# Supplementary material for: Source codes and simulation data for the finite element implementation of the conventional and localizing gradient damage methods in ABAQUS
Source: Data Brief. 2019 Sep 18;26:104533. doi: 10.1016/j.dib.2019.104533 (PMC6812118; doi:10.1016/j.dib.2019.104533)
Supplement: Multimedia component 1 [file mmc1.zip]

Archive with 26 entries (19 files):
- Data/
- Data/Simulation data/
- Data/Simulation data/lgmes.dat
- Data/Simulation data/lgmes.log
- Data/Simulation data/lgmes.msg
- Data/Simulation data/lgmes.odb
- Data/Simulation data/lgmes.sta
- Data/Source codes/
- Data/Source codes/Conventional Gradient Model/
- Data/Source codes/Conventional Gradient Model/conventional.for
- Data/Source codes/Conventional Gradient Model/conventional.inp
- Data/Source codes/Conventional Gradient Model/files/
- Data/Source codes/Conventional Gradient Model/files/bot_nodes.txt
- Data/Source codes/Conventional Gradient Model/files/nodes.txt
- Data/Source codes/Conventional Gradient Model/files/top_nodes.txt
- Data/Source codes/Conventional Gradient Model/files/U1.txt
- Data/Source codes/Conventional Gradient Model/files/UMAT.txt
- Data/Source codes/Localizing Gradient Model/
- Data/Source codes/Localizing Gradient Model/files/
- Data/Source codes/Localizing Gradient Model/files/bot_nodes.txt
- Data/Source codes/Localizing Gradient Model/files/nodes.txt
- Data/Source codes/Localizing Gradient Model/files/top_nodes.txt
- Data/Source codes/Localizing Gradient Model/files/U1.txt
- Data/Source codes/Localizing Gradient Model/files/UMAT.txt
- Data/Source codes/Localizing Gradient Model/localizing.for
- Data/Source codes/Localizing Gradient Model/localizing.inp
