# Supplementary material for: Source codes and simulation data for the finite element implementation of the conventional and localizing gradient damage methods in ABAQUS
Source: Data Brief. 2019 Sep 18;26:104533. doi: 10.1016/j.dib.2019.104533 (PMC6812118; doi:10.1016/j.dib.2019.104533)
Supplement: Multimedia component 1 [file mmc1.zip › Data/Simulation data/lgmes.log]

Abaqus JOB lgmes
Abaqus 6.13-1
Abaqus License Manager checked out the following licenses:
Abaqus/Standard checked out 5 tokens.
<1019 out of 1024 licenses remain available>.
Begin Compiling Abaqus/Standard User Subroutines
6/16/2019 10:02:11 AM
Intel(R) Visual Fortran Intel(R) 64 Compiler XE for applications running on Intel(R) 64, Version 14.0.2.176 Build 20140130
Copyright (C) 1985-2014 Intel Corporation.  All rights reserved.

C:\Users\user\AppData\Local\Temp\user_lgmes_5712\lgmes.for(29): (col. 18) remark: uel has been targeted for automatic cpu dispatch
C:\Users\user\AppData\Local\Temp\user_lgmes_5712\lgmes.for(486): (col. 19) remark: umat has been targeted for automatic cpu dispatch
End Compiling Abaqus/Standard User Subroutines
Begin Linking Abaqus/Standard User Subroutines
   Creating library standardU.lib and object standardU.exp
libirc.lib(fast_mem_ops.obj) : warning LNK4210: .CRT section exists; there may be unhandled static initializers or terminators
End Linking Abaqus/Standard User Subroutines
6/16/2019 10:02:12 AM
Begin Analysis Input File Processor
6/16/2019 10:02:12 AM
Run pre.exe
6/16/2019 10:02:23 AM
End Analysis Input File Processor
Begin Abaqus/Standard Analysis
6/16/2019 10:02:23 AM
Run standard.exe
6/16/2019 10:03:43 AM
End Abaqus/Standard Analysis
Abaqus JOB lgmes COMPLETED
