# Supplementary material for: Source codes and simulation data for the finite element implementation of the conventional and localizing gradient damage methods in ABAQUS
Source: Data Brief. 2019 Sep 18;26:104533. doi: 10.1016/j.dib.2019.104533 (PMC6812118; doi:10.1016/j.dib.2019.104533)
Supplement: Multimedia component 1 [file mmc1.zip › Data/Simulation data/lgmes.msg]

1

   Abaqus 6.13-1                                  Date 16-Jun-2019   Time 10:02:34
   For use by  under license from Dassault Systemes or its subsidiary.

                                                                                 
                                                                                 
 STEP    1     INCREMENT     1     STEP TIME    0.00    


                        S T E P       1     S T A T I C   A N A L Y S I S


                                                                                          

          FIXED TIME INCREMENTS
          TIME INCREMENT IS                                    1.000E-02
          TIME PERIOD IS                                        1.00    

     LINEAR EQUATION SOLVER TYPE         DIRECT SPARSE

 CONVERGENCE TOLERANCE PARAMETERS FOR FORCE    
     CRITERION FOR RESIDUAL FORCE     FOR A NONLINEAR PROBLEM          5.000E-03
     CRITERION FOR DISP.    CORRECTION IN A NONLINEAR PROBLEM          1.000E-02
     INITIAL VALUE OF TIME AVERAGE FORCE                               1.000E-02
     AVERAGE FORCE     IS TIME AVERAGE FORCE    
     ALTERNATE CRIT. FOR RESIDUAL FORCE     FOR A NONLINEAR PROBLEM    2.000E-02
     CRITERION FOR ZERO FORCE     RELATIVE TO TIME AVRG. FORCE         1.000E-05
     CRITERION FOR RESIDUAL FORCE     WHEN THERE IS ZERO FLUX          1.000E-05
     CRITERION FOR DISP.    CORRECTION WHEN THERE IS ZERO FLUX         1.000E-03
     CRITERION FOR RESIDUAL FORCE     FOR A LINEAR INCREMENT           1.000E-08
     FIELD CONVERSION RATIO                                             1.00    
     CRITERION FOR ZERO FORCE     REL. TO TIME AVRG. MAX. FORCE        1.000E-05
     CRITERION FOR ZERO DISP.    RELATIVE TO CHARACTERISTIC LENGTH     1.000E-08

 CONVERGENCE TOLERANCE PARAMETERS FOR HEAT FLUX
     CRITERION FOR RESIDUAL HEAT FLUX FOR A NONLINEAR PROBLEM          5.000E-03
     CRITERION FOR TEMP.    CORRECTION IN A NONLINEAR PROBLEM          1.000E-02
     INITIAL VALUE OF TIME AVERAGE HEAT FLUX                           1.000E-02
     AVERAGE HEAT FLUX IS TIME AVERAGE HEAT FLUX
     ALTERNATE CRIT. FOR RESIDUAL HEAT FLUX FOR A NONLINEAR PROBLEM    2.000E-02
     CRITERION FOR ZERO HEAT FLUX RELATIVE TO TIME AVRG. HEAT FLUX     1.000E-05
     CRITERION FOR RESIDUAL HEAT FLUX WHEN THERE IS ZERO FLUX          1.000E-05
     CRITERION FOR TEMP.    CORRECTION WHEN THERE IS ZERO FLUX         1.000E-03
     CRITERION FOR RESIDUAL HEAT FLUX FOR A LINEAR INCREMENT           1.000E-08
     FIELD CONVERSION RATIO                                             1.00    
     CRITERION FOR ZERO HEAT FLUX REL. TO TIME AVRG. MAX. HEAT FLUX    1.000E-05

     VOLUMETRIC STRAIN COMPATIBILITY TOLERANCE FOR HYBRID SOLIDS       1.000E-05
     AXIAL STRAIN COMPATIBILITY TOLERANCE FOR HYBRID BEAMS             1.000E-05
     TRANS. SHEAR STRAIN COMPATIBILITY TOLERANCE FOR HYBRID BEAMS      1.000E-05
     SOFT CONTACT CONSTRAINT COMPATIBILITY TOLERANCE FOR P>P0          5.000E-03
     SOFT CONTACT CONSTRAINT COMPATIBILITY TOLERANCE FOR P=0.0         0.100    
     CONTACT FORCE ERROR TOLERANCE FOR CONVERT SDI=YES                 1.00    
     DISPLACEMENT COMPATIBILITY TOLERANCE FOR DCOUP ELEMENTS           1.000E-05
     ROTATION COMPATIBILITY TOLERANCE FOR DCOUP ELEMENTS               1.000E-05

 EQUILIBRIUM WILL BE CHECKED FOR SEVERE DISCONTINUITY ITERATIONS

 ITERATION CONTROL PARAMETERS:
     FIRST EQUILIBRIUM ITERATION FOR CONSECUTIVE DIVERGENCE CHECK              4
     EQUILIBRIUM ITERATION AFTER WHICH ALTERNATE RESIDUAL IS USED              9
     MAXIMUM EQUILIBRIUM ITERATIONS ALLOWED                                   16
     MAXIMUM ITERATIONS FOR SEVERE DISCONTINUITIES                            12
     GLOBAL STABILIZATION CONTROL IS NOT USED

          PRINT OF INCREMENT NUMBER, TIME, ETC., EVERY    1  INCREMENTS

     THE MAXIMUM NUMBER OF INCREMENTS IN THIS STEP IS                     100

          UNSYMMETRIC MATRIX STORAGE AND SOLUTION WILL BE USED

     LINEAR EXTRAPOLATION WILL BE USED

     CHARACTERISTIC ELEMENT LENGTH      2.00    

     DETAILS REGARDING ACTUAL SOLUTION WAVEFRONT REQUESTED

     DETAILED OUTPUT OF DIAGNOSTICS TO DATABASE REQUESTED

     PRINT OF INCREMENT NUMBER, TIME, ETC., TO THE MESSAGE FILE EVERY     1  INCREMENTS

     EQUATIONS ARE BEING REORDERED TO MINIMIZE WAVEFRONT

     COLLECTING MODEL CONSTRAINT INFORMATION FOR OVERCONSTRAINT CHECKS

     COLLECTING STEP CONSTRAINT INFORMATION FOR OVERCONSTRAINT CHECKS


  INCREMENT     1 STARTS. ATTEMPT NUMBER  1, TIME INCREMENT  1.000E-02

  NUMBER OF EQUATIONS =    23103     NUMBER OF FLOATING PT. OPERATIONS =  1.16E+09

     CHECK POINT   START OF SOLVER    

     CHECK POINT  END OF SOLVER       

       ELAPSED USER TIME (SEC)      =  0.10000    
       ELAPSED SYSTEM TIME (SEC)    =   0.0000    
       ELAPSED TOTAL CPU TIME (SEC) =  0.10000    
       ELAPSED WALLCLOCK TIME (SEC) =          0

               CONVERGENCE CHECKS FOR EQUILIBRIUM ITERATION     1


 AVERAGE FORCE                      8.176E-03   TIME AVG. FORCE       8.176E-03
 LARGEST RESIDUAL FORCE             3.464E-14   AT NODE       6438   DOF  2
   INSTANCE: ELEM-1                                                                          
 LARGEST INCREMENT OF DISP.         8.609E-03   AT NODE       2755   DOF  2
   INSTANCE: ELEM-1                                                                          
 LARGEST CORRECTION TO DISP.        8.609E-03   AT NODE       2755   DOF  2
   INSTANCE: ELEM-1                                                                          
          THE FORCE     EQUILIBRIUM RESPONSE WAS LINEAR IN THIS INCREMENT

 AVERAGE HEAT FLUX                  3.032E-11   TIME AVG. HEAT FLUX   1.000E-02
 LARGEST RESIDUAL HEAT FLUX         1.485E-09   AT NODE         78   DOF 11
   INSTANCE: ELEM-1                                                                          
 ALL TEMP.    INCREMENTS ARE ZERO
 ALL CORRECTION TO TEMP.    ARE ZERO
          THERE IS ZERO HEAT FLUX EVERYWHERE
 

 ***WARNING: THERE IS ZERO HEAT FLUX EVERYWHERE IN THE MODEL BASED ON THE 
             DEFAULT CRITERION. PLEASE CHECK THE VALUE OF THE AVERAGE HEAT FLUX 
             DURING THE CURRENT ITERATION TO VERIFY THAT THE HEAT FLUX IS SMALL 
             ENOUGH TO BE TREATED AS ZERO. IF NOT, PLEASE USE THE SOLUTION 
             CONTROLS TO RESET THE CRITERION FOR ZERO HEAT FLUX.

 ITERATION SUMMARY FOR THE INCREMENT:   1 TOTAL ITERATIONS, OF WHICH
   0 ARE SEVERE DISCONTINUITY ITERATIONS AND  1 ARE EQUILIBRIUM ITERATIONS.

 TIME INCREMENT COMPLETED  1.000E-02,  FRACTION OF STEP COMPLETED  1.000E-02
 STEP TIME COMPLETED       1.000E-02,  TOTAL TIME COMPLETED        1.000E-02


  INCREMENT     2 STARTS. ATTEMPT NUMBER  1, TIME INCREMENT  1.000E-02

  NUMBER OF EQUATIONS =    23103     NUMBER OF FLOATING PT. OPERATIONS =  1.16E+09

     CHECK POINT   START OF SOLVER    

     CHECK POINT  END OF SOLVER       

       ELAPSED USER TIME (SEC)      =  0.10000    
       ELAPSED SYSTEM TIME (SEC)    =   0.0000    
       ELAPSED TOTAL CPU TIME (SEC) =  0.10000    
       ELAPSED WALLCLOCK TIME (SEC) =          0

               CONVERGENCE CHECKS FOR EQUILIBRIUM ITERATION     1


 AVERAGE FORCE                      3.309E-02   TIME AVG. FORCE       2.063E-02
 LARGEST RESIDUAL FORCE             3.741E-10   AT NODE       2675   DOF  2
   INSTANCE: ELEM-1                                                                          
 LARGEST INCREMENT OF DISP.         8.609E-03   AT NODE       2755   DOF  2
   INSTANCE: ELEM-1                                                                          
 LARGEST CORRECTION TO DISP.        1.141E-11   AT NODE         51   DOF  1
   INSTANCE: ELEM-1                                                                          
          THE FORCE     EQUILIBRIUM EQUATIONS HAVE CONVERGED

 AVERAGE HEAT FLUX                  8.165E-11   TIME AVG. HEAT FLUX   1.000E-02
 LARGEST RESIDUAL HEAT FLUX         1.496E-18   AT NODE         81   DOF 11
   INSTANCE: ELEM-1                                                                          
 LARGEST INCREMENT OF TEMP.         3.373E-04   AT NODE         28   DOF 11
   INSTANCE: ELEM-1                                                                          
 LARGEST CORRECTION TO TEMP.        3.373E-04   AT NODE         28   DOF 11
   INSTANCE: ELEM-1                                                                          
          THERE IS ZERO HEAT FLUX EVERYWHERE
 

 ***WARNING: THERE IS ZERO HEAT FLUX EVERYWHERE IN THE MODEL BASED ON THE 
             DEFAULT CRITERION. PLEASE CHECK THE VALUE OF THE AVERAGE HEAT FLUX 
             DURING THE CURRENT ITERATION TO VERIFY THAT THE HEAT FLUX IS SMALL 
             ENOUGH TO BE TREATED AS ZERO. IF NOT, PLEASE USE THE SOLUTION 
             CONTROLS TO RESET THE CRITERION FOR ZERO HEAT FLUX.

 ITERATION SUMMARY FOR THE INCREMENT:   1 TOTAL ITERATIONS, OF WHICH
   0 ARE SEVERE DISCONTINUITY ITERATIONS AND  1 ARE EQUILIBRIUM ITERATIONS.

 TIME INCREMENT COMPLETED  1.000E-02,  FRACTION OF STEP COMPLETED  2.000E-02
 STEP TIME COMPLETED       2.000E-02,  TOTAL TIME COMPLETED        2.000E-02


  INCREMENT     3 STARTS. ATTEMPT NUMBER  1, TIME INCREMENT  1.000E-02

  NUMBER OF EQUATIONS =    23103     NUMBER OF FLOATING PT. OPERATIONS =  1.16E+09

     CHECK POINT   START OF SOLVER    

     CHECK POINT  END OF SOLVER       

       ELAPSED USER TIME (SEC)      =  0.20000    
       ELAPSED SYSTEM TIME (SEC)    =   0.0000    
       ELAPSED TOTAL CPU TIME (SEC) =  0.20000    
       ELAPSED WALLCLOCK TIME (SEC) =          0

               CONVERGENCE CHECKS FOR EQUILIBRIUM ITERATION     1


 AVERAGE FORCE                      4.964E-02   TIME AVG. FORCE       3.030E-02
 LARGEST RESIDUAL FORCE            -1.870E-10   AT NODE       2675   DOF  2
   INSTANCE: ELEM-1                                                                          
 LARGEST INCREMENT OF DISP.         8.609E-03   AT NODE       2755   DOF  2
   INSTANCE: ELEM-1                                                                          
 LARGEST CORRECTION TO DISP.       -2.876E-11   AT NODE         51   DOF  1
   INSTANCE: ELEM-1                                                                          
          THE FORCE     EQUILIBRIUM RESPONSE WAS LINEAR IN THIS INCREMENT

 AVERAGE HEAT FLUX                  1.225E-10   TIME AVG. HEAT FLUX   1.000E-02
 LARGEST RESIDUAL HEAT FLUX        -6.911E-20   AT NODE       2246   DOF 11
   INSTANCE: ELEM-1                                                                          
 LARGEST INCREMENT OF TEMP.         1.686E-04   AT NODE         28   DOF 11
   INSTANCE: ELEM-1                                                                          
 LARGEST CORRECTION TO TEMP.       -1.686E-04   AT NODE         28   DOF 11
   INSTANCE: ELEM-1                                                                          
          THERE IS ZERO HEAT FLUX EVERYWHERE
 

 ***WARNING: THERE IS ZERO HEAT FLUX EVERYWHERE IN THE MODEL BASED ON THE 
             DEFAULT CRITERION. PLEASE CHECK THE VALUE OF THE AVERAGE HEAT FLUX 
             DURING THE CURRENT ITERATION TO VERIFY THAT THE HEAT FLUX IS SMALL 
             ENOUGH TO BE TREATED AS ZERO. IF NOT, PLEASE USE THE SOLUTION 
             CONTROLS TO RESET THE CRITERION FOR ZERO HEAT FLUX.

 ITERATION SUMMARY FOR THE INCREMENT:   1 TOTAL ITERATIONS, OF WHICH
   0 ARE SEVERE DISCONTINUITY ITERATIONS AND  1 ARE EQUILIBRIUM ITERATIONS.

 TIME INCREMENT COMPLETED  1.000E-02,  FRACTION OF STEP COMPLETED  3.000E-02
 STEP TIME COMPLETED       3.000E-02,  TOTAL TIME COMPLETED        3.000E-02


  INCREMENT     4 STARTS. ATTEMPT NUMBER  1, TIME INCREMENT  1.000E-02

  NUMBER OF EQUATIONS =    23103     NUMBER OF FLOATING PT. OPERATIONS =  1.16E+09

     CHECK POINT   START OF SOLVER    

     CHECK POINT  END OF SOLVER       

       ELAPSED USER TIME (SEC)      =   0.0000    
       ELAPSED SYSTEM TIME (SEC)    =   0.0000    
       ELAPSED TOTAL CPU TIME (SEC) =   0.0000    
       ELAPSED WALLCLOCK TIME (SEC) =          0

               CONVERGENCE CHECKS FOR EQUILIBRIUM ITERATION     1


 AVERAGE FORCE                      6.618E-02   TIME AVG. FORCE       3.927E-02
 LARGEST RESIDUAL FORCE            -8.171E-14   AT NODE       2464   DOF  2
   INSTANCE: ELEM-1                                                                          
 LARGEST INCREMENT OF DISP.         8.609E-03   AT NODE       2755   DOF  2
   INSTANCE: ELEM-1                                                                          
 LARGEST CORRECTION TO DISP.        2.298E-11   AT NODE       2751   DOF  1
   INSTANCE: ELEM-1                                                                          
          THE FORCE     EQUILIBRIUM RESPONSE WAS LINEAR IN THIS INCREMENT

 AVERAGE HEAT FLUX                  1.633E-10   TIME AVG. HEAT FLUX   1.000E-02
 LARGEST RESIDUAL HEAT FLUX         5.491E-20   AT NODE       2246   DOF 11
   INSTANCE: ELEM-1                                                                          
 LARGEST INCREMENT OF TEMP.         1.686E-04   AT NODE         28   DOF 11
   INSTANCE: ELEM-1                                                                          
 LARGEST CORRECTION TO TEMP.        3.046E-13   AT NODE         32   DOF 11
   INSTANCE: ELEM-1                                                                          
          THERE IS ZERO HEAT FLUX EVERYWHERE
 

 ***WARNING: THERE IS ZERO HEAT FLUX EVERYWHERE IN THE MODEL BASED ON THE 
             DEFAULT CRITERION. PLEASE CHECK THE VALUE OF THE AVERAGE HEAT FLUX 
             DURING THE CURRENT ITERATION TO VERIFY THAT THE HEAT FLUX IS SMALL 
             ENOUGH TO BE TREATED AS ZERO. IF NOT, PLEASE USE THE SOLUTION 
             CONTROLS TO RESET THE CRITERION FOR ZERO HEAT FLUX.

 ITERATION SUMMARY FOR THE INCREMENT:   1 TOTAL ITERATIONS, OF WHICH
   0 ARE SEVERE DISCONTINUITY ITERATIONS AND  1 ARE EQUILIBRIUM ITERATIONS.

 TIME INCREMENT COMPLETED  1.000E-02,  FRACTION OF STEP COMPLETED  4.000E-02
 STEP TIME COMPLETED       4.000E-02,  TOTAL TIME COMPLETED        4.000E-02


  INCREMENT     5 STARTS. ATTEMPT NUMBER  1, TIME INCREMENT  1.000E-02

  NUMBER OF EQUATIONS =    23103     NUMBER OF FLOATING PT. OPERATIONS =  1.16E+09

     CHECK POINT   START OF SOLVER    

     CHECK POINT  END OF SOLVER       

       ELAPSED USER TIME (SEC)      =   0.0000    
       ELAPSED SYSTEM TIME (SEC)    =  0.10000    
       ELAPSED TOTAL CPU TIME (SEC) =  0.10000    
       ELAPSED WALLCLOCK TIME (SEC) =          0

               CONVERGENCE CHECKS FOR EQUILIBRIUM ITERATION     1


 AVERAGE FORCE                      8.273E-02   TIME AVG. FORCE       4.796E-02
 LARGEST RESIDUAL FORCE             1.172E-13   AT NODE       2297   DOF  2
   INSTANCE: ELEM-1                                                                          
 LARGEST INCREMENT OF DISP.         8.609E-03   AT NODE       2755   DOF  2
   INSTANCE: ELEM-1                                                                          
 LARGEST CORRECTION TO DISP.       -5.706E-12   AT NODE        102   DOF  1
   INSTANCE: ELEM-1                                                                          
          THE FORCE     EQUILIBRIUM RESPONSE WAS LINEAR IN THIS INCREMENT

 AVERAGE HEAT FLUX                  2.041E-10   TIME AVG. HEAT FLUX   1.000E-02
 LARGEST RESIDUAL HEAT FLUX        -1.344E-20   AT NODE       2246   DOF 11
   INSTANCE: ELEM-1                                                                          
 LARGEST INCREMENT OF TEMP.         1.686E-04   AT NODE         28   DOF 11
   INSTANCE: ELEM-1                                                                          
 LARGEST CORRECTION TO TEMP.       -1.524E-13   AT NODE         32   DOF 11
   INSTANCE: ELEM-1                                                                          
          THERE IS ZERO HEAT FLUX EVERYWHERE
 

 ***WARNING: THERE IS ZERO HEAT FLUX EVERYWHERE IN THE MODEL BASED ON THE 
             DEFAULT CRITERION. PLEASE CHECK THE VALUE OF THE AVERAGE HEAT FLUX 
             DURING THE CURRENT ITERATION TO VERIFY THAT THE HEAT FLUX IS SMALL 
             ENOUGH TO BE TREATED AS ZERO. IF NOT, PLEASE USE THE SOLUTION 
             CONTROLS TO RESET THE CRITERION FOR ZERO HEAT FLUX.

 ITERATION SUMMARY FOR THE INCREMENT:   1 TOTAL ITERATIONS, OF WHICH
   0 ARE SEVERE DISCONTINUITY ITERATIONS AND  1 ARE EQUILIBRIUM ITERATIONS.

 TIME INCREMENT COMPLETED  1.000E-02,  FRACTION OF STEP COMPLETED  5.000E-02
 STEP TIME COMPLETED       5.000E-02,  TOTAL TIME COMPLETED        5.000E-02


  INCREMENT     6 STARTS. ATTEMPT NUMBER  1, TIME INCREMENT  1.000E-02

  NUMBER OF EQUATIONS =    23103     NUMBER OF FLOATING PT. OPERATIONS =  1.16E+09

     CHECK POINT   START OF SOLVER    

     CHECK POINT  END OF SOLVER       

       ELAPSED USER TIME (SEC)      =  0.10000    
       ELAPSED SYSTEM TIME (SEC)    =   0.0000    
       ELAPSED TOTAL CPU TIME (SEC) =  0.10000    
       ELAPSED WALLCLOCK TIME (SEC) =          0

               CONVERGENCE CHECKS FOR EQUILIBRIUM ITERATION     1


 AVERAGE FORCE                      9.927E-02   TIME AVG. FORCE       5.651E-02
 LARGEST RESIDUAL FORCE            -1.208E-13   AT NODE       2008   DOF  2
   INSTANCE: ELEM-1                                                                          
 LARGEST INCREMENT OF DISP.         8.609E-03   AT NODE       2755   DOF  2
   INSTANCE: ELEM-1                                                                          
 LARGEST CORRECTION TO DISP.       -7.288E-15   AT NODE         26   DOF  1
   INSTANCE: ELEM-1                                                                          
          THE FORCE     EQUILIBRIUM RESPONSE WAS LINEAR IN THIS INCREMENT

 AVERAGE HEAT FLUX                  2.449E-10   TIME AVG. HEAT FLUX   1.000E-02
 LARGEST RESIDUAL HEAT FLUX         4.837E-23   AT NODE          2   DOF 11
   INSTANCE: ELEM-1                                                                          
 LARGEST INCREMENT OF TEMP.         1.686E-04   AT NODE         28   DOF 11
   INSTANCE: ELEM-1                                                                          
 LARGEST CORRECTION TO TEMP.       -1.660E-15   AT NODE          1   DOF 11
   INSTANCE: ELEM-1                                                                          
          THERE IS ZERO HEAT FLUX EVERYWHERE
 

 ***WARNING: THERE IS ZERO HEAT FLUX EVERYWHERE IN THE MODEL BASED ON THE 
             DEFAULT CRITERION. PLEASE CHECK THE VALUE OF THE AVERAGE HEAT FLUX 
             DURING THE CURRENT ITERATION TO VERIFY THAT THE HEAT FLUX IS SMALL 
             ENOUGH TO BE TREATED AS ZERO. IF NOT, PLEASE USE THE SOLUTION 
             CONTROLS TO RESET THE CRITERION FOR ZERO HEAT FLUX.

 ITERATION SUMMARY FOR THE INCREMENT:   1 TOTAL ITERATIONS, OF WHICH
   0 ARE SEVERE DISCONTINUITY ITERATIONS AND  1 ARE EQUILIBRIUM ITERATIONS.

 TIME INCREMENT COMPLETED  1.000E-02,  FRACTION OF STEP COMPLETED  6.000E-02
 STEP TIME COMPLETED       6.000E-02,  TOTAL TIME COMPLETED        6.000E-02


  INCREMENT     7 STARTS. ATTEMPT NUMBER  1, TIME INCREMENT  1.000E-02

  NUMBER OF EQUATIONS =    23103     NUMBER OF FLOATING PT. OPERATIONS =  1.16E+09

     CHECK POINT   START OF SOLVER    

     CHECK POINT  END OF SOLVER       

       ELAPSED USER TIME (SEC)      =   0.0000    
       ELAPSED SYSTEM TIME (SEC)    =   0.0000    
       ELAPSED TOTAL CPU TIME (SEC) =   0.0000    
       ELAPSED WALLCLOCK TIME (SEC) =          0

               CONVERGENCE CHECKS FOR EQUILIBRIUM ITERATION     1


 AVERAGE FORCE                      0.116       TIME AVG. FORCE       6.499E-02
 LARGEST RESIDUAL FORCE            -1.279E-13   AT NODE       1481   DOF  2
   INSTANCE: ELEM-1                                                                          
 LARGEST INCREMENT OF DISP.         8.609E-03   AT NODE       2755   DOF  2
   INSTANCE: ELEM-1                                                                          
 LARGEST CORRECTION TO DISP.        1.365E-14   AT NODE        357   DOF  1
   INSTANCE: ELEM-1                                                                          
          THE FORCE     EQUILIBRIUM RESPONSE WAS LINEAR IN THIS INCREMENT

 AVERAGE HEAT FLUX                  2.858E-10   TIME AVG. HEAT FLUX   1.000E-02
 LARGEST RESIDUAL HEAT FLUX        -6.866E-23   AT NODE       2246   DOF 11
   INSTANCE: ELEM-1                                                                          
 LARGEST INCREMENT OF TEMP.         1.686E-04   AT NODE         28   DOF 11
   INSTANCE: ELEM-1                                                                          
 LARGEST CORRECTION TO TEMP.        2.869E-16   AT NODE       2246   DOF 11
   INSTANCE: ELEM-1                                                                          
          THERE IS ZERO HEAT FLUX EVERYWHERE
 

 ***WARNING: THERE IS ZERO HEAT FLUX EVERYWHERE IN THE MODEL BASED ON THE 
             DEFAULT CRITERION. PLEASE CHECK THE VALUE OF THE AVERAGE HEAT FLUX 
             DURING THE CURRENT ITERATION TO VERIFY THAT THE HEAT FLUX IS SMALL 
             ENOUGH TO BE TREATED AS ZERO. IF NOT, PLEASE USE THE SOLUTION 
             CONTROLS TO RESET THE CRITERION FOR ZERO HEAT FLUX.

 ITERATION SUMMARY FOR THE INCREMENT:   1 TOTAL ITERATIONS, OF WHICH
   0 ARE SEVERE DISCONTINUITY ITERATIONS AND  1 ARE EQUILIBRIUM ITERATIONS.

 TIME INCREMENT COMPLETED  1.000E-02,  FRACTION OF STEP COMPLETED  7.000E-02
 STEP TIME COMPLETED       7.000E-02,  TOTAL TIME COMPLETED        7.000E-02


  INCREMENT     8 STARTS. ATTEMPT NUMBER  1, TIME INCREMENT  1.000E-02

  NUMBER OF EQUATIONS =    23103     NUMBER OF FLOATING PT. OPERATIONS =  1.16E+09

     CHECK POINT   START OF SOLVER    

     CHECK POINT  END OF SOLVER       

       ELAPSED USER TIME (SEC)      =   0.0000    
       ELAPSED SYSTEM TIME (SEC)    =   0.0000    
       ELAPSED TOTAL CPU TIME (SEC) =   0.0000    
       ELAPSED WALLCLOCK TIME (SEC) =          0

               CONVERGENCE CHECKS FOR EQUILIBRIUM ITERATION     1


 AVERAGE FORCE                      0.132       TIME AVG. FORCE       7.341E-02
 LARGEST RESIDUAL FORCE             2.345E-13   AT NODE       5382   DOF  2
   INSTANCE: ELEM-1                                                                          
 LARGEST INCREMENT OF DISP.         8.609E-03   AT NODE       2755   DOF  2
   INSTANCE: ELEM-1                                                                          
 LARGEST CORRECTION TO DISP.        6.487E-15   AT NODE       2621   DOF  1
   INSTANCE: ELEM-1                                                                          
          THE FORCE     EQUILIBRIUM RESPONSE WAS LINEAR IN THIS INCREMENT

 AVERAGE HEAT FLUX                  3.266E-10   TIME AVG. HEAT FLUX   1.000E-02
 LARGEST RESIDUAL HEAT FLUX         1.451E-22   AT NODE          2   DOF 11
   INSTANCE: ELEM-1                                                                          
 LARGEST INCREMENT OF TEMP.         1.686E-04   AT NODE         28   DOF 11
   INSTANCE: ELEM-1                                                                          
 LARGEST CORRECTION TO TEMP.        6.877E-17   AT NODE       2552   DOF 11
   INSTANCE: ELEM-1                                                                          
          THERE IS ZERO HEAT FLUX EVERYWHERE
 

 ***WARNING: THERE IS ZERO HEAT FLUX EVERYWHERE IN THE MODEL BASED ON THE 
             DEFAULT CRITERION. PLEASE CHECK THE VALUE OF THE AVERAGE HEAT FLUX 
             DURING THE CURRENT ITERATION TO VERIFY THAT THE HEAT FLUX IS SMALL 
             ENOUGH TO BE TREATED AS ZERO. IF NOT, PLEASE USE THE SOLUTION 
             CONTROLS TO RESET THE CRITERION FOR ZERO HEAT FLUX.

 ITERATION SUMMARY FOR THE INCREMENT:   1 TOTAL ITERATIONS, OF WHICH
   0 ARE SEVERE DISCONTINUITY ITERATIONS AND  1 ARE EQUILIBRIUM ITERATIONS.

 TIME INCREMENT COMPLETED  1.000E-02,  FRACTION OF STEP COMPLETED  8.000E-02
 STEP TIME COMPLETED       8.000E-02,  TOTAL TIME COMPLETED        8.000E-02


  INCREMENT     9 STARTS. ATTEMPT NUMBER  1, TIME INCREMENT  1.000E-02

  NUMBER OF EQUATIONS =    23103     NUMBER OF FLOATING PT. OPERATIONS =  1.16E+09

     CHECK POINT   START OF SOLVER    

     CHECK POINT  END OF SOLVER       

       ELAPSED USER TIME (SEC)      =   0.0000    
       ELAPSED SYSTEM TIME (SEC)    =   0.0000    
       ELAPSED TOTAL CPU TIME (SEC) =   0.0000    
       ELAPSED WALLCLOCK TIME (SEC) =          0

               CONVERGENCE CHECKS FOR EQUILIBRIUM ITERATION     1


 AVERAGE FORCE                      0.149       TIME AVG. FORCE       8.180E-02
 LARGEST RESIDUAL FORCE             1.989E-13   AT NODE       1279   DOF  2
   INSTANCE: ELEM-1                                                                          
 LARGEST INCREMENT OF DISP.         8.609E-03   AT NODE       2755   DOF  2
   INSTANCE: ELEM-1                                                                          
 LARGEST CORRECTION TO DISP.       -2.280E-14   AT NODE         67   DOF  1
   INSTANCE: ELEM-1                                                                          
          THE FORCE     EQUILIBRIUM RESPONSE WAS LINEAR IN THIS INCREMENT

 AVERAGE HEAT FLUX                  3.674E-10   TIME AVG. HEAT FLUX   1.000E-02
 LARGEST RESIDUAL HEAT FLUX        -1.542E-22   AT NODE          2   DOF 11
   INSTANCE: ELEM-1                                                                          
 LARGEST INCREMENT OF TEMP.         1.686E-04   AT NODE         28   DOF 11
   INSTANCE: ELEM-1                                                                          
 LARGEST CORRECTION TO TEMP.       -2.389E-16   AT NODE       2552   DOF 11
   INSTANCE: ELEM-1                                                                          
          THERE IS ZERO HEAT FLUX EVERYWHERE
 

 ***WARNING: THERE IS ZERO HEAT FLUX EVERYWHERE IN THE MODEL BASED ON THE 
             DEFAULT CRITERION. PLEASE CHECK THE VALUE OF THE AVERAGE HEAT FLUX 
             DURING THE CURRENT ITERATION TO VERIFY THAT THE HEAT FLUX IS SMALL 
             ENOUGH TO BE TREATED AS ZERO. IF NOT, PLEASE USE THE SOLUTION 
             CONTROLS TO RESET THE CRITERION FOR ZERO HEAT FLUX.

 ITERATION SUMMARY FOR THE INCREMENT:   1 TOTAL ITERATIONS, OF WHICH
   0 ARE SEVERE DISCONTINUITY ITERATIONS AND  1 ARE EQUILIBRIUM ITERATIONS.

 TIME INCREMENT COMPLETED  1.000E-02,  FRACTION OF STEP COMPLETED  9.000E-02
 STEP TIME COMPLETED       9.000E-02,  TOTAL TIME COMPLETED        9.000E-02


  INCREMENT    10 STARTS. ATTEMPT NUMBER  1, TIME INCREMENT  1.000E-02

  NUMBER OF EQUATIONS =    23103     NUMBER OF FLOATING PT. OPERATIONS =  1.16E+09

     CHECK POINT   START OF SOLVER    

     CHECK POINT  END OF SOLVER       

       ELAPSED USER TIME (SEC)      =   0.0000    
       ELAPSED SYSTEM TIME (SEC)    =   0.0000    
       ELAPSED TOTAL CPU TIME (SEC) =   0.0000    
       ELAPSED WALLCLOCK TIME (SEC) =          0

               CONVERGENCE CHECKS FOR EQUILIBRIUM ITERATION     1


 AVERAGE FORCE                      0.165       TIME AVG. FORCE       9.016E-02
 LARGEST RESIDUAL FORCE            -2.132E-13   AT NODE       1024   DOF  2
   INSTANCE: ELEM-1                                                                          
 LARGEST INCREMENT OF DISP.         8.609E-03   AT NODE       2755   DOF  2
   INSTANCE: ELEM-1                                                                          
 LARGEST CORRECTION TO DISP.        1.755E-14   AT NODE       2675   DOF  1
   INSTANCE: ELEM-1                                                                          
          THE FORCE     EQUILIBRIUM RESPONSE WAS LINEAR IN THIS INCREMENT

 AVERAGE HEAT FLUX                  4.082E-10   TIME AVG. HEAT FLUX   1.000E-02
 LARGEST RESIDUAL HEAT FLUX         1.017E-22   AT NODE          2   DOF 11
   INSTANCE: ELEM-1                                                                          
 LARGEST INCREMENT OF TEMP.         1.686E-04   AT NODE         28   DOF 11
   INSTANCE: ELEM-1                                                                          
 LARGEST CORRECTION TO TEMP.        1.983E-16   AT NODE       2553   DOF 11
   INSTANCE: ELEM-1                                                                          
          THERE IS ZERO HEAT FLUX EVERYWHERE
 

 ***WARNING: THERE IS ZERO HEAT FLUX EVERYWHERE IN THE MODEL BASED ON THE 
             DEFAULT CRITERION. PLEASE CHECK THE VALUE OF THE AVERAGE HEAT FLUX 
             DURING THE CURRENT ITERATION TO VERIFY THAT THE HEAT FLUX IS SMALL 
             ENOUGH TO BE TREATED AS ZERO. IF NOT, PLEASE USE THE SOLUTION 
             CONTROLS TO RESET THE CRITERION FOR ZERO HEAT FLUX.

 ITERATION SUMMARY FOR THE INCREMENT:   1 TOTAL ITERATIONS, OF WHICH
   0 ARE SEVERE DISCONTINUITY ITERATIONS AND  1 ARE EQUILIBRIUM ITERATIONS.

 TIME INCREMENT COMPLETED  1.000E-02,  FRACTION OF STEP COMPLETED  0.100    
 STEP TIME COMPLETED       0.100    ,  TOTAL TIME COMPLETED        0.100    


  INCREMENT    11 STARTS. ATTEMPT NUMBER  1, TIME INCREMENT  1.000E-02

  NUMBER OF EQUATIONS =    23103     NUMBER OF FLOATING PT. OPERATIONS =  1.16E+09

     CHECK POINT   START OF SOLVER    

     CHECK POINT  END OF SOLVER       

       ELAPSED USER TIME (SEC)      =   0.0000    
       ELAPSED SYSTEM TIME (SEC)    =   0.0000    
       ELAPSED TOTAL CPU TIME (SEC) =   0.0000    
       ELAPSED WALLCLOCK TIME (SEC) =          0

               CONVERGENCE CHECKS FOR EQUILIBRIUM ITERATION     1


 AVERAGE FORCE                      0.182       TIME AVG. FORCE       9.851E-02
 LARGEST RESIDUAL FORCE            -2.345E-13   AT NODE        412   DOF  2
   INSTANCE: ELEM-1                                                                          
 LARGEST INCREMENT OF DISP.         8.609E-03   AT NODE       2755   DOF  2
   INSTANCE: ELEM-1                                                                          
 LARGEST CORRECTION TO DISP.        1.678E-14   AT NODE       2602   DOF  1
   INSTANCE: ELEM-1                                                                          
          THE FORCE     EQUILIBRIUM RESPONSE WAS LINEAR IN THIS INCREMENT

 AVERAGE HEAT FLUX                  4.491E-10   TIME AVG. HEAT FLUX   1.000E-02
 LARGEST RESIDUAL HEAT FLUX         1.492E-22   AT NODE       2195   DOF 11
   INSTANCE: ELEM-1                                                                          
 LARGEST INCREMENT OF TEMP.         1.686E-04   AT NODE         28   DOF 11
   INSTANCE: ELEM-1                                                                          
 LARGEST CORRECTION TO TEMP.       -1.779E-16   AT NODE       2601   DOF 11
   INSTANCE: ELEM-1                                                                          
          THERE IS ZERO HEAT FLUX EVERYWHERE
 

 ***WARNING: THERE IS ZERO HEAT FLUX EVERYWHERE IN THE MODEL BASED ON THE 
             DEFAULT CRITERION. PLEASE CHECK THE VALUE OF THE AVERAGE HEAT FLUX 
             DURING THE CURRENT ITERATION TO VERIFY THAT THE HEAT FLUX IS SMALL 
             ENOUGH TO BE TREATED AS ZERO. IF NOT, PLEASE USE THE SOLUTION 
             CONTROLS TO RESET THE CRITERION FOR ZERO HEAT FLUX.

 ITERATION SUMMARY FOR THE INCREMENT:   1 TOTAL ITERATIONS, OF WHICH
   0 ARE SEVERE DISCONTINUITY ITERATIONS AND  1 ARE EQUILIBRIUM ITERATIONS.

 TIME INCREMENT COMPLETED  1.000E-02,  FRACTION OF STEP COMPLETED  0.110    
 STEP TIME COMPLETED       0.110    ,  TOTAL TIME COMPLETED        0.110    


  INCREMENT    12 STARTS. ATTEMPT NUMBER  1, TIME INCREMENT  1.000E-02

  NUMBER OF EQUATIONS =    23103     NUMBER OF FLOATING PT. OPERATIONS =  1.16E+09

     CHECK POINT   START OF SOLVER    

     CHECK POINT  END OF SOLVER       

       ELAPSED USER TIME (SEC)      =  0.10000    
       ELAPSED SYSTEM TIME (SEC)    =   0.0000    
       ELAPSED TOTAL CPU TIME (SEC) =  0.10000    
       ELAPSED WALLCLOCK TIME (SEC) =          0

               CONVERGENCE CHECKS FOR EQUILIBRIUM ITERATION     1


 AVERAGE FORCE                      0.199       TIME AVG. FORCE       0.107    
 LARGEST RESIDUAL FORCE            -2.274E-13   AT NODE       2405   DOF  2
   INSTANCE: ELEM-1                                                                          
 LARGEST INCREMENT OF DISP.         8.609E-03   AT NODE       2755   DOF  2
   INSTANCE: ELEM-1                                                                          
 LARGEST CORRECTION TO DISP.       -3.408E-14   AT NODE       2602   DOF  1
   INSTANCE: ELEM-1                                                                          
          THE FORCE     EQUILIBRIUM RESPONSE WAS LINEAR IN THIS INCREMENT

 AVERAGE HEAT FLUX                  4.899E-10   TIME AVG. HEAT FLUX   1.000E-02
 LARGEST RESIDUAL HEAT FLUX        -2.109E-22   AT NODE       2246   DOF 11
   INSTANCE: ELEM-1                                                                          
 LARGEST INCREMENT OF TEMP.         1.686E-04   AT NODE         28   DOF 11
   INSTANCE: ELEM-1                                                                          
 LARGEST CORRECTION TO TEMP.       -3.183E-16   AT NODE       2553   DOF 11
   INSTANCE: ELEM-1                                                                          
          THERE IS ZERO HEAT FLUX EVERYWHERE
 

 ***WARNING: THERE IS ZERO HEAT FLUX EVERYWHERE IN THE MODEL BASED ON THE 
             DEFAULT CRITERION. PLEASE CHECK THE VALUE OF THE AVERAGE HEAT FLUX 
             DURING THE CURRENT ITERATION TO VERIFY THAT THE HEAT FLUX IS SMALL 
             ENOUGH TO BE TREATED AS ZERO. IF NOT, PLEASE USE THE SOLUTION 
             CONTROLS TO RESET THE CRITERION FOR ZERO HEAT FLUX.

 ITERATION SUMMARY FOR THE INCREMENT:   1 TOTAL ITERATIONS, OF WHICH
   0 ARE SEVERE DISCONTINUITY ITERATIONS AND  1 ARE EQUILIBRIUM ITERATIONS.

 TIME INCREMENT COMPLETED  1.000E-02,  FRACTION OF STEP COMPLETED  0.120    
 STEP TIME COMPLETED       0.120    ,  TOTAL TIME COMPLETED        0.120    


  INCREMENT    13 STARTS. ATTEMPT NUMBER  1, TIME INCREMENT  1.000E-02

  NUMBER OF EQUATIONS =    23103     NUMBER OF FLOATING PT. OPERATIONS =  1.16E+09

     CHECK POINT   START OF SOLVER    

     CHECK POINT  END OF SOLVER       

       ELAPSED USER TIME (SEC)      =   0.0000    
       ELAPSED SYSTEM TIME (SEC)    =   0.0000    
       ELAPSED TOTAL CPU TIME (SEC) =   0.0000    
       ELAPSED WALLCLOCK TIME (SEC) =          0

               CONVERGENCE CHECKS FOR EQUILIBRIUM ITERATION     1


 AVERAGE FORCE                      0.215       TIME AVG. FORCE       0.115    
 LARGEST RESIDUAL FORCE            -2.842E-13   AT NODE       5079   DOF  2
   INSTANCE: ELEM-1                                                                          
 LARGEST INCREMENT OF DISP.         8.609E-03   AT NODE       2755   DOF  2
   INSTANCE: ELEM-1                                                                          
 LARGEST CORRECTION TO DISP.       -1.123E-14   AT NODE       7261   DOF  1
   INSTANCE: ELEM-1                                                                          
          THE FORCE     EQUILIBRIUM RESPONSE WAS LINEAR IN THIS INCREMENT

 AVERAGE HEAT FLUX                  5.307E-10   TIME AVG. HEAT FLUX   1.000E-02
 LARGEST RESIDUAL HEAT FLUX        -9.802E-23   AT NODE       2178   DOF 11
   INSTANCE: ELEM-1                                                                          
 LARGEST INCREMENT OF TEMP.         1.686E-04   AT NODE         28   DOF 11
   INSTANCE: ELEM-1                                                                          
 LARGEST CORRECTION TO TEMP.       -1.651E-16   AT NODE       2552   DOF 11
   INSTANCE: ELEM-1                                                                          
          THERE IS ZERO HEAT FLUX EVERYWHERE
 

 ***WARNING: THERE IS ZERO HEAT FLUX EVERYWHERE IN THE MODEL BASED ON THE 
             DEFAULT CRITERION. PLEASE CHECK THE VALUE OF THE AVERAGE HEAT FLUX 
             DURING THE CURRENT ITERATION TO VERIFY THAT THE HEAT FLUX IS SMALL 
             ENOUGH TO BE TREATED AS ZERO. IF NOT, PLEASE USE THE SOLUTION 
             CONTROLS TO RESET THE CRITERION FOR ZERO HEAT FLUX.

 ITERATION SUMMARY FOR THE INCREMENT:   1 TOTAL ITERATIONS, OF WHICH
   0 ARE SEVERE DISCONTINUITY ITERATIONS AND  1 ARE EQUILIBRIUM ITERATIONS.

 TIME INCREMENT COMPLETED  1.000E-02,  FRACTION OF STEP COMPLETED  0.130    
 STEP TIME COMPLETED       0.130    ,  TOTAL TIME COMPLETED        0.130    


  INCREMENT    14 STARTS. ATTEMPT NUMBER  1, TIME INCREMENT  1.000E-02

  NUMBER OF EQUATIONS =    23103     NUMBER OF FLOATING PT. OPERATIONS =  1.16E+09

     CHECK POINT   START OF SOLVER    

     CHECK POINT  END OF SOLVER       

       ELAPSED USER TIME (SEC)      =   0.0000    
       ELAPSED SYSTEM TIME (SEC)    =   0.0000    
       ELAPSED TOTAL CPU TIME (SEC) =   0.0000    
       ELAPSED WALLCLOCK TIME (SEC) =          0

               CONVERGENCE CHECKS FOR EQUILIBRIUM ITERATION     1


 AVERAGE FORCE                      0.232       TIME AVG. FORCE       0.123    
 LARGEST RESIDUAL FORCE            -2.558E-13   AT NODE       7127   DOF  2
   INSTANCE: ELEM-1                                                                          
 LARGEST INCREMENT OF DISP.         8.609E-03   AT NODE       2755   DOF  2
   INSTANCE: ELEM-1                                                                          
 LARGEST CORRECTION TO DISP.        1.477E-14   AT NODE       2597   DOF  1
   INSTANCE: ELEM-1                                                                          
          THE FORCE     EQUILIBRIUM RESPONSE WAS LINEAR IN THIS INCREMENT

 AVERAGE HEAT FLUX                  5.715E-10   TIME AVG. HEAT FLUX   1.000E-02
 LARGEST RESIDUAL HEAT FLUX         9.564E-23   AT NODE       2552   DOF 11
   INSTANCE: ELEM-1                                                                          
 LARGEST INCREMENT OF TEMP.         1.686E-04   AT NODE         28   DOF 11
   INSTANCE: ELEM-1                                                                          
 LARGEST CORRECTION TO TEMP.        1.128E-16   AT NODE       2552   DOF 11
   INSTANCE: ELEM-1                                                                          
          THERE IS ZERO HEAT FLUX EVERYWHERE
 

 ***WARNING: THERE IS ZERO HEAT FLUX EVERYWHERE IN THE MODEL BASED ON THE 
             DEFAULT CRITERION. PLEASE CHECK THE VALUE OF THE AVERAGE HEAT FLUX 
             DURING THE CURRENT ITERATION TO VERIFY THAT THE HEAT FLUX IS SMALL 
             ENOUGH TO BE TREATED AS ZERO. IF NOT, PLEASE USE THE SOLUTION 
             CONTROLS TO RESET THE CRITERION FOR ZERO HEAT FLUX.

 ITERATION SUMMARY FOR THE INCREMENT:   1 TOTAL ITERATIONS, OF WHICH
   0 ARE SEVERE DISCONTINUITY ITERATIONS AND  1 ARE EQUILIBRIUM ITERATIONS.

 TIME INCREMENT COMPLETED  1.000E-02,  FRACTION OF STEP COMPLETED  0.140    
 STEP TIME COMPLETED       0.140    ,  TOTAL TIME COMPLETED        0.140    


  INCREMENT    15 STARTS. ATTEMPT NUMBER  1, TIME INCREMENT  1.000E-02

  NUMBER OF EQUATIONS =    23103     NUMBER OF FLOATING PT. OPERATIONS =  1.16E+09

     CHECK POINT   START OF SOLVER    

     CHECK POINT  END OF SOLVER       

       ELAPSED USER TIME (SEC)      =   0.0000    
       ELAPSED SYSTEM TIME (SEC)    =   0.0000    
       ELAPSED TOTAL CPU TIME (SEC) =   0.0000    
       ELAPSED WALLCLOCK TIME (SEC) =          0

               CONVERGENCE CHECKS FOR EQUILIBRIUM ITERATION     1


 AVERAGE FORCE                      0.248       TIME AVG. FORCE       0.132    
 LARGEST RESIDUAL FORCE            -2.842E-13   AT NODE         53   DOF  2
   INSTANCE: ELEM-1                                                                          
 LARGEST INCREMENT OF DISP.         8.609E-03   AT NODE       2755   DOF  2
   INSTANCE: ELEM-1                                                                          
 LARGEST CORRECTION TO DISP.        2.588E-14   AT NODE         41   DOF  1
   INSTANCE: ELEM-1                                                                          
          THE FORCE     EQUILIBRIUM RESPONSE WAS LINEAR IN THIS INCREMENT

 AVERAGE HEAT FLUX                  6.123E-10   TIME AVG. HEAT FLUX   1.000E-02
 LARGEST RESIDUAL HEAT FLUX         1.907E-22   AT NODE       2246   DOF 11
   INSTANCE: ELEM-1                                                                          
 LARGEST INCREMENT OF TEMP.         1.686E-04   AT NODE         28   DOF 11
   INSTANCE: ELEM-1                                                                          
 LARGEST CORRECTION TO TEMP.        4.135E-16   AT NODE       2553   DOF 11
   INSTANCE: ELEM-1                                                                          
          THERE IS ZERO HEAT FLUX EVERYWHERE
 

 ***WARNING: THERE IS ZERO HEAT FLUX EVERYWHERE IN THE MODEL BASED ON THE 
             DEFAULT CRITERION. PLEASE CHECK THE VALUE OF THE AVERAGE HEAT FLUX 
             DURING THE CURRENT ITERATION TO VERIFY THAT THE HEAT FLUX IS SMALL 
             ENOUGH TO BE TREATED AS ZERO. IF NOT, PLEASE USE THE SOLUTION 
             CONTROLS TO RESET THE CRITERION FOR ZERO HEAT FLUX.

 ITERATION SUMMARY FOR THE INCREMENT:   1 TOTAL ITERATIONS, OF WHICH
   0 ARE SEVERE DISCONTINUITY ITERATIONS AND  1 ARE EQUILIBRIUM ITERATIONS.

 TIME INCREMENT COMPLETED  1.000E-02,  FRACTION OF STEP COMPLETED  0.150    
 STEP TIME COMPLETED       0.150    ,  TOTAL TIME COMPLETED        0.150    


  INCREMENT    16 STARTS. ATTEMPT NUMBER  1, TIME INCREMENT  1.000E-02

  NUMBER OF EQUATIONS =    23103     NUMBER OF FLOATING PT. OPERATIONS =  1.16E+09

     CHECK POINT   START OF SOLVER    

     CHECK POINT  END OF SOLVER       

       ELAPSED USER TIME (SEC)      =   0.0000    
       ELAPSED SYSTEM TIME (SEC)    =   0.0000    
       ELAPSED TOTAL CPU TIME (SEC) =   0.0000    
       ELAPSED WALLCLOCK TIME (SEC) =          0

               CONVERGENCE CHECKS FOR EQUILIBRIUM ITERATION     1


 AVERAGE FORCE                      0.265       TIME AVG. FORCE       0.140    
 LARGEST RESIDUAL FORCE            -3.411E-13   AT NODE       7525   DOF  2
   INSTANCE: ELEM-1                                                                          
 LARGEST INCREMENT OF DISP.         8.609E-03   AT NODE       2755   DOF  2
   INSTANCE: ELEM-1                                                                          
 LARGEST CORRECTION TO DISP.        7.293E-15   AT NODE       2618   DOF  1
   INSTANCE: ELEM-1                                                                          
          THE FORCE     EQUILIBRIUM RESPONSE WAS LINEAR IN THIS INCREMENT

 AVERAGE HEAT FLUX                  6.532E-10   TIME AVG. HEAT FLUX   1.000E-02
 LARGEST RESIDUAL HEAT FLUX         1.148E-22   AT NODE       2148   DOF 11
   INSTANCE: ELEM-1                                                                          
 LARGEST INCREMENT OF TEMP.         1.686E-04   AT NODE         28   DOF 11
   INSTANCE: ELEM-1                                                                          
 LARGEST CORRECTION TO TEMP.        9.951E-17   AT NODE       2601   DOF 11
   INSTANCE: ELEM-1                                                                          
          THERE IS ZERO HEAT FLUX EVERYWHERE
 

 ***WARNING: THERE IS ZERO HEAT FLUX EVERYWHERE IN THE MODEL BASED ON THE 
             DEFAULT CRITERION. PLEASE CHECK THE VALUE OF THE AVERAGE HEAT FLUX 
             DURING THE CURRENT ITERATION TO VERIFY THAT THE HEAT FLUX IS SMALL 
             ENOUGH TO BE TREATED AS ZERO. IF NOT, PLEASE USE THE SOLUTION 
             CONTROLS TO RESET THE CRITERION FOR ZERO HEAT FLUX.

 ITERATION SUMMARY FOR THE INCREMENT:   1 TOTAL ITERATIONS, OF WHICH
   0 ARE SEVERE DISCONTINUITY ITERATIONS AND  1 ARE EQUILIBRIUM ITERATIONS.

 TIME INCREMENT COMPLETED  1.000E-02,  FRACTION OF STEP COMPLETED  0.160    
 STEP TIME COMPLETED       0.160    ,  TOTAL TIME COMPLETED        0.160    


  INCREMENT    17 STARTS. ATTEMPT NUMBER  1, TIME INCREMENT  1.000E-02

  NUMBER OF EQUATIONS =    23103     NUMBER OF FLOATING PT. OPERATIONS =  1.16E+09

     CHECK POINT   START OF SOLVER    

     CHECK POINT  END OF SOLVER       

       ELAPSED USER TIME (SEC)      =   0.0000    
       ELAPSED SYSTEM TIME (SEC)    =   0.0000    
       ELAPSED TOTAL CPU TIME (SEC) =   0.0000    
       ELAPSED WALLCLOCK TIME (SEC) =          0

               CONVERGENCE CHECKS FOR EQUILIBRIUM ITERATION     1


 AVERAGE FORCE                      0.281       TIME AVG. FORCE       0.148    
 LARGEST RESIDUAL FORCE             6.438E-03   AT NODE       2682   DOF  2
   INSTANCE: ELEM-1                                                                          
 LARGEST INCREMENT OF DISP.         8.616E-03   AT NODE       2755   DOF  2
   INSTANCE: ELEM-1                                                                          
 LARGEST CORRECTION TO DISP.        3.739E-05   AT NODE         79   DOF  2
   INSTANCE: ELEM-1                                                                          
          FORCE     EQUILIBRIUM NOT ACHIEVED WITHIN TOLERANCE.

 AVERAGE HEAT FLUX                  6.941E-10   TIME AVG. HEAT FLUX   1.000E-02
 LARGEST RESIDUAL HEAT FLUX         5.813E-11   AT NODE         28   DOF 11
   INSTANCE: ELEM-1                                                                          
 LARGEST INCREMENT OF TEMP.         1.752E-04   AT NODE         28   DOF 11
   INSTANCE: ELEM-1                                                                          
 LARGEST CORRECTION TO TEMP.        6.582E-06   AT NODE         28   DOF 11
   INSTANCE: ELEM-1                                                                          
          THERE IS ZERO HEAT FLUX EVERYWHERE
 

 ***WARNING: THERE IS ZERO HEAT FLUX EVERYWHERE IN THE MODEL BASED ON THE 
             DEFAULT CRITERION. PLEASE CHECK THE VALUE OF THE AVERAGE HEAT FLUX 
             DURING THE CURRENT ITERATION TO VERIFY THAT THE HEAT FLUX IS SMALL 
             ENOUGH TO BE TREATED AS ZERO. IF NOT, PLEASE USE THE SOLUTION 
             CONTROLS TO RESET THE CRITERION FOR ZERO HEAT FLUX.

  NUMBER OF EQUATIONS =    23103     NUMBER OF FLOATING PT. OPERATIONS =  1.16E+09

     CHECK POINT   START OF SOLVER    

     CHECK POINT  END OF SOLVER       

       ELAPSED USER TIME (SEC)      =  0.20000    
       ELAPSED SYSTEM TIME (SEC)    =   0.0000    
       ELAPSED TOTAL CPU TIME (SEC) =  0.20000    
       ELAPSED WALLCLOCK TIME (SEC) =          0

               CONVERGENCE CHECKS FOR EQUILIBRIUM ITERATION     2


 AVERAGE FORCE                      0.281       TIME AVG. FORCE       0.148    
 LARGEST RESIDUAL FORCE             2.376E-06   AT NODE       2682   DOF  2
   INSTANCE: ELEM-1                                                                          
 LARGEST INCREMENT OF DISP.         8.617E-03   AT NODE       2755   DOF  2
   INSTANCE: ELEM-1                                                                          
 LARGEST CORRECTION TO DISP.        5.443E-06   AT NODE         79   DOF  2
   INSTANCE: ELEM-1                                                                          
          THE FORCE     EQUILIBRIUM EQUATIONS HAVE CONVERGED

 AVERAGE HEAT FLUX                  6.941E-10   TIME AVG. HEAT FLUX   1.000E-02
 LARGEST RESIDUAL HEAT FLUX         9.253E-14   AT NODE         28   DOF 11
   INSTANCE: ELEM-1                                                                          
 LARGEST INCREMENT OF TEMP.         1.766E-04   AT NODE         28   DOF 11
   INSTANCE: ELEM-1                                                                          
 LARGEST CORRECTION TO TEMP.        1.323E-06   AT NODE         28   DOF 11
   INSTANCE: ELEM-1                                                                          
          THERE IS ZERO HEAT FLUX EVERYWHERE
 

 ***WARNING: THERE IS ZERO HEAT FLUX EVERYWHERE IN THE MODEL BASED ON THE 
             DEFAULT CRITERION. PLEASE CHECK THE VALUE OF THE AVERAGE HEAT FLUX 
             DURING THE CURRENT ITERATION TO VERIFY THAT THE HEAT FLUX IS SMALL 
             ENOUGH TO BE TREATED AS ZERO. IF NOT, PLEASE USE THE SOLUTION 
             CONTROLS TO RESET THE CRITERION FOR ZERO HEAT FLUX.

 ITERATION SUMMARY FOR THE INCREMENT:   2 TOTAL ITERATIONS, OF WHICH
   0 ARE SEVERE DISCONTINUITY ITERATIONS AND  2 ARE EQUILIBRIUM ITERATIONS.

 TIME INCREMENT COMPLETED  1.000E-02,  FRACTION OF STEP COMPLETED  0.170    
 STEP TIME COMPLETED       0.170    ,  TOTAL TIME COMPLETED        0.170    


  INCREMENT    18 STARTS. ATTEMPT NUMBER  1, TIME INCREMENT  1.000E-02

  NUMBER OF EQUATIONS =    23103     NUMBER OF FLOATING PT. OPERATIONS =  1.16E+09

     CHECK POINT   START OF SOLVER    

     CHECK POINT  END OF SOLVER       

       ELAPSED USER TIME (SEC)      =  0.20000    
       ELAPSED SYSTEM TIME (SEC)    =   0.0000    
       ELAPSED TOTAL CPU TIME (SEC) =  0.20000    
       ELAPSED WALLCLOCK TIME (SEC) =          1

               CONVERGENCE CHECKS FOR EQUILIBRIUM ITERATION     1


 AVERAGE FORCE                      0.297       TIME AVG. FORCE       0.157    
 LARGEST RESIDUAL FORCE            -1.008E-02   AT NODE       2804   DOF  2
   INSTANCE: ELEM-1                                                                          
 LARGEST INCREMENT OF DISP.         8.765E-03   AT NODE        103   DOF  2
   INSTANCE: ELEM-1                                                                          
 LARGEST CORRECTION TO DISP.       -5.250E-04   AT NODE         26   DOF  1
   INSTANCE: ELEM-1                                                                          
          FORCE     EQUILIBRIUM NOT ACHIEVED WITHIN TOLERANCE.

 AVERAGE HEAT FLUX                  7.376E-10   TIME AVG. HEAT FLUX   1.000E-02
 LARGEST RESIDUAL HEAT FLUX         2.435E-10   AT NODE         28   DOF 11
   INSTANCE: ELEM-1                                                                          
 LARGEST INCREMENT OF TEMP.         2.919E-04   AT NODE         28   DOF 11
   INSTANCE: ELEM-1                                                                          
 LARGEST CORRECTION TO TEMP.        1.154E-04   AT NODE         28   DOF 11
   INSTANCE: ELEM-1                                                                          
          THERE IS ZERO HEAT FLUX EVERYWHERE
 

 ***WARNING: THERE IS ZERO HEAT FLUX EVERYWHERE IN THE MODEL BASED ON THE 
             DEFAULT CRITERION. PLEASE CHECK THE VALUE OF THE AVERAGE HEAT FLUX 
             DURING THE CURRENT ITERATION TO VERIFY THAT THE HEAT FLUX IS SMALL 
             ENOUGH TO BE TREATED AS ZERO. IF NOT, PLEASE USE THE SOLUTION 
             CONTROLS TO RESET THE CRITERION FOR ZERO HEAT FLUX.

  NUMBER OF EQUATIONS =    23103     NUMBER OF FLOATING PT. OPERATIONS =  1.16E+09

     CHECK POINT   START OF SOLVER    

     CHECK POINT  END OF SOLVER       

       ELAPSED USER TIME (SEC)      =  0.20000    
       ELAPSED SYSTEM TIME (SEC)    =   0.0000    
       ELAPSED TOTAL CPU TIME (SEC) =  0.20000    
       ELAPSED WALLCLOCK TIME (SEC) =          0

               CONVERGENCE CHECKS FOR EQUILIBRIUM ITERATION     2


 AVERAGE FORCE                      0.297       TIME AVG. FORCE       0.157    
 LARGEST RESIDUAL FORCE            -7.411E-06   AT NODE       2804   DOF  2
   INSTANCE: ELEM-1                                                                          
 LARGEST INCREMENT OF DISP.         8.772E-03   AT NODE        103   DOF  2
   INSTANCE: ELEM-1                                                                          
 LARGEST CORRECTION TO DISP.       -2.428E-05   AT NODE         26   DOF  1
   INSTANCE: ELEM-1                                                                          
          THE FORCE     EQUILIBRIUM EQUATIONS HAVE CONVERGED

 AVERAGE HEAT FLUX                  7.378E-10   TIME AVG. HEAT FLUX   1.000E-02
 LARGEST RESIDUAL HEAT FLUX         3.806E-12   AT NODE         28   DOF 11
   INSTANCE: ELEM-1                                                                          
 LARGEST INCREMENT OF TEMP.         3.051E-04   AT NODE         28   DOF 11
   INSTANCE: ELEM-1                                                                          
 LARGEST CORRECTION TO TEMP.        1.317E-05   AT NODE         28   DOF 11
   INSTANCE: ELEM-1                                                                          
          THERE IS ZERO HEAT FLUX EVERYWHERE
 

 ***WARNING: THERE IS ZERO HEAT FLUX EVERYWHERE IN THE MODEL BASED ON THE 
             DEFAULT CRITERION. PLEASE CHECK THE VALUE OF THE AVERAGE HEAT FLUX 
             DURING THE CURRENT ITERATION TO VERIFY THAT THE HEAT FLUX IS SMALL 
             ENOUGH TO BE TREATED AS ZERO. IF NOT, PLEASE USE THE SOLUTION 
             CONTROLS TO RESET THE CRITERION FOR ZERO HEAT FLUX.

 ITERATION SUMMARY FOR THE INCREMENT:   2 TOTAL ITERATIONS, OF WHICH
   0 ARE SEVERE DISCONTINUITY ITERATIONS AND  2 ARE EQUILIBRIUM ITERATIONS.

 TIME INCREMENT COMPLETED  1.000E-02,  FRACTION OF STEP COMPLETED  0.180    
 STEP TIME COMPLETED       0.180    ,  TOTAL TIME COMPLETED        0.180    


  INCREMENT    19 STARTS. ATTEMPT NUMBER  1, TIME INCREMENT  1.000E-02

  NUMBER OF EQUATIONS =    23103     NUMBER OF FLOATING PT. OPERATIONS =  1.16E+09

     CHECK POINT   START OF SOLVER    

     CHECK POINT  END OF SOLVER       

       ELAPSED USER TIME (SEC)      =  0.10000    
       ELAPSED SYSTEM TIME (SEC)    =   0.0000    
       ELAPSED TOTAL CPU TIME (SEC) =  0.10000    
       ELAPSED WALLCLOCK TIME (SEC) =          1

               CONVERGENCE CHECKS FOR EQUILIBRIUM ITERATION     1


 AVERAGE FORCE                      0.311       TIME AVG. FORCE       0.165    
 LARGEST RESIDUAL FORCE             9.098E-03   AT NODE       3015   DOF  2
   INSTANCE: ELEM-1                                                                          
 LARGEST INCREMENT OF DISP.         9.163E-03   AT NODE        103   DOF  2
   INSTANCE: ELEM-1                                                                          
 LARGEST CORRECTION TO DISP.        1.152E-03   AT NODE       2905   DOF  2
   INSTANCE: ELEM-1                                                                          
          FORCE     EQUILIBRIUM NOT ACHIEVED WITHIN TOLERANCE.

 AVERAGE HEAT FLUX                  7.852E-10   TIME AVG. HEAT FLUX   1.000E-02
 LARGEST RESIDUAL HEAT FLUX        -6.898E-10   AT NODE         77   DOF 11
   INSTANCE: ELEM-1                                                                          
 LARGEST INCREMENT OF TEMP.         6.558E-04   AT NODE         28   DOF 11
   INSTANCE: ELEM-1                                                                          
 LARGEST CORRECTION TO TEMP.        3.507E-04   AT NODE         28   DOF 11
   INSTANCE: ELEM-1                                                                          
          THERE IS ZERO HEAT FLUX EVERYWHERE
 

 ***WARNING: THERE IS ZERO HEAT FLUX EVERYWHERE IN THE MODEL BASED ON THE 
             DEFAULT CRITERION. PLEASE CHECK THE VALUE OF THE AVERAGE HEAT FLUX 
             DURING THE CURRENT ITERATION TO VERIFY THAT THE HEAT FLUX IS SMALL 
             ENOUGH TO BE TREATED AS ZERO. IF NOT, PLEASE USE THE SOLUTION 
             CONTROLS TO RESET THE CRITERION FOR ZERO HEAT FLUX.

  NUMBER OF EQUATIONS =    23103     NUMBER OF FLOATING PT. OPERATIONS =  1.16E+09

     CHECK POINT   START OF SOLVER    

     CHECK POINT  END OF SOLVER       

       ELAPSED USER TIME (SEC)      =  0.20000    
       ELAPSED SYSTEM TIME (SEC)    =   0.0000    
       ELAPSED TOTAL CPU TIME (SEC) =  0.20000    
       ELAPSED WALLCLOCK TIME (SEC) =          0

               CONVERGENCE CHECKS FOR EQUILIBRIUM ITERATION     2


 AVERAGE FORCE                      0.311       TIME AVG. FORCE       0.165    
 LARGEST RESIDUAL FORCE             2.887E-04   AT NODE       2679   DOF  1
   INSTANCE: ELEM-1                                                                          
 LARGEST INCREMENT OF DISP.         9.199E-03   AT NODE        103   DOF  2
   INSTANCE: ELEM-1                                                                          
 LARGEST CORRECTION TO DISP.        1.163E-04   AT NODE       2807   DOF  2
   INSTANCE: ELEM-1                                                                          
 ESTIMATE OF DISP.    CORRECTION    3.689E-06
 FORCE     EQUILIB. ACCEPTED BASED ON SMALL RESIDUAL AND ESTIMATED CORRECTION

 AVERAGE HEAT FLUX                  7.859E-10   TIME AVG. HEAT FLUX   1.000E-02
 LARGEST RESIDUAL HEAT FLUX         4.142E-11   AT NODE         28   DOF 11
   INSTANCE: ELEM-1                                                                          
 LARGEST INCREMENT OF TEMP.         7.459E-04   AT NODE         28   DOF 11
   INSTANCE: ELEM-1                                                                          
 LARGEST CORRECTION TO TEMP.        9.003E-05   AT NODE         28   DOF 11
   INSTANCE: ELEM-1                                                                          
          THERE IS ZERO HEAT FLUX EVERYWHERE
 

 ***WARNING: THERE IS ZERO HEAT FLUX EVERYWHERE IN THE MODEL BASED ON THE 
             DEFAULT CRITERION. PLEASE CHECK THE VALUE OF THE AVERAGE HEAT FLUX 
             DURING THE CURRENT ITERATION TO VERIFY THAT THE HEAT FLUX IS SMALL 
             ENOUGH TO BE TREATED AS ZERO. IF NOT, PLEASE USE THE SOLUTION 
             CONTROLS TO RESET THE CRITERION FOR ZERO HEAT FLUX.

 ITERATION SUMMARY FOR THE INCREMENT:   2 TOTAL ITERATIONS, OF WHICH
   0 ARE SEVERE DISCONTINUITY ITERATIONS AND  2 ARE EQUILIBRIUM ITERATIONS.

 TIME INCREMENT COMPLETED  1.000E-02,  FRACTION OF STEP COMPLETED  0.190    
 STEP TIME COMPLETED       0.190    ,  TOTAL TIME COMPLETED        0.190    


  INCREMENT    20 STARTS. ATTEMPT NUMBER  1, TIME INCREMENT  1.000E-02

  NUMBER OF EQUATIONS =    23103     NUMBER OF FLOATING PT. OPERATIONS =  1.16E+09

     CHECK POINT   START OF SOLVER    

     CHECK POINT  END OF SOLVER       

       ELAPSED USER TIME (SEC)      =  0.20000    
       ELAPSED SYSTEM TIME (SEC)    =   0.0000    
       ELAPSED TOTAL CPU TIME (SEC) =  0.20000    
       ELAPSED WALLCLOCK TIME (SEC) =          1

               CONVERGENCE CHECKS FOR EQUILIBRIUM ITERATION     1


 AVERAGE FORCE                      0.320       TIME AVG. FORCE       0.173    
 LARGEST RESIDUAL FORCE             3.042E-02   AT NODE       2678   DOF  1
   INSTANCE: ELEM-1                                                                          
 LARGEST INCREMENT OF DISP.         1.009E-02   AT NODE       2957   DOF  2
   INSTANCE: ELEM-1                                                                          
 LARGEST CORRECTION TO DISP.        2.601E-03   AT NODE       2906   DOF  2
   INSTANCE: ELEM-1                                                                          
          FORCE     EQUILIBRIUM NOT ACHIEVED WITHIN TOLERANCE.

 AVERAGE HEAT FLUX                  8.373E-10   TIME AVG. HEAT FLUX   1.000E-02
 LARGEST RESIDUAL HEAT FLUX         2.105E-09   AT NODE         27   DOF 11
   INSTANCE: ELEM-1                                                                          
 LARGEST INCREMENT OF TEMP.         2.302E-03   AT NODE         28   DOF 11
   INSTANCE: ELEM-1                                                                          
 LARGEST CORRECTION TO TEMP.        1.556E-03   AT NODE         28   DOF 11
   INSTANCE: ELEM-1                                                                          
          THERE IS ZERO HEAT FLUX EVERYWHERE
 

 ***WARNING: THERE IS ZERO HEAT FLUX EVERYWHERE IN THE MODEL BASED ON THE 
             DEFAULT CRITERION. PLEASE CHECK THE VALUE OF THE AVERAGE HEAT FLUX 
             DURING THE CURRENT ITERATION TO VERIFY THAT THE HEAT FLUX IS SMALL 
             ENOUGH TO BE TREATED AS ZERO. IF NOT, PLEASE USE THE SOLUTION 
             CONTROLS TO RESET THE CRITERION FOR ZERO HEAT FLUX.

  NUMBER OF EQUATIONS =    23103     NUMBER OF FLOATING PT. OPERATIONS =  1.16E+09

     CHECK POINT   START OF SOLVER    

     CHECK POINT  END OF SOLVER       

       ELAPSED USER TIME (SEC)      =  0.20000    
       ELAPSED SYSTEM TIME (SEC)    =   0.0000    
       ELAPSED TOTAL CPU TIME (SEC) =  0.20000    
       ELAPSED WALLCLOCK TIME (SEC) =          0

               CONVERGENCE CHECKS FOR EQUILIBRIUM ITERATION     2


 AVERAGE FORCE                      0.319       TIME AVG. FORCE       0.173    
 LARGEST RESIDUAL FORCE            -9.756E-03   AT NODE       2682   DOF  2
   INSTANCE: ELEM-1                                                                          
 LARGEST INCREMENT OF DISP.        -1.029E-02   AT NODE         26   DOF  1
   INSTANCE: ELEM-1                                                                          
 LARGEST CORRECTION TO DISP.        6.981E-04   AT NODE       2806   DOF  2
   INSTANCE: ELEM-1                                                                          
          FORCE     EQUILIBRIUM NOT ACHIEVED WITHIN TOLERANCE.

 AVERAGE HEAT FLUX                  8.382E-10   TIME AVG. HEAT FLUX   1.000E-02
 LARGEST RESIDUAL HEAT FLUX         3.775E-10   AT NODE         27   DOF 11
   INSTANCE: ELEM-1                                                                          
 LARGEST INCREMENT OF TEMP.         3.187E-03   AT NODE         28   DOF 11
   INSTANCE: ELEM-1                                                                          
 LARGEST CORRECTION TO TEMP.        8.844E-04   AT NODE         28   DOF 11
   INSTANCE: ELEM-1                                                                          
          THERE IS ZERO HEAT FLUX EVERYWHERE
 

 ***WARNING: THERE IS ZERO HEAT FLUX EVERYWHERE IN THE MODEL BASED ON THE 
             DEFAULT CRITERION. PLEASE CHECK THE VALUE OF THE AVERAGE HEAT FLUX 
             DURING THE CURRENT ITERATION TO VERIFY THAT THE HEAT FLUX IS SMALL 
             ENOUGH TO BE TREATED AS ZERO. IF NOT, PLEASE USE THE SOLUTION 
             CONTROLS TO RESET THE CRITERION FOR ZERO HEAT FLUX.

  NUMBER OF EQUATIONS =    23103     NUMBER OF FLOATING PT. OPERATIONS =  1.16E+09

     CHECK POINT   START OF SOLVER    

     CHECK POINT  END OF SOLVER       

       ELAPSED USER TIME (SEC)      =  0.20000    
       ELAPSED SYSTEM TIME (SEC)    =   0.0000    
       ELAPSED TOTAL CPU TIME (SEC) =  0.20000    
       ELAPSED WALLCLOCK TIME (SEC) =          0

               CONVERGENCE CHECKS FOR EQUILIBRIUM ITERATION     3


 AVERAGE FORCE                      0.319       TIME AVG. FORCE       0.173    
 LARGEST RESIDUAL FORCE            -2.412E-04   AT NODE       2682   DOF  2
   INSTANCE: ELEM-1                                                                          
 LARGEST INCREMENT OF DISP.        -1.029E-02   AT NODE         26   DOF  1
   INSTANCE: ELEM-1                                                                          
 LARGEST CORRECTION TO DISP.        3.436E-05   AT NODE       2683   DOF  2
   INSTANCE: ELEM-1                                                                          
          THE FORCE     EQUILIBRIUM EQUATIONS HAVE CONVERGED

 AVERAGE HEAT FLUX                  8.382E-10   TIME AVG. HEAT FLUX   1.000E-02
 LARGEST RESIDUAL HEAT FLUX         4.906E-12   AT NODE         28   DOF 11
   INSTANCE: ELEM-1                                                                          
 LARGEST INCREMENT OF TEMP.         3.288E-03   AT NODE         28   DOF 11
   INSTANCE: ELEM-1                                                                          
 LARGEST CORRECTION TO TEMP.        1.011E-04   AT NODE         28   DOF 11
   INSTANCE: ELEM-1                                                                          
          THERE IS ZERO HEAT FLUX EVERYWHERE
 

 ***WARNING: THERE IS ZERO HEAT FLUX EVERYWHERE IN THE MODEL BASED ON THE 
             DEFAULT CRITERION. PLEASE CHECK THE VALUE OF THE AVERAGE HEAT FLUX 
             DURING THE CURRENT ITERATION TO VERIFY THAT THE HEAT FLUX IS SMALL 
             ENOUGH TO BE TREATED AS ZERO. IF NOT, PLEASE USE THE SOLUTION 
             CONTROLS TO RESET THE CRITERION FOR ZERO HEAT FLUX.

 ITERATION SUMMARY FOR THE INCREMENT:   3 TOTAL ITERATIONS, OF WHICH
   0 ARE SEVERE DISCONTINUITY ITERATIONS AND  3 ARE EQUILIBRIUM ITERATIONS.

 TIME INCREMENT COMPLETED  1.000E-02,  FRACTION OF STEP COMPLETED  0.200    
 STEP TIME COMPLETED       0.200    ,  TOTAL TIME COMPLETED        0.200    


  INCREMENT    21 STARTS. ATTEMPT NUMBER  1, TIME INCREMENT  1.000E-02

  NUMBER OF EQUATIONS =    23103     NUMBER OF FLOATING PT. OPERATIONS =  1.16E+09

     CHECK POINT   START OF SOLVER    

     CHECK POINT  END OF SOLVER       

       ELAPSED USER TIME (SEC)      =  0.10000    
       ELAPSED SYSTEM TIME (SEC)    =   0.0000    
       ELAPSED TOTAL CPU TIME (SEC) =  0.10000    
       ELAPSED WALLCLOCK TIME (SEC) =          0

               CONVERGENCE CHECKS FOR EQUILIBRIUM ITERATION     1


 AVERAGE FORCE                      0.322       TIME AVG. FORCE       0.180    
 LARGEST RESIDUAL FORCE            -0.120       AT NODE       2680   DOF  2
   INSTANCE: ELEM-1                                                                          
 LARGEST INCREMENT OF DISP.        -1.289E-02   AT NODE         26   DOF  1
   INSTANCE: ELEM-1                                                                          
 LARGEST CORRECTION TO DISP.        4.762E-03   AT NODE       2804   DOF  2
   INSTANCE: ELEM-1                                                                          
          FORCE     EQUILIBRIUM NOT ACHIEVED WITHIN TOLERANCE.

 AVERAGE HEAT FLUX                  8.820E-10   TIME AVG. HEAT FLUX   1.000E-02
 LARGEST RESIDUAL HEAT FLUX         3.054E-09   AT NODE         27   DOF 11
   INSTANCE: ELEM-1                                                                          
 LARGEST INCREMENT OF TEMP.         8.722E-03   AT NODE         28   DOF 11
   INSTANCE: ELEM-1                                                                          
 LARGEST CORRECTION TO TEMP.        5.435E-03   AT NODE         28   DOF 11
   INSTANCE: ELEM-1                                                                          
          THERE IS ZERO HEAT FLUX EVERYWHERE
 

 ***WARNING: THERE IS ZERO HEAT FLUX EVERYWHERE IN THE MODEL BASED ON THE 
             DEFAULT CRITERION. PLEASE CHECK THE VALUE OF THE AVERAGE HEAT FLUX 
             DURING THE CURRENT ITERATION TO VERIFY THAT THE HEAT FLUX IS SMALL 
             ENOUGH TO BE TREATED AS ZERO. IF NOT, PLEASE USE THE SOLUTION 
             CONTROLS TO RESET THE CRITERION FOR ZERO HEAT FLUX.

  NUMBER OF EQUATIONS =    23103     NUMBER OF FLOATING PT. OPERATIONS =  1.16E+09

     CHECK POINT   START OF SOLVER    

     CHECK POINT  END OF SOLVER       

       ELAPSED USER TIME (SEC)      =  0.20000    
       ELAPSED SYSTEM TIME (SEC)    =   0.0000    
       ELAPSED TOTAL CPU TIME (SEC) =  0.20000    
       ELAPSED WALLCLOCK TIME (SEC) =          0

               CONVERGENCE CHECKS FOR EQUILIBRIUM ITERATION     2


 AVERAGE FORCE                      0.323       TIME AVG. FORCE       0.180    
 LARGEST RESIDUAL FORCE            -7.008E-03   AT NODE       2679   DOF  2
   INSTANCE: ELEM-1                                                                          
 LARGEST INCREMENT OF DISP.        -1.217E-02   AT NODE         26   DOF  1
   INSTANCE: ELEM-1                                                                          
 LARGEST CORRECTION TO DISP.        7.359E-04   AT NODE       2678   DOF  1
   INSTANCE: ELEM-1                                                                          
          FORCE     EQUILIBRIUM NOT ACHIEVED WITHIN TOLERANCE.

 AVERAGE HEAT FLUX                  8.809E-10   TIME AVG. HEAT FLUX   1.000E-02
 LARGEST RESIDUAL HEAT FLUX         8.419E-11   AT NODE         77   DOF 11
   INSTANCE: ELEM-1                                                                          
 LARGEST INCREMENT OF TEMP.         8.531E-03   AT NODE         27   DOF 11
   INSTANCE: ELEM-1                                                                          
 LARGEST CORRECTION TO TEMP.        7.050E-04   AT NODE         27   DOF 11
   INSTANCE: ELEM-1                                                                          
          THERE IS ZERO HEAT FLUX EVERYWHERE
 

 ***WARNING: THERE IS ZERO HEAT FLUX EVERYWHERE IN THE MODEL BASED ON THE 
             DEFAULT CRITERION. PLEASE CHECK THE VALUE OF THE AVERAGE HEAT FLUX 
             DURING THE CURRENT ITERATION TO VERIFY THAT THE HEAT FLUX IS SMALL 
             ENOUGH TO BE TREATED AS ZERO. IF NOT, PLEASE USE THE SOLUTION 
             CONTROLS TO RESET THE CRITERION FOR ZERO HEAT FLUX.

  NUMBER OF EQUATIONS =    23103     NUMBER OF FLOATING PT. OPERATIONS =  1.16E+09

     CHECK POINT   START OF SOLVER    

     CHECK POINT  END OF SOLVER       

       ELAPSED USER TIME (SEC)      =  0.20000    
       ELAPSED SYSTEM TIME (SEC)    =   0.0000    
       ELAPSED TOTAL CPU TIME (SEC) =  0.20000    
       ELAPSED WALLCLOCK TIME (SEC) =          1

               CONVERGENCE CHECKS FOR EQUILIBRIUM ITERATION     3


 AVERAGE FORCE                      0.323       TIME AVG. FORCE       0.180    
 LARGEST RESIDUAL FORCE             2.752E-06   AT NODE       2806   DOF  2
   INSTANCE: ELEM-1                                                                          
 LARGEST INCREMENT OF DISP.        -1.217E-02   AT NODE         26   DOF  1
   INSTANCE: ELEM-1                                                                          
 LARGEST CORRECTION TO DISP.       -2.227E-05   AT NODE       2679   DOF  2
   INSTANCE: ELEM-1                                                                          
          THE FORCE     EQUILIBRIUM EQUATIONS HAVE CONVERGED

 AVERAGE HEAT FLUX                  8.809E-10   TIME AVG. HEAT FLUX   1.000E-02
 LARGEST RESIDUAL HEAT FLUX         1.264E-13   AT NODE        131   DOF 11
   INSTANCE: ELEM-1                                                                          
 LARGEST INCREMENT OF TEMP.         8.503E-03   AT NODE         27   DOF 11
   INSTANCE: ELEM-1                                                                          
 LARGEST CORRECTION TO TEMP.       -2.749E-05   AT NODE         27   DOF 11
   INSTANCE: ELEM-1                                                                          
          THERE IS ZERO HEAT FLUX EVERYWHERE
 

 ***WARNING: THERE IS ZERO HEAT FLUX EVERYWHERE IN THE MODEL BASED ON THE 
             DEFAULT CRITERION. PLEASE CHECK THE VALUE OF THE AVERAGE HEAT FLUX 
             DURING THE CURRENT ITERATION TO VERIFY THAT THE HEAT FLUX IS SMALL 
             ENOUGH TO BE TREATED AS ZERO. IF NOT, PLEASE USE THE SOLUTION 
             CONTROLS TO RESET THE CRITERION FOR ZERO HEAT FLUX.

 ITERATION SUMMARY FOR THE INCREMENT:   3 TOTAL ITERATIONS, OF WHICH
   0 ARE SEVERE DISCONTINUITY ITERATIONS AND  3 ARE EQUILIBRIUM ITERATIONS.

 TIME INCREMENT COMPLETED  1.000E-02,  FRACTION OF STEP COMPLETED  0.210    
 STEP TIME COMPLETED       0.210    ,  TOTAL TIME COMPLETED        0.210    


  INCREMENT    22 STARTS. ATTEMPT NUMBER  1, TIME INCREMENT  1.000E-02

  NUMBER OF EQUATIONS =    23103     NUMBER OF FLOATING PT. OPERATIONS =  1.16E+09

     CHECK POINT   START OF SOLVER    

     CHECK POINT  END OF SOLVER       

       ELAPSED USER TIME (SEC)      =  0.20000    
       ELAPSED SYSTEM TIME (SEC)    =   0.0000    
       ELAPSED TOTAL CPU TIME (SEC) =  0.20000    
       ELAPSED WALLCLOCK TIME (SEC) =          0

               CONVERGENCE CHECKS FOR EQUILIBRIUM ITERATION     1


 AVERAGE FORCE                      0.326       TIME AVG. FORCE       0.186    
 LARGEST RESIDUAL FORCE            -5.053E-02   AT NODE       2676   DOF  2
   INSTANCE: ELEM-1                                                                          
 LARGEST INCREMENT OF DISP.         1.085E-02   AT NODE       3361   DOF  2
   INSTANCE: ELEM-1                                                                          
 LARGEST CORRECTION TO DISP.        1.742E-03   AT NODE         25   DOF  1
   INSTANCE: ELEM-1                                                                          
          FORCE     EQUILIBRIUM NOT ACHIEVED WITHIN TOLERANCE.

 AVERAGE HEAT FLUX                  9.146E-10   TIME AVG. HEAT FLUX   1.000E-02
 LARGEST RESIDUAL HEAT FLUX         7.266E-10   AT NODE        128   DOF 11
   INSTANCE: ELEM-1                                                                          
 LARGEST INCREMENT OF TEMP.         1.253E-02   AT NODE         27   DOF 11
   INSTANCE: ELEM-1                                                                          
 LARGEST CORRECTION TO TEMP.        4.030E-03   AT NODE         27   DOF 11
   INSTANCE: ELEM-1                                                                          
          THERE IS ZERO HEAT FLUX EVERYWHERE
 

 ***WARNING: THERE IS ZERO HEAT FLUX EVERYWHERE IN THE MODEL BASED ON THE 
             DEFAULT CRITERION. PLEASE CHECK THE VALUE OF THE AVERAGE HEAT FLUX 
             DURING THE CURRENT ITERATION TO VERIFY THAT THE HEAT FLUX IS SMALL 
             ENOUGH TO BE TREATED AS ZERO. IF NOT, PLEASE USE THE SOLUTION 
             CONTROLS TO RESET THE CRITERION FOR ZERO HEAT FLUX.

  NUMBER OF EQUATIONS =    23103     NUMBER OF FLOATING PT. OPERATIONS =  1.16E+09

     CHECK POINT   START OF SOLVER    

     CHECK POINT  END OF SOLVER       

       ELAPSED USER TIME (SEC)      =  0.20000    
       ELAPSED SYSTEM TIME (SEC)    =   0.0000    
       ELAPSED TOTAL CPU TIME (SEC) =  0.20000    
       ELAPSED WALLCLOCK TIME (SEC) =          1

               CONVERGENCE CHECKS FOR EQUILIBRIUM ITERATION     2


 AVERAGE FORCE                      0.326       TIME AVG. FORCE       0.186    
 LARGEST RESIDUAL FORCE            -7.268E-03   AT NODE       2905   DOF  2
   INSTANCE: ELEM-1                                                                          
 LARGEST INCREMENT OF DISP.         1.083E-02   AT NODE        358   DOF  2
   INSTANCE: ELEM-1                                                                          
 LARGEST CORRECTION TO DISP.       -2.062E-04   AT NODE         78   DOF  2
   INSTANCE: ELEM-1                                                                          
          FORCE     EQUILIBRIUM NOT ACHIEVED WITHIN TOLERANCE.

 AVERAGE HEAT FLUX                  9.147E-10   TIME AVG. HEAT FLUX   1.000E-02
 LARGEST RESIDUAL HEAT FLUX        -8.377E-11   AT NODE        179   DOF 11
   INSTANCE: ELEM-1                                                                          
 LARGEST INCREMENT OF TEMP.         1.231E-02   AT NODE         27   DOF 11
   INSTANCE: ELEM-1                                                                          
 LARGEST CORRECTION TO TEMP.       -2.259E-04   AT NODE         27   DOF 11
   INSTANCE: ELEM-1                                                                          
          THERE IS ZERO HEAT FLUX EVERYWHERE
 

 ***WARNING: THERE IS ZERO HEAT FLUX EVERYWHERE IN THE MODEL BASED ON THE 
             DEFAULT CRITERION. PLEASE CHECK THE VALUE OF THE AVERAGE HEAT FLUX 
             DURING THE CURRENT ITERATION TO VERIFY THAT THE HEAT FLUX IS SMALL 
             ENOUGH TO BE TREATED AS ZERO. IF NOT, PLEASE USE THE SOLUTION 
             CONTROLS TO RESET THE CRITERION FOR ZERO HEAT FLUX.

  NUMBER OF EQUATIONS =    23103     NUMBER OF FLOATING PT. OPERATIONS =  1.16E+09

     CHECK POINT   START OF SOLVER    

     CHECK POINT  END OF SOLVER       

       ELAPSED USER TIME (SEC)      =  0.10000    
       ELAPSED SYSTEM TIME (SEC)    =   0.0000    
       ELAPSED TOTAL CPU TIME (SEC) =  0.10000    
       ELAPSED WALLCLOCK TIME (SEC) =          0

               CONVERGENCE CHECKS FOR EQUILIBRIUM ITERATION     3


 AVERAGE FORCE                      0.326       TIME AVG. FORCE       0.186    
 LARGEST RESIDUAL FORCE            -1.181E-06   AT NODE       2905   DOF  2
   INSTANCE: ELEM-1                                                                          
 LARGEST INCREMENT OF DISP.         1.083E-02   AT NODE        358   DOF  2
   INSTANCE: ELEM-1                                                                          
 LARGEST CORRECTION TO DISP.        6.096E-06   AT NODE       3009   DOF  2
   INSTANCE: ELEM-1                                                                          
          THE FORCE     EQUILIBRIUM EQUATIONS HAVE CONVERGED

 AVERAGE HEAT FLUX                  9.147E-10   TIME AVG. HEAT FLUX   1.000E-02
 LARGEST RESIDUAL HEAT FLUX         5.105E-14   AT NODE        129   DOF 11
   INSTANCE: ELEM-1                                                                          
 LARGEST INCREMENT OF TEMP.         1.231E-02   AT NODE         27   DOF 11
   INSTANCE: ELEM-1                                                                          
 LARGEST CORRECTION TO TEMP.        3.539E-06   AT NODE         78   DOF 11
   INSTANCE: ELEM-1                                                                          
          THERE IS ZERO HEAT FLUX EVERYWHERE
 

 ***WARNING: THERE IS ZERO HEAT FLUX EVERYWHERE IN THE MODEL BASED ON THE 
             DEFAULT CRITERION. PLEASE CHECK THE VALUE OF THE AVERAGE HEAT FLUX 
             DURING THE CURRENT ITERATION TO VERIFY THAT THE HEAT FLUX IS SMALL 
             ENOUGH TO BE TREATED AS ZERO. IF NOT, PLEASE USE THE SOLUTION 
             CONTROLS TO RESET THE CRITERION FOR ZERO HEAT FLUX.

 ITERATION SUMMARY FOR THE INCREMENT:   3 TOTAL ITERATIONS, OF WHICH
   0 ARE SEVERE DISCONTINUITY ITERATIONS AND  3 ARE EQUILIBRIUM ITERATIONS.

 TIME INCREMENT COMPLETED  1.000E-02,  FRACTION OF STEP COMPLETED  0.220    
 STEP TIME COMPLETED       0.220    ,  TOTAL TIME COMPLETED        0.220    


  INCREMENT    23 STARTS. ATTEMPT NUMBER  1, TIME INCREMENT  1.000E-02

  NUMBER OF EQUATIONS =    23103     NUMBER OF FLOATING PT. OPERATIONS =  1.16E+09

     CHECK POINT   START OF SOLVER    

     CHECK POINT  END OF SOLVER       

       ELAPSED USER TIME (SEC)      =  0.10000    
       ELAPSED SYSTEM TIME (SEC)    =   0.0000    
       ELAPSED TOTAL CPU TIME (SEC) =  0.10000    
       ELAPSED WALLCLOCK TIME (SEC) =          0

               CONVERGENCE CHECKS FOR EQUILIBRIUM ITERATION     1


 AVERAGE FORCE                      0.328       TIME AVG. FORCE       0.193    
 LARGEST RESIDUAL FORCE            -7.293E-02   AT NODE       2676   DOF  2
   INSTANCE: ELEM-1                                                                          
 LARGEST INCREMENT OF DISP.         1.121E-02   AT NODE         77   DOF  2
   INSTANCE: ELEM-1                                                                          
 LARGEST CORRECTION TO DISP.        2.038E-03   AT NODE         77   DOF  2
   INSTANCE: ELEM-1                                                                          
          FORCE     EQUILIBRIUM NOT ACHIEVED WITHIN TOLERANCE.

 AVERAGE HEAT FLUX                  9.435E-10   TIME AVG. HEAT FLUX   1.000E-02
 LARGEST RESIDUAL HEAT FLUX         1.782E-09   AT NODE        129   DOF 11
   INSTANCE: ELEM-1                                                                          
 LARGEST INCREMENT OF TEMP.         1.479E-02   AT NODE         27   DOF 11
   INSTANCE: ELEM-1                                                                          
 LARGEST CORRECTION TO TEMP.        2.476E-03   AT NODE         27   DOF 11
   INSTANCE: ELEM-1                                                                          
          THERE IS ZERO HEAT FLUX EVERYWHERE
 

 ***WARNING: THERE IS ZERO HEAT FLUX EVERYWHERE IN THE MODEL BASED ON THE 
             DEFAULT CRITERION. PLEASE CHECK THE VALUE OF THE AVERAGE HEAT FLUX 
             DURING THE CURRENT ITERATION TO VERIFY THAT THE HEAT FLUX IS SMALL 
             ENOUGH TO BE TREATED AS ZERO. IF NOT, PLEASE USE THE SOLUTION 
             CONTROLS TO RESET THE CRITERION FOR ZERO HEAT FLUX.

  NUMBER OF EQUATIONS =    23103     NUMBER OF FLOATING PT. OPERATIONS =  1.16E+09

     CHECK POINT   START OF SOLVER    

     CHECK POINT  END OF SOLVER       

       ELAPSED USER TIME (SEC)      =  0.20000    
       ELAPSED SYSTEM TIME (SEC)    =   0.0000    
       ELAPSED TOTAL CPU TIME (SEC) =  0.20000    
       ELAPSED WALLCLOCK TIME (SEC) =          0

               CONVERGENCE CHECKS FOR EQUILIBRIUM ITERATION     2


 AVERAGE FORCE                      0.328       TIME AVG. FORCE       0.193    
 LARGEST RESIDUAL FORCE             7.613E-03   AT NODE       2910   DOF  2
   INSTANCE: ELEM-1                                                                          
 LARGEST INCREMENT OF DISP.         1.133E-02   AT NODE         77   DOF  2
   INSTANCE: ELEM-1                                                                          
 LARGEST CORRECTION TO DISP.        1.416E-04   AT NODE       2906   DOF  2
   INSTANCE: ELEM-1                                                                          
          FORCE     EQUILIBRIUM NOT ACHIEVED WITHIN TOLERANCE.

 AVERAGE HEAT FLUX                  9.435E-10   TIME AVG. HEAT FLUX   1.000E-02
 LARGEST RESIDUAL HEAT FLUX         9.902E-11   AT NODE        131   DOF 11
   INSTANCE: ELEM-1                                                                          
 LARGEST INCREMENT OF TEMP.         1.476E-02   AT NODE         27   DOF 11
   INSTANCE: ELEM-1                                                                          
 LARGEST CORRECTION TO TEMP.        2.591E-04   AT NODE         26   DOF 11
   INSTANCE: ELEM-1                                                                          
          THERE IS ZERO HEAT FLUX EVERYWHERE
 

 ***WARNING: THERE IS ZERO HEAT FLUX EVERYWHERE IN THE MODEL BASED ON THE 
             DEFAULT CRITERION. PLEASE CHECK THE VALUE OF THE AVERAGE HEAT FLUX 
             DURING THE CURRENT ITERATION TO VERIFY THAT THE HEAT FLUX IS SMALL 
             ENOUGH TO BE TREATED AS ZERO. IF NOT, PLEASE USE THE SOLUTION 
             CONTROLS TO RESET THE CRITERION FOR ZERO HEAT FLUX.

  NUMBER OF EQUATIONS =    23103     NUMBER OF FLOATING PT. OPERATIONS =  1.16E+09

     CHECK POINT   START OF SOLVER    

     CHECK POINT  END OF SOLVER       

       ELAPSED USER TIME (SEC)      =  0.20000    
       ELAPSED SYSTEM TIME (SEC)    =   0.0000    
       ELAPSED TOTAL CPU TIME (SEC) =  0.20000    
       ELAPSED WALLCLOCK TIME (SEC) =          0

               CONVERGENCE CHECKS FOR EQUILIBRIUM ITERATION     3


 AVERAGE FORCE                      0.328       TIME AVG. FORCE       0.193    
 LARGEST RESIDUAL FORCE            -9.650E-06   AT NODE        130   DOF  2
   INSTANCE: ELEM-1                                                                          
 LARGEST INCREMENT OF DISP.         1.133E-02   AT NODE         77   DOF  2
   INSTANCE: ELEM-1                                                                          
 LARGEST CORRECTION TO DISP.       -1.021E-05   AT NODE       2686   DOF  2
   INSTANCE: ELEM-1                                                                          
          THE FORCE     EQUILIBRIUM EQUATIONS HAVE CONVERGED

 AVERAGE HEAT FLUX                  9.435E-10   TIME AVG. HEAT FLUX   1.000E-02
 LARGEST RESIDUAL HEAT FLUX         1.909E-13   AT NODE        131   DOF 11
   INSTANCE: ELEM-1                                                                          
 LARGEST INCREMENT OF TEMP.         1.476E-02   AT NODE         27   DOF 11
   INSTANCE: ELEM-1                                                                          
 LARGEST CORRECTION TO TEMP.       -8.272E-06   AT NODE         27   DOF 11
   INSTANCE: ELEM-1                                                                          
          THERE IS ZERO HEAT FLUX EVERYWHERE
 

 ***WARNING: THERE IS ZERO HEAT FLUX EVERYWHERE IN THE MODEL BASED ON THE 
             DEFAULT CRITERION. PLEASE CHECK THE VALUE OF THE AVERAGE HEAT FLUX 
             DURING THE CURRENT ITERATION TO VERIFY THAT THE HEAT FLUX IS SMALL 
             ENOUGH TO BE TREATED AS ZERO. IF NOT, PLEASE USE THE SOLUTION 
             CONTROLS TO RESET THE CRITERION FOR ZERO HEAT FLUX.

 ITERATION SUMMARY FOR THE INCREMENT:   3 TOTAL ITERATIONS, OF WHICH
   0 ARE SEVERE DISCONTINUITY ITERATIONS AND  3 ARE EQUILIBRIUM ITERATIONS.

 TIME INCREMENT COMPLETED  1.000E-02,  FRACTION OF STEP COMPLETED  0.230    
 STEP TIME COMPLETED       0.230    ,  TOTAL TIME COMPLETED        0.230    


  INCREMENT    24 STARTS. ATTEMPT NUMBER  1, TIME INCREMENT  1.000E-02

  NUMBER OF EQUATIONS =    23103     NUMBER OF FLOATING PT. OPERATIONS =  1.16E+09

     CHECK POINT   START OF SOLVER    

     CHECK POINT  END OF SOLVER       

       ELAPSED USER TIME (SEC)      =  0.20000    
       ELAPSED SYSTEM TIME (SEC)    =   0.0000    
       ELAPSED TOTAL CPU TIME (SEC) =  0.20000    
       ELAPSED WALLCLOCK TIME (SEC) =          0

               CONVERGENCE CHECKS FOR EQUILIBRIUM ITERATION     1


 AVERAGE FORCE                      0.326       TIME AVG. FORCE       0.198    
 LARGEST RESIDUAL FORCE            -0.137       AT NODE       2677   DOF  2
   INSTANCE: ELEM-1                                                                          
 LARGEST INCREMENT OF DISP.         1.462E-02   AT NODE         77   DOF  2
   INSTANCE: ELEM-1                                                                          
 LARGEST CORRECTION TO DISP.        3.295E-03   AT NODE         77   DOF  2
   INSTANCE: ELEM-1                                                                          
          FORCE     EQUILIBRIUM NOT ACHIEVED WITHIN TOLERANCE.

 AVERAGE HEAT FLUX                  9.667E-10   TIME AVG. HEAT FLUX   1.000E-02
 LARGEST RESIDUAL HEAT FLUX         2.151E-09   AT NODE         77   DOF 11
   INSTANCE: ELEM-1                                                                          
 LARGEST INCREMENT OF TEMP.         1.807E-02   AT NODE         27   DOF 11
   INSTANCE: ELEM-1                                                                          
 LARGEST CORRECTION TO TEMP.        4.039E-03   AT NODE         26   DOF 11
   INSTANCE: ELEM-1                                                                          
          THERE IS ZERO HEAT FLUX EVERYWHERE
 

 ***WARNING: THERE IS ZERO HEAT FLUX EVERYWHERE IN THE MODEL BASED ON THE 
             DEFAULT CRITERION. PLEASE CHECK THE VALUE OF THE AVERAGE HEAT FLUX 
             DURING THE CURRENT ITERATION TO VERIFY THAT THE HEAT FLUX IS SMALL 
             ENOUGH TO BE TREATED AS ZERO. IF NOT, PLEASE USE THE SOLUTION 
             CONTROLS TO RESET THE CRITERION FOR ZERO HEAT FLUX.

  NUMBER OF EQUATIONS =    23103     NUMBER OF FLOATING PT. OPERATIONS =  1.16E+09

     CHECK POINT   START OF SOLVER    

     CHECK POINT  END OF SOLVER       

       ELAPSED USER TIME (SEC)      =  0.20000    
       ELAPSED SYSTEM TIME (SEC)    =   0.0000    
       ELAPSED TOTAL CPU TIME (SEC) =  0.20000    
       ELAPSED WALLCLOCK TIME (SEC) =          0

               CONVERGENCE CHECKS FOR EQUILIBRIUM ITERATION     2


 AVERAGE FORCE                      0.326       TIME AVG. FORCE       0.198    
 LARGEST RESIDUAL FORCE             6.338E-03   AT NODE       2802   DOF  2
   INSTANCE: ELEM-1                                                                          
 LARGEST INCREMENT OF DISP.         1.478E-02   AT NODE         77   DOF  2
   INSTANCE: ELEM-1                                                                          
 LARGEST CORRECTION TO DISP.        2.143E-04   AT NODE        128   DOF  2
   INSTANCE: ELEM-1                                                                          
          FORCE     EQUILIBRIUM NOT ACHIEVED WITHIN TOLERANCE.

 AVERAGE HEAT FLUX                  9.664E-10   TIME AVG. HEAT FLUX   1.000E-02
 LARGEST RESIDUAL HEAT FLUX         4.626E-11   AT NODE         77   DOF 11
   INSTANCE: ELEM-1                                                                          
 LARGEST INCREMENT OF TEMP.         1.807E-02   AT NODE         27   DOF 11
   INSTANCE: ELEM-1                                                                          
 LARGEST CORRECTION TO TEMP.        7.257E-04   AT NODE         26   DOF 11
   INSTANCE: ELEM-1                                                                          
          THERE IS ZERO HEAT FLUX EVERYWHERE
 

 ***WARNING: THERE IS ZERO HEAT FLUX EVERYWHERE IN THE MODEL BASED ON THE 
             DEFAULT CRITERION. PLEASE CHECK THE VALUE OF THE AVERAGE HEAT FLUX 
             DURING THE CURRENT ITERATION TO VERIFY THAT THE HEAT FLUX IS SMALL 
             ENOUGH TO BE TREATED AS ZERO. IF NOT, PLEASE USE THE SOLUTION 
             CONTROLS TO RESET THE CRITERION FOR ZERO HEAT FLUX.

  NUMBER OF EQUATIONS =    23103     NUMBER OF FLOATING PT. OPERATIONS =  1.16E+09

     CHECK POINT   START OF SOLVER    

     CHECK POINT  END OF SOLVER       

       ELAPSED USER TIME (SEC)      =  0.20000    
       ELAPSED SYSTEM TIME (SEC)    =   0.0000    
       ELAPSED TOTAL CPU TIME (SEC) =  0.20000    
       ELAPSED WALLCLOCK TIME (SEC) =          1

               CONVERGENCE CHECKS FOR EQUILIBRIUM ITERATION     3


 AVERAGE FORCE                      0.326       TIME AVG. FORCE       0.198    
 LARGEST RESIDUAL FORCE            -1.357E-06   AT NODE         77   DOF  2
   INSTANCE: ELEM-1                                                                          
 LARGEST INCREMENT OF DISP.         1.476E-02   AT NODE         77   DOF  2
   INSTANCE: ELEM-1                                                                          
 LARGEST CORRECTION TO DISP.       -2.032E-05   AT NODE         77   DOF  2
   INSTANCE: ELEM-1                                                                          
          THE FORCE     EQUILIBRIUM EQUATIONS HAVE CONVERGED

 AVERAGE HEAT FLUX                  9.664E-10   TIME AVG. HEAT FLUX   1.000E-02
 LARGEST RESIDUAL HEAT FLUX         1.852E-14   AT NODE        132   DOF 11
   INSTANCE: ELEM-1                                                                          
 LARGEST INCREMENT OF TEMP.         1.805E-02   AT NODE         27   DOF 11
   INSTANCE: ELEM-1                                                                          
 LARGEST CORRECTION TO TEMP.       -2.231E-05   AT NODE         27   DOF 11
   INSTANCE: ELEM-1                                                                          
          THERE IS ZERO HEAT FLUX EVERYWHERE
 

 ***WARNING: THERE IS ZERO HEAT FLUX EVERYWHERE IN THE MODEL BASED ON THE 
             DEFAULT CRITERION. PLEASE CHECK THE VALUE OF THE AVERAGE HEAT FLUX 
             DURING THE CURRENT ITERATION TO VERIFY THAT THE HEAT FLUX IS SMALL 
             ENOUGH TO BE TREATED AS ZERO. IF NOT, PLEASE USE THE SOLUTION 
             CONTROLS TO RESET THE CRITERION FOR ZERO HEAT FLUX.

 ITERATION SUMMARY FOR THE INCREMENT:   3 TOTAL ITERATIONS, OF WHICH
   0 ARE SEVERE DISCONTINUITY ITERATIONS AND  3 ARE EQUILIBRIUM ITERATIONS.

 TIME INCREMENT COMPLETED  1.000E-02,  FRACTION OF STEP COMPLETED  0.240    
 STEP TIME COMPLETED       0.240    ,  TOTAL TIME COMPLETED        0.240    


  INCREMENT    25 STARTS. ATTEMPT NUMBER  1, TIME INCREMENT  1.000E-02

  NUMBER OF EQUATIONS =    23103     NUMBER OF FLOATING PT. OPERATIONS =  1.16E+09

     CHECK POINT   START OF SOLVER    

     CHECK POINT  END OF SOLVER       

       ELAPSED USER TIME (SEC)      =  0.20000    
       ELAPSED SYSTEM TIME (SEC)    =   0.0000    
       ELAPSED TOTAL CPU TIME (SEC) =  0.20000    
       ELAPSED WALLCLOCK TIME (SEC) =          0

               CONVERGENCE CHECKS FOR EQUILIBRIUM ITERATION     1


 AVERAGE FORCE                      0.323       TIME AVG. FORCE       0.203    
 LARGEST RESIDUAL FORCE            -7.528E-02   AT NODE       2676   DOF  2
   INSTANCE: ELEM-1                                                                          
 LARGEST INCREMENT OF DISP.         1.569E-02   AT NODE         77   DOF  2
   INSTANCE: ELEM-1                                                                          
 LARGEST CORRECTION TO DISP.        2.021E-03   AT NODE        138   DOF  2
   INSTANCE: ELEM-1                                                                          
          FORCE     EQUILIBRIUM NOT ACHIEVED WITHIN TOLERANCE.

 AVERAGE HEAT FLUX                  9.838E-10   TIME AVG. HEAT FLUX   1.000E-02
 LARGEST RESIDUAL HEAT FLUX         7.467E-10   AT NODE        185   DOF 11
   INSTANCE: ELEM-1                                                                          
 LARGEST INCREMENT OF TEMP.         1.863E-02   AT NODE         27   DOF 11
   INSTANCE: ELEM-1                                                                          
 LARGEST CORRECTION TO TEMP.        5.213E-03   AT NODE         26   DOF 11
   INSTANCE: ELEM-1                                                                          
          THERE IS ZERO HEAT FLUX EVERYWHERE
 

 ***WARNING: THERE IS ZERO HEAT FLUX EVERYWHERE IN THE MODEL BASED ON THE 
             DEFAULT CRITERION. PLEASE CHECK THE VALUE OF THE AVERAGE HEAT FLUX 
             DURING THE CURRENT ITERATION TO VERIFY THAT THE HEAT FLUX IS SMALL 
             ENOUGH TO BE TREATED AS ZERO. IF NOT, PLEASE USE THE SOLUTION 
             CONTROLS TO RESET THE CRITERION FOR ZERO HEAT FLUX.

  NUMBER OF EQUATIONS =    23103     NUMBER OF FLOATING PT. OPERATIONS =  1.16E+09

     CHECK POINT   START OF SOLVER    

     CHECK POINT  END OF SOLVER       

       ELAPSED USER TIME (SEC)      =  0.20000    
       ELAPSED SYSTEM TIME (SEC)    =  0.10000    
       ELAPSED TOTAL CPU TIME (SEC) =  0.30000    
       ELAPSED WALLCLOCK TIME (SEC) =          0

               CONVERGENCE CHECKS FOR EQUILIBRIUM ITERATION     2


 AVERAGE FORCE                      0.323       TIME AVG. FORCE       0.203    
 LARGEST RESIDUAL FORCE            -8.506E-03   AT NODE       2915   DOF  2
   INSTANCE: ELEM-1                                                                          
 LARGEST INCREMENT OF DISP.         1.520E-02   AT NODE         77   DOF  2
   INSTANCE: ELEM-1                                                                          
 LARGEST CORRECTION TO DISP.       -4.899E-04   AT NODE         77   DOF  2
   INSTANCE: ELEM-1                                                                          
          FORCE     EQUILIBRIUM NOT ACHIEVED WITHIN TOLERANCE.

 AVERAGE HEAT FLUX                  9.841E-10   TIME AVG. HEAT FLUX   1.000E-02
 LARGEST RESIDUAL HEAT FLUX         5.435E-11   AT NODE        134   DOF 11
   INSTANCE: ELEM-1                                                                          
 LARGEST INCREMENT OF TEMP.         1.804E-02   AT NODE         27   DOF 11
   INSTANCE: ELEM-1                                                                          
 LARGEST CORRECTION TO TEMP.       -5.946E-04   AT NODE         27   DOF 11
   INSTANCE: ELEM-1                                                                          
          THERE IS ZERO HEAT FLUX EVERYWHERE
 

 ***WARNING: THERE IS ZERO HEAT FLUX EVERYWHERE IN THE MODEL BASED ON THE 
             DEFAULT CRITERION. PLEASE CHECK THE VALUE OF THE AVERAGE HEAT FLUX 
             DURING THE CURRENT ITERATION TO VERIFY THAT THE HEAT FLUX IS SMALL 
             ENOUGH TO BE TREATED AS ZERO. IF NOT, PLEASE USE THE SOLUTION 
             CONTROLS TO RESET THE CRITERION FOR ZERO HEAT FLUX.

  NUMBER OF EQUATIONS =    23103     NUMBER OF FLOATING PT. OPERATIONS =  1.16E+09

     CHECK POINT   START OF SOLVER    

     CHECK POINT  END OF SOLVER       

       ELAPSED USER TIME (SEC)      =  0.20000    
       ELAPSED SYSTEM TIME (SEC)    =   0.0000    
       ELAPSED TOTAL CPU TIME (SEC) =  0.20000    
       ELAPSED WALLCLOCK TIME (SEC) =          0

               CONVERGENCE CHECKS FOR EQUILIBRIUM ITERATION     3


 AVERAGE FORCE                      0.323       TIME AVG. FORCE       0.203    
 LARGEST RESIDUAL FORCE            -2.396E-06   AT NODE       2915   DOF  2
   INSTANCE: ELEM-1                                                                          
 LARGEST INCREMENT OF DISP.         1.520E-02   AT NODE         77   DOF  2
   INSTANCE: ELEM-1                                                                          
 LARGEST CORRECTION TO DISP.       -7.013E-06   AT NODE       2679   DOF  2
   INSTANCE: ELEM-1                                                                          
          THE FORCE     EQUILIBRIUM EQUATIONS HAVE CONVERGED

 AVERAGE HEAT FLUX                  9.841E-10   TIME AVG. HEAT FLUX   1.000E-02
 LARGEST RESIDUAL HEAT FLUX         4.985E-14   AT NODE        134   DOF 11
   INSTANCE: ELEM-1                                                                          
 LARGEST INCREMENT OF TEMP.         1.803E-02   AT NODE         27   DOF 11
   INSTANCE: ELEM-1                                                                          
 LARGEST CORRECTION TO TEMP.        9.071E-06   AT NODE         78   DOF 11
   INSTANCE: ELEM-1                                                                          
          THERE IS ZERO HEAT FLUX EVERYWHERE
 

 ***WARNING: THERE IS ZERO HEAT FLUX EVERYWHERE IN THE MODEL BASED ON THE 
             DEFAULT CRITERION. PLEASE CHECK THE VALUE OF THE AVERAGE HEAT FLUX 
             DURING THE CURRENT ITERATION TO VERIFY THAT THE HEAT FLUX IS SMALL 
             ENOUGH TO BE TREATED AS ZERO. IF NOT, PLEASE USE THE SOLUTION 
             CONTROLS TO RESET THE CRITERION FOR ZERO HEAT FLUX.

 ITERATION SUMMARY FOR THE INCREMENT:   3 TOTAL ITERATIONS, OF WHICH
   0 ARE SEVERE DISCONTINUITY ITERATIONS AND  3 ARE EQUILIBRIUM ITERATIONS.

 TIME INCREMENT COMPLETED  1.000E-02,  FRACTION OF STEP COMPLETED  0.250    
 STEP TIME COMPLETED       0.250    ,  TOTAL TIME COMPLETED        0.250    


  INCREMENT    26 STARTS. ATTEMPT NUMBER  1, TIME INCREMENT  1.000E-02

  NUMBER OF EQUATIONS =    23103     NUMBER OF FLOATING PT. OPERATIONS =  1.16E+09

     CHECK POINT   START OF SOLVER    

     CHECK POINT  END OF SOLVER       

       ELAPSED USER TIME (SEC)      =  0.20000    
       ELAPSED SYSTEM TIME (SEC)    =   0.0000    
       ELAPSED TOTAL CPU TIME (SEC) =  0.20000    
       ELAPSED WALLCLOCK TIME (SEC) =          0

               CONVERGENCE CHECKS FOR EQUILIBRIUM ITERATION     1


 AVERAGE FORCE                      0.322       TIME AVG. FORCE       0.208    
 LARGEST RESIDUAL FORCE            -2.081E-02   AT NODE       2920   DOF  2
   INSTANCE: ELEM-1                                                                          
 LARGEST INCREMENT OF DISP.         1.288E-02   AT NODE         77   DOF  2
   INSTANCE: ELEM-1                                                                          
 LARGEST CORRECTION TO DISP.       -2.314E-03   AT NODE         77   DOF  2
   INSTANCE: ELEM-1                                                                          
          FORCE     EQUILIBRIUM NOT ACHIEVED WITHIN TOLERANCE.

 AVERAGE HEAT FLUX                  1.000E-09   TIME AVG. HEAT FLUX   1.000E-02
 LARGEST RESIDUAL HEAT FLUX        -3.789E-10   AT NODE        237   DOF 11
   INSTANCE: ELEM-1                                                                          
 LARGEST INCREMENT OF TEMP.         1.550E-02   AT NODE         27   DOF 11
   INSTANCE: ELEM-1                                                                          
 LARGEST CORRECTION TO TEMP.       -2.531E-03   AT NODE         27   DOF 11
   INSTANCE: ELEM-1                                                                          
          THERE IS ZERO HEAT FLUX EVERYWHERE
 

 ***WARNING: THERE IS ZERO HEAT FLUX EVERYWHERE IN THE MODEL BASED ON THE 
             DEFAULT CRITERION. PLEASE CHECK THE VALUE OF THE AVERAGE HEAT FLUX 
             DURING THE CURRENT ITERATION TO VERIFY THAT THE HEAT FLUX IS SMALL 
             ENOUGH TO BE TREATED AS ZERO. IF NOT, PLEASE USE THE SOLUTION 
             CONTROLS TO RESET THE CRITERION FOR ZERO HEAT FLUX.

  NUMBER OF EQUATIONS =    23103     NUMBER OF FLOATING PT. OPERATIONS =  1.16E+09

     CHECK POINT   START OF SOLVER    

     CHECK POINT  END OF SOLVER       

       ELAPSED USER TIME (SEC)      =  0.20000    
       ELAPSED SYSTEM TIME (SEC)    =  0.10000    
       ELAPSED TOTAL CPU TIME (SEC) =  0.30000    
       ELAPSED WALLCLOCK TIME (SEC) =          0

               CONVERGENCE CHECKS FOR EQUILIBRIUM ITERATION     2


 AVERAGE FORCE                      0.322       TIME AVG. FORCE       0.208    
 LARGEST RESIDUAL FORCE            -3.569E-03   AT NODE       2917   DOF  2
   INSTANCE: ELEM-1                                                                          
 LARGEST INCREMENT OF DISP.         1.289E-02   AT NODE         77   DOF  2
   INSTANCE: ELEM-1                                                                          
 LARGEST CORRECTION TO DISP.       -6.119E-05   AT NODE       2818   DOF  2
   INSTANCE: ELEM-1                                                                          
          FORCE     EQUILIBRIUM NOT ACHIEVED WITHIN TOLERANCE.

 AVERAGE HEAT FLUX                  1.000E-09   TIME AVG. HEAT FLUX   1.000E-02
 LARGEST RESIDUAL HEAT FLUX         2.268E-11   AT NODE        135   DOF 11
   INSTANCE: ELEM-1                                                                          
 LARGEST INCREMENT OF TEMP.         1.550E-02   AT NODE         27   DOF 11
   INSTANCE: ELEM-1                                                                          
 LARGEST CORRECTION TO TEMP.        1.190E-04   AT NODE         39   DOF 11
   INSTANCE: ELEM-1                                                                          
          THERE IS ZERO HEAT FLUX EVERYWHERE
 

 ***WARNING: THERE IS ZERO HEAT FLUX EVERYWHERE IN THE MODEL BASED ON THE 
             DEFAULT CRITERION. PLEASE CHECK THE VALUE OF THE AVERAGE HEAT FLUX 
             DURING THE CURRENT ITERATION TO VERIFY THAT THE HEAT FLUX IS SMALL 
             ENOUGH TO BE TREATED AS ZERO. IF NOT, PLEASE USE THE SOLUTION 
             CONTROLS TO RESET THE CRITERION FOR ZERO HEAT FLUX.

  NUMBER OF EQUATIONS =    23103     NUMBER OF FLOATING PT. OPERATIONS =  1.16E+09

     CHECK POINT   START OF SOLVER    

     CHECK POINT  END OF SOLVER       

       ELAPSED USER TIME (SEC)      =  0.10000    
       ELAPSED SYSTEM TIME (SEC)    =   0.0000    
       ELAPSED TOTAL CPU TIME (SEC) =  0.10000    
       ELAPSED WALLCLOCK TIME (SEC) =          0

               CONVERGENCE CHECKS FOR EQUILIBRIUM ITERATION     3


 AVERAGE FORCE                      0.322       TIME AVG. FORCE       0.208    
 LARGEST RESIDUAL FORCE            -2.486E-07   AT NODE       2917   DOF  2
   INSTANCE: ELEM-1                                                                          
 LARGEST INCREMENT OF DISP.         1.289E-02   AT NODE         77   DOF  2
   INSTANCE: ELEM-1                                                                          
 LARGEST CORRECTION TO DISP.       -1.879E-06   AT NODE         84   DOF  2
   INSTANCE: ELEM-1                                                                          
          THE FORCE     EQUILIBRIUM EQUATIONS HAVE CONVERGED

 AVERAGE HEAT FLUX                  1.000E-09   TIME AVG. HEAT FLUX   1.000E-02
 LARGEST RESIDUAL HEAT FLUX         5.593E-15   AT NODE        135   DOF 11
   INSTANCE: ELEM-1                                                                          
 LARGEST INCREMENT OF TEMP.         1.550E-02   AT NODE         27   DOF 11
   INSTANCE: ELEM-1                                                                          
 LARGEST CORRECTION TO TEMP.        2.400E-06   AT NODE        135   DOF 11
   INSTANCE: ELEM-1                                                                          
          THERE IS ZERO HEAT FLUX EVERYWHERE
 

 ***WARNING: THERE IS ZERO HEAT FLUX EVERYWHERE IN THE MODEL BASED ON THE 
             DEFAULT CRITERION. PLEASE CHECK THE VALUE OF THE AVERAGE HEAT FLUX 
             DURING THE CURRENT ITERATION TO VERIFY THAT THE HEAT FLUX IS SMALL 
             ENOUGH TO BE TREATED AS ZERO. IF NOT, PLEASE USE THE SOLUTION 
             CONTROLS TO RESET THE CRITERION FOR ZERO HEAT FLUX.

 ITERATION SUMMARY FOR THE INCREMENT:   3 TOTAL ITERATIONS, OF WHICH
   0 ARE SEVERE DISCONTINUITY ITERATIONS AND  3 ARE EQUILIBRIUM ITERATIONS.

 TIME INCREMENT COMPLETED  1.000E-02,  FRACTION OF STEP COMPLETED  0.260    
 STEP TIME COMPLETED       0.260    ,  TOTAL TIME COMPLETED        0.260    


  INCREMENT    27 STARTS. ATTEMPT NUMBER  1, TIME INCREMENT  1.000E-02

  NUMBER OF EQUATIONS =    23103     NUMBER OF FLOATING PT. OPERATIONS =  1.16E+09

     CHECK POINT   START OF SOLVER    

     CHECK POINT  END OF SOLVER       

       ELAPSED USER TIME (SEC)      =  0.20000    
       ELAPSED SYSTEM TIME (SEC)    =   0.0000    
       ELAPSED TOTAL CPU TIME (SEC) =  0.20000    
       ELAPSED WALLCLOCK TIME (SEC) =          0

               CONVERGENCE CHECKS FOR EQUILIBRIUM ITERATION     1


 AVERAGE FORCE                      0.321       TIME AVG. FORCE       0.212    
 LARGEST RESIDUAL FORCE             2.227E-02   AT NODE       3020   DOF  2
   INSTANCE: ELEM-1                                                                          
 LARGEST INCREMENT OF DISP.         1.160E-02   AT NODE         77   DOF  2
   INSTANCE: ELEM-1                                                                          
 LARGEST CORRECTION TO DISP.        1.397E-03   AT NODE       2831   DOF  2
   INSTANCE: ELEM-1                                                                          
          FORCE     EQUILIBRIUM NOT ACHIEVED WITHIN TOLERANCE.

 AVERAGE HEAT FLUX                  1.015E-09   TIME AVG. HEAT FLUX   1.000E-02
 LARGEST RESIDUAL HEAT FLUX         3.418E-10   AT NODE        188   DOF 11
   INSTANCE: ELEM-1                                                                          
 LARGEST INCREMENT OF TEMP.         1.436E-02   AT NODE         27   DOF 11
   INSTANCE: ELEM-1                                                                          
 LARGEST CORRECTION TO TEMP.        1.360E-03   AT NODE         39   DOF 11
   INSTANCE: ELEM-1                                                                          
          THERE IS ZERO HEAT FLUX EVERYWHERE
 

 ***WARNING: THERE IS ZERO HEAT FLUX EVERYWHERE IN THE MODEL BASED ON THE 
             DEFAULT CRITERION. PLEASE CHECK THE VALUE OF THE AVERAGE HEAT FLUX 
             DURING THE CURRENT ITERATION TO VERIFY THAT THE HEAT FLUX IS SMALL 
             ENOUGH TO BE TREATED AS ZERO. IF NOT, PLEASE USE THE SOLUTION 
             CONTROLS TO RESET THE CRITERION FOR ZERO HEAT FLUX.

  NUMBER OF EQUATIONS =    23103     NUMBER OF FLOATING PT. OPERATIONS =  1.16E+09

     CHECK POINT   START OF SOLVER    

     CHECK POINT  END OF SOLVER       

       ELAPSED USER TIME (SEC)      =  0.20000    
       ELAPSED SYSTEM TIME (SEC)    =   0.0000    
       ELAPSED TOTAL CPU TIME (SEC) =  0.20000    
       ELAPSED WALLCLOCK TIME (SEC) =          0

               CONVERGENCE CHECKS FOR EQUILIBRIUM ITERATION     2


 AVERAGE FORCE                      0.321       TIME AVG. FORCE       0.212    
 LARGEST RESIDUAL FORCE             6.488E-04   AT NODE       3125   DOF  2
   INSTANCE: ELEM-1                                                                          
 LARGEST INCREMENT OF DISP.         1.161E-02   AT NODE         77   DOF  2
   INSTANCE: ELEM-1                                                                          
 LARGEST CORRECTION TO DISP.        5.960E-05   AT NODE       2832   DOF  2
   INSTANCE: ELEM-1                                                                          
          THE FORCE     EQUILIBRIUM EQUATIONS HAVE CONVERGED

 AVERAGE HEAT FLUX                  1.015E-09   TIME AVG. HEAT FLUX   1.000E-02
 LARGEST RESIDUAL HEAT FLUX         9.403E-12   AT NODE         41   DOF 11
   INSTANCE: ELEM-1                                                                          
 LARGEST INCREMENT OF TEMP.         1.436E-02   AT NODE         27   DOF 11
   INSTANCE: ELEM-1                                                                          
 LARGEST CORRECTION TO TEMP.        1.203E-04   AT NODE         40   DOF 11
   INSTANCE: ELEM-1                                                                          
          THERE IS ZERO HEAT FLUX EVERYWHERE
 

 ***WARNING: THERE IS ZERO HEAT FLUX EVERYWHERE IN THE MODEL BASED ON THE 
             DEFAULT CRITERION. PLEASE CHECK THE VALUE OF THE AVERAGE HEAT FLUX 
             DURING THE CURRENT ITERATION TO VERIFY THAT THE HEAT FLUX IS SMALL 
             ENOUGH TO BE TREATED AS ZERO. IF NOT, PLEASE USE THE SOLUTION 
             CONTROLS TO RESET THE CRITERION FOR ZERO HEAT FLUX.

 ITERATION SUMMARY FOR THE INCREMENT:   2 TOTAL ITERATIONS, OF WHICH
   0 ARE SEVERE DISCONTINUITY ITERATIONS AND  2 ARE EQUILIBRIUM ITERATIONS.

 TIME INCREMENT COMPLETED  1.000E-02,  FRACTION OF STEP COMPLETED  0.270    
 STEP TIME COMPLETED       0.270    ,  TOTAL TIME COMPLETED        0.270    


  INCREMENT    28 STARTS. ATTEMPT NUMBER  1, TIME INCREMENT  1.000E-02

  NUMBER OF EQUATIONS =    23103     NUMBER OF FLOATING PT. OPERATIONS =  1.16E+09

     CHECK POINT   START OF SOLVER    

     CHECK POINT  END OF SOLVER       

       ELAPSED USER TIME (SEC)      =  0.20000    
       ELAPSED SYSTEM TIME (SEC)    =   0.0000    
       ELAPSED TOTAL CPU TIME (SEC) =  0.20000    
       ELAPSED WALLCLOCK TIME (SEC) =          1

               CONVERGENCE CHECKS FOR EQUILIBRIUM ITERATION     1


 AVERAGE FORCE                      0.321       TIME AVG. FORCE       0.216    
 LARGEST RESIDUAL FORCE            -1.886E-02   AT NODE       2926   DOF  2
   INSTANCE: ELEM-1                                                                          
 LARGEST INCREMENT OF DISP.         1.111E-02   AT NODE         77   DOF  2
   INSTANCE: ELEM-1                                                                          
 LARGEST CORRECTION TO DISP.        1.515E-03   AT NODE       2833   DOF  2
   INSTANCE: ELEM-1                                                                          
          FORCE     EQUILIBRIUM NOT ACHIEVED WITHIN TOLERANCE.

 AVERAGE HEAT FLUX                  1.029E-09   TIME AVG. HEAT FLUX   1.000E-02
 LARGEST RESIDUAL HEAT FLUX         3.604E-10   AT NODE         42   DOF 11
   INSTANCE: ELEM-1                                                                          
 LARGEST INCREMENT OF TEMP.         1.412E-02   AT NODE         27   DOF 11
   INSTANCE: ELEM-1                                                                          
 LARGEST CORRECTION TO TEMP.        1.426E-03   AT NODE         40   DOF 11
   INSTANCE: ELEM-1                                                                          
          THERE IS ZERO HEAT FLUX EVERYWHERE
 

 ***WARNING: THERE IS ZERO HEAT FLUX EVERYWHERE IN THE MODEL BASED ON THE 
             DEFAULT CRITERION. PLEASE CHECK THE VALUE OF THE AVERAGE HEAT FLUX 
             DURING THE CURRENT ITERATION TO VERIFY THAT THE HEAT FLUX IS SMALL 
             ENOUGH TO BE TREATED AS ZERO. IF NOT, PLEASE USE THE SOLUTION 
             CONTROLS TO RESET THE CRITERION FOR ZERO HEAT FLUX.

  NUMBER OF EQUATIONS =    23103     NUMBER OF FLOATING PT. OPERATIONS =  1.16E+09

     CHECK POINT   START OF SOLVER    

     CHECK POINT  END OF SOLVER       

       ELAPSED USER TIME (SEC)      =  0.20000    
       ELAPSED SYSTEM TIME (SEC)    =   0.0000    
       ELAPSED TOTAL CPU TIME (SEC) =  0.20000    
       ELAPSED WALLCLOCK TIME (SEC) =          0

               CONVERGENCE CHECKS FOR EQUILIBRIUM ITERATION     2


 AVERAGE FORCE                      0.321       TIME AVG. FORCE       0.216    
 LARGEST RESIDUAL FORCE            -1.322E-03   AT NODE       2923   DOF  2
   INSTANCE: ELEM-1                                                                          
 LARGEST INCREMENT OF DISP.         1.111E-02   AT NODE         77   DOF  2
   INSTANCE: ELEM-1                                                                          
 LARGEST CORRECTION TO DISP.        7.082E-05   AT NODE       2834   DOF  2
   INSTANCE: ELEM-1                                                                          
          FORCE     EQUILIBRIUM NOT ACHIEVED WITHIN TOLERANCE.

 AVERAGE HEAT FLUX                  1.029E-09   TIME AVG. HEAT FLUX   1.000E-02
 LARGEST RESIDUAL HEAT FLUX         1.032E-11   AT NODE         42   DOF 11
   INSTANCE: ELEM-1                                                                          
 LARGEST INCREMENT OF TEMP.         1.413E-02   AT NODE         27   DOF 11
   INSTANCE: ELEM-1                                                                          
 LARGEST CORRECTION TO TEMP.        1.246E-04   AT NODE         41   DOF 11
   INSTANCE: ELEM-1                                                                          
          THERE IS ZERO HEAT FLUX EVERYWHERE
 

 ***WARNING: THERE IS ZERO HEAT FLUX EVERYWHERE IN THE MODEL BASED ON THE 
             DEFAULT CRITERION. PLEASE CHECK THE VALUE OF THE AVERAGE HEAT FLUX 
             DURING THE CURRENT ITERATION TO VERIFY THAT THE HEAT FLUX IS SMALL 
             ENOUGH TO BE TREATED AS ZERO. IF NOT, PLEASE USE THE SOLUTION 
             CONTROLS TO RESET THE CRITERION FOR ZERO HEAT FLUX.

  NUMBER OF EQUATIONS =    23103     NUMBER OF FLOATING PT. OPERATIONS =  1.16E+09

     CHECK POINT   START OF SOLVER    

     CHECK POINT  END OF SOLVER       

       ELAPSED USER TIME (SEC)      =  0.20000    
       ELAPSED SYSTEM TIME (SEC)    =  0.10000    
       ELAPSED TOTAL CPU TIME (SEC) =  0.30000    
       ELAPSED WALLCLOCK TIME (SEC) =          0

               CONVERGENCE CHECKS FOR EQUILIBRIUM ITERATION     3


 AVERAGE FORCE                      0.321       TIME AVG. FORCE       0.216    
 LARGEST RESIDUAL FORCE            -1.191E-07   AT NODE       2724   DOF  2
   INSTANCE: ELEM-1                                                                          
 LARGEST INCREMENT OF DISP.         1.111E-02   AT NODE         77   DOF  2
   INSTANCE: ELEM-1                                                                          
 LARGEST CORRECTION TO DISP.       -9.641E-07   AT NODE       2822   DOF  2
   INSTANCE: ELEM-1                                                                          
          THE FORCE     EQUILIBRIUM EQUATIONS HAVE CONVERGED

 AVERAGE HEAT FLUX                  1.029E-09   TIME AVG. HEAT FLUX   1.000E-02
 LARGEST RESIDUAL HEAT FLUX         3.110E-15   AT NODE         42   DOF 11
   INSTANCE: ELEM-1                                                                          
 LARGEST INCREMENT OF TEMP.         1.413E-02   AT NODE         27   DOF 11
   INSTANCE: ELEM-1                                                                          
 LARGEST CORRECTION TO TEMP.        1.878E-06   AT NODE         42   DOF 11
   INSTANCE: ELEM-1                                                                          
          THERE IS ZERO HEAT FLUX EVERYWHERE
 

 ***WARNING: THERE IS ZERO HEAT FLUX EVERYWHERE IN THE MODEL BASED ON THE 
             DEFAULT CRITERION. PLEASE CHECK THE VALUE OF THE AVERAGE HEAT FLUX 
             DURING THE CURRENT ITERATION TO VERIFY THAT THE HEAT FLUX IS SMALL 
             ENOUGH TO BE TREATED AS ZERO. IF NOT, PLEASE USE THE SOLUTION 
             CONTROLS TO RESET THE CRITERION FOR ZERO HEAT FLUX.

 ITERATION SUMMARY FOR THE INCREMENT:   3 TOTAL ITERATIONS, OF WHICH
   0 ARE SEVERE DISCONTINUITY ITERATIONS AND  3 ARE EQUILIBRIUM ITERATIONS.

 TIME INCREMENT COMPLETED  1.000E-02,  FRACTION OF STEP COMPLETED  0.280    
 STEP TIME COMPLETED       0.280    ,  TOTAL TIME COMPLETED        0.280    


  INCREMENT    29 STARTS. ATTEMPT NUMBER  1, TIME INCREMENT  1.000E-02

  NUMBER OF EQUATIONS =    23103     NUMBER OF FLOATING PT. OPERATIONS =  1.16E+09

     CHECK POINT   START OF SOLVER    

     CHECK POINT  END OF SOLVER       

       ELAPSED USER TIME (SEC)      =  0.20000    
       ELAPSED SYSTEM TIME (SEC)    =   0.0000    
       ELAPSED TOTAL CPU TIME (SEC) =  0.20000    
       ELAPSED WALLCLOCK TIME (SEC) =          0

               CONVERGENCE CHECKS FOR EQUILIBRIUM ITERATION     1


 AVERAGE FORCE                      0.318       TIME AVG. FORCE       0.219    
 LARGEST RESIDUAL FORCE             2.637E-02   AT NODE       3026   DOF  2
   INSTANCE: ELEM-1                                                                          
 LARGEST INCREMENT OF DISP.         1.098E-02   AT NODE         77   DOF  2
   INSTANCE: ELEM-1                                                                          
 LARGEST CORRECTION TO DISP.        1.680E-03   AT NODE        144   DOF  2
   INSTANCE: ELEM-1                                                                          
          FORCE     EQUILIBRIUM NOT ACHIEVED WITHIN TOLERANCE.

 AVERAGE HEAT FLUX                  1.041E-09   TIME AVG. HEAT FLUX   1.000E-02
 LARGEST RESIDUAL HEAT FLUX         3.916E-10   AT NODE         43   DOF 11
   INSTANCE: ELEM-1                                                                          
 LARGEST INCREMENT OF TEMP.         1.431E-02   AT NODE         27   DOF 11
   INSTANCE: ELEM-1                                                                          
 LARGEST CORRECTION TO TEMP.        1.509E-03   AT NODE         41   DOF 11
   INSTANCE: ELEM-1                                                                          
          THERE IS ZERO HEAT FLUX EVERYWHERE
 

 ***WARNING: THERE IS ZERO HEAT FLUX EVERYWHERE IN THE MODEL BASED ON THE 
             DEFAULT CRITERION. PLEASE CHECK THE VALUE OF THE AVERAGE HEAT FLUX 
             DURING THE CURRENT ITERATION TO VERIFY THAT THE HEAT FLUX IS SMALL 
             ENOUGH TO BE TREATED AS ZERO. IF NOT, PLEASE USE THE SOLUTION 
             CONTROLS TO RESET THE CRITERION FOR ZERO HEAT FLUX.

  NUMBER OF EQUATIONS =    23103     NUMBER OF FLOATING PT. OPERATIONS =  1.16E+09

     CHECK POINT   START OF SOLVER    

     CHECK POINT  END OF SOLVER       

       ELAPSED USER TIME (SEC)      =  0.20000    
       ELAPSED SYSTEM TIME (SEC)    =   0.0000    
       ELAPSED TOTAL CPU TIME (SEC) =  0.20000    
       ELAPSED WALLCLOCK TIME (SEC) =          0

               CONVERGENCE CHECKS FOR EQUILIBRIUM ITERATION     2


 AVERAGE FORCE                      0.318       TIME AVG. FORCE       0.219    
 LARGEST RESIDUAL FORCE             1.824E-03   AT NODE       3028   DOF  2
   INSTANCE: ELEM-1                                                                          
 LARGEST INCREMENT OF DISP.         1.099E-02   AT NODE         77   DOF  2
   INSTANCE: ELEM-1                                                                          
 LARGEST CORRECTION TO DISP.        8.382E-05   AT NODE       2836   DOF  2
   INSTANCE: ELEM-1                                                                          
          FORCE     EQUILIBRIUM NOT ACHIEVED WITHIN TOLERANCE.

 AVERAGE HEAT FLUX                  1.041E-09   TIME AVG. HEAT FLUX   1.000E-02
 LARGEST RESIDUAL HEAT FLUX         1.624E-11   AT NODE        192   DOF 11
   INSTANCE: ELEM-1                                                                          
 LARGEST INCREMENT OF TEMP.         1.432E-02   AT NODE         27   DOF 11
   INSTANCE: ELEM-1                                                                          
 LARGEST CORRECTION TO TEMP.        1.437E-04   AT NODE         43   DOF 11
   INSTANCE: ELEM-1                                                                          
          THERE IS ZERO HEAT FLUX EVERYWHERE
 

 ***WARNING: THERE IS ZERO HEAT FLUX EVERYWHERE IN THE MODEL BASED ON THE 
             DEFAULT CRITERION. PLEASE CHECK THE VALUE OF THE AVERAGE HEAT FLUX 
             DURING THE CURRENT ITERATION TO VERIFY THAT THE HEAT FLUX IS SMALL 
             ENOUGH TO BE TREATED AS ZERO. IF NOT, PLEASE USE THE SOLUTION 
             CONTROLS TO RESET THE CRITERION FOR ZERO HEAT FLUX.

  NUMBER OF EQUATIONS =    23103     NUMBER OF FLOATING PT. OPERATIONS =  1.16E+09

     CHECK POINT   START OF SOLVER    

     CHECK POINT  END OF SOLVER       

       ELAPSED USER TIME (SEC)      =  0.20000    
       ELAPSED SYSTEM TIME (SEC)    =   0.0000    
       ELAPSED TOTAL CPU TIME (SEC) =  0.20000    
       ELAPSED WALLCLOCK TIME (SEC) =          0

               CONVERGENCE CHECKS FOR EQUILIBRIUM ITERATION     3


 AVERAGE FORCE                      0.318       TIME AVG. FORCE       0.219    
 LARGEST RESIDUAL FORCE             2.139E-07   AT NODE       3030   DOF  2
   INSTANCE: ELEM-1                                                                          
 LARGEST INCREMENT OF DISP.         1.099E-02   AT NODE         77   DOF  2
   INSTANCE: ELEM-1                                                                          
 LARGEST CORRECTION TO DISP.       -1.981E-06   AT NODE         89   DOF  2
   INSTANCE: ELEM-1                                                                          
          THE FORCE     EQUILIBRIUM EQUATIONS HAVE CONVERGED

 AVERAGE HEAT FLUX                  1.041E-09   TIME AVG. HEAT FLUX   1.000E-02
 LARGEST RESIDUAL HEAT FLUX         4.864E-15   AT NODE         44   DOF 11
   INSTANCE: ELEM-1                                                                          
 LARGEST INCREMENT OF TEMP.         1.432E-02   AT NODE         27   DOF 11
   INSTANCE: ELEM-1                                                                          
 LARGEST CORRECTION TO TEMP.        2.502E-06   AT NODE         43   DOF 11
   INSTANCE: ELEM-1                                                                          
          THERE IS ZERO HEAT FLUX EVERYWHERE
 

 ***WARNING: THERE IS ZERO HEAT FLUX EVERYWHERE IN THE MODEL BASED ON THE 
             DEFAULT CRITERION. PLEASE CHECK THE VALUE OF THE AVERAGE HEAT FLUX 
             DURING THE CURRENT ITERATION TO VERIFY THAT THE HEAT FLUX IS SMALL 
             ENOUGH TO BE TREATED AS ZERO. IF NOT, PLEASE USE THE SOLUTION 
             CONTROLS TO RESET THE CRITERION FOR ZERO HEAT FLUX.

 ITERATION SUMMARY FOR THE INCREMENT:   3 TOTAL ITERATIONS, OF WHICH
   0 ARE SEVERE DISCONTINUITY ITERATIONS AND  3 ARE EQUILIBRIUM ITERATIONS.

 TIME INCREMENT COMPLETED  1.000E-02,  FRACTION OF STEP COMPLETED  0.290    
 STEP TIME COMPLETED       0.290    ,  TOTAL TIME COMPLETED        0.290    


  INCREMENT    30 STARTS. ATTEMPT NUMBER  1, TIME INCREMENT  1.000E-02

  NUMBER OF EQUATIONS =    23103     NUMBER OF FLOATING PT. OPERATIONS =  1.16E+09

     CHECK POINT   START OF SOLVER    

     CHECK POINT  END OF SOLVER       

       ELAPSED USER TIME (SEC)      =  0.20000    
       ELAPSED SYSTEM TIME (SEC)    =   0.0000    
       ELAPSED TOTAL CPU TIME (SEC) =  0.20000    
       ELAPSED WALLCLOCK TIME (SEC) =          0

               CONVERGENCE CHECKS FOR EQUILIBRIUM ITERATION     1


 AVERAGE FORCE                      0.314       TIME AVG. FORCE       0.222    
 LARGEST RESIDUAL FORCE            -2.903E-02   AT NODE       2927   DOF  2
   INSTANCE: ELEM-1                                                                          
 LARGEST INCREMENT OF DISP.         1.110E-02   AT NODE       2680   DOF  2
   INSTANCE: ELEM-1                                                                          
 LARGEST CORRECTION TO DISP.        2.028E-03   AT NODE        145   DOF  2
   INSTANCE: ELEM-1                                                                          
          FORCE     EQUILIBRIUM NOT ACHIEVED WITHIN TOLERANCE.

 AVERAGE HEAT FLUX                  1.052E-09   TIME AVG. HEAT FLUX   1.000E-02
 LARGEST RESIDUAL HEAT FLUX         4.384E-10   AT NODE         44   DOF 11
   INSTANCE: ELEM-1                                                                          
 LARGEST INCREMENT OF TEMP.         1.474E-02   AT NODE         27   DOF 11
   INSTANCE: ELEM-1                                                                          
 LARGEST CORRECTION TO TEMP.        1.772E-03   AT NODE         43   DOF 11
   INSTANCE: ELEM-1                                                                          
          THERE IS ZERO HEAT FLUX EVERYWHERE
 

 ***WARNING: THERE IS ZERO HEAT FLUX EVERYWHERE IN THE MODEL BASED ON THE 
             DEFAULT CRITERION. PLEASE CHECK THE VALUE OF THE AVERAGE HEAT FLUX 
             DURING THE CURRENT ITERATION TO VERIFY THAT THE HEAT FLUX IS SMALL 
             ENOUGH TO BE TREATED AS ZERO. IF NOT, PLEASE USE THE SOLUTION 
             CONTROLS TO RESET THE CRITERION FOR ZERO HEAT FLUX.

  NUMBER OF EQUATIONS =    23103     NUMBER OF FLOATING PT. OPERATIONS =  1.16E+09

     CHECK POINT   START OF SOLVER    

     CHECK POINT  END OF SOLVER       

       ELAPSED USER TIME (SEC)      =  0.20000    
       ELAPSED SYSTEM TIME (SEC)    =   0.0000    
       ELAPSED TOTAL CPU TIME (SEC) =  0.20000    
       ELAPSED WALLCLOCK TIME (SEC) =          0

               CONVERGENCE CHECKS FOR EQUILIBRIUM ITERATION     2


 AVERAGE FORCE                      0.314       TIME AVG. FORCE       0.222    
 LARGEST RESIDUAL FORCE             2.300E-03   AT NODE       3032   DOF  2
   INSTANCE: ELEM-1                                                                          
 LARGEST INCREMENT OF DISP.         1.111E-02   AT NODE       2680   DOF  2
   INSTANCE: ELEM-1                                                                          
 LARGEST CORRECTION TO DISP.        1.157E-04   AT NODE       2840   DOF  2
   INSTANCE: ELEM-1                                                                          
          FORCE     EQUILIBRIUM NOT ACHIEVED WITHIN TOLERANCE.

 AVERAGE HEAT FLUX                  1.052E-09   TIME AVG. HEAT FLUX   1.000E-02
 LARGEST RESIDUAL HEAT FLUX         1.990E-11   AT NODE         45   DOF 11
   INSTANCE: ELEM-1                                                                          
 LARGEST INCREMENT OF TEMP.         1.476E-02   AT NODE         27   DOF 11
   INSTANCE: ELEM-1                                                                          
 LARGEST CORRECTION TO TEMP.        2.015E-04   AT NODE         44   DOF 11
   INSTANCE: ELEM-1                                                                          
          THERE IS ZERO HEAT FLUX EVERYWHERE
 

 ***WARNING: THERE IS ZERO HEAT FLUX EVERYWHERE IN THE MODEL BASED ON THE 
             DEFAULT CRITERION. PLEASE CHECK THE VALUE OF THE AVERAGE HEAT FLUX 
             DURING THE CURRENT ITERATION TO VERIFY THAT THE HEAT FLUX IS SMALL 
             ENOUGH TO BE TREATED AS ZERO. IF NOT, PLEASE USE THE SOLUTION 
             CONTROLS TO RESET THE CRITERION FOR ZERO HEAT FLUX.

  NUMBER OF EQUATIONS =    23103     NUMBER OF FLOATING PT. OPERATIONS =  1.16E+09

     CHECK POINT   START OF SOLVER    

     CHECK POINT  END OF SOLVER       

       ELAPSED USER TIME (SEC)      =  0.20000    
       ELAPSED SYSTEM TIME (SEC)    =   0.0000    
       ELAPSED TOTAL CPU TIME (SEC) =  0.20000    
       ELAPSED WALLCLOCK TIME (SEC) =          0

               CONVERGENCE CHECKS FOR EQUILIBRIUM ITERATION     3


 AVERAGE FORCE                      0.314       TIME AVG. FORCE       0.222    
 LARGEST RESIDUAL FORCE            -3.734E-07   AT NODE       2733   DOF  2
   INSTANCE: ELEM-1                                                                          
 LARGEST INCREMENT OF DISP.         1.111E-02   AT NODE       2680   DOF  2
   INSTANCE: ELEM-1                                                                          
 LARGEST CORRECTION TO DISP.       -1.357E-06   AT NODE       2824   DOF  2
   INSTANCE: ELEM-1                                                                          
          THE FORCE     EQUILIBRIUM EQUATIONS HAVE CONVERGED

 AVERAGE HEAT FLUX                  1.052E-09   TIME AVG. HEAT FLUX   1.000E-02
 LARGEST RESIDUAL HEAT FLUX         1.378E-14   AT NODE         45   DOF 11
   INSTANCE: ELEM-1                                                                          
 LARGEST INCREMENT OF TEMP.         1.476E-02   AT NODE         27   DOF 11
   INSTANCE: ELEM-1                                                                          
 LARGEST CORRECTION TO TEMP.        3.429E-06   AT NODE         44   DOF 11
   INSTANCE: ELEM-1                                                                          
          THERE IS ZERO HEAT FLUX EVERYWHERE
 

 ***WARNING: THERE IS ZERO HEAT FLUX EVERYWHERE IN THE MODEL BASED ON THE 
             DEFAULT CRITERION. PLEASE CHECK THE VALUE OF THE AVERAGE HEAT FLUX 
             DURING THE CURRENT ITERATION TO VERIFY THAT THE HEAT FLUX IS SMALL 
             ENOUGH TO BE TREATED AS ZERO. IF NOT, PLEASE USE THE SOLUTION 
             CONTROLS TO RESET THE CRITERION FOR ZERO HEAT FLUX.

 ITERATION SUMMARY FOR THE INCREMENT:   3 TOTAL ITERATIONS, OF WHICH
   0 ARE SEVERE DISCONTINUITY ITERATIONS AND  3 ARE EQUILIBRIUM ITERATIONS.

 TIME INCREMENT COMPLETED  1.000E-02,  FRACTION OF STEP COMPLETED  0.300    
 STEP TIME COMPLETED       0.300    ,  TOTAL TIME COMPLETED        0.300    


  INCREMENT    31 STARTS. ATTEMPT NUMBER  1, TIME INCREMENT  1.000E-02

  NUMBER OF EQUATIONS =    23103     NUMBER OF FLOATING PT. OPERATIONS =  1.16E+09

     CHECK POINT   START OF SOLVER    

     CHECK POINT  END OF SOLVER       

       ELAPSED USER TIME (SEC)      =  0.20000    
       ELAPSED SYSTEM TIME (SEC)    =   0.0000    
       ELAPSED TOTAL CPU TIME (SEC) =  0.20000    
       ELAPSED WALLCLOCK TIME (SEC) =          1

               CONVERGENCE CHECKS FOR EQUILIBRIUM ITERATION     1


 AVERAGE FORCE                      0.309       TIME AVG. FORCE       0.225    
 LARGEST RESIDUAL FORCE            -2.864E-02   AT NODE       2931   DOF  2
   INSTANCE: ELEM-1                                                                          
 LARGEST INCREMENT OF DISP.         1.200E-02   AT NODE       2817   DOF  2
   INSTANCE: ELEM-1                                                                          
 LARGEST CORRECTION TO DISP.        3.129E-03   AT NODE        146   DOF  2
   INSTANCE: ELEM-1                                                                          
          FORCE     EQUILIBRIUM NOT ACHIEVED WITHIN TOLERANCE.

 AVERAGE HEAT FLUX                  1.059E-09   TIME AVG. HEAT FLUX   1.000E-02
 LARGEST RESIDUAL HEAT FLUX         6.969E-10   AT NODE         46   DOF 11
   INSTANCE: ELEM-1                                                                          
 LARGEST INCREMENT OF TEMP.         1.577E-02   AT NODE         27   DOF 11
   INSTANCE: ELEM-1                                                                          
 LARGEST CORRECTION TO TEMP.        2.596E-03   AT NODE         44   DOF 11
   INSTANCE: ELEM-1                                                                          
          THERE IS ZERO HEAT FLUX EVERYWHERE
 

 ***WARNING: THERE IS ZERO HEAT FLUX EVERYWHERE IN THE MODEL BASED ON THE 
             DEFAULT CRITERION. PLEASE CHECK THE VALUE OF THE AVERAGE HEAT FLUX 
             DURING THE CURRENT ITERATION TO VERIFY THAT THE HEAT FLUX IS SMALL 
             ENOUGH TO BE TREATED AS ZERO. IF NOT, PLEASE USE THE SOLUTION 
             CONTROLS TO RESET THE CRITERION FOR ZERO HEAT FLUX.

  NUMBER OF EQUATIONS =    23103     NUMBER OF FLOATING PT. OPERATIONS =  1.16E+09

     CHECK POINT   START OF SOLVER    

     CHECK POINT  END OF SOLVER       

       ELAPSED USER TIME (SEC)      =  0.20000    
       ELAPSED SYSTEM TIME (SEC)    =   0.0000    
       ELAPSED TOTAL CPU TIME (SEC) =  0.20000    
       ELAPSED WALLCLOCK TIME (SEC) =          0

               CONVERGENCE CHECKS FOR EQUILIBRIUM ITERATION     2


 AVERAGE FORCE                      0.309       TIME AVG. FORCE       0.225    
 LARGEST RESIDUAL FORCE            -2.199E-03   AT NODE       2933   DOF  2
   INSTANCE: ELEM-1                                                                          
 LARGEST INCREMENT OF DISP.         1.204E-02   AT NODE       2817   DOF  2
   INSTANCE: ELEM-1                                                                          
 LARGEST CORRECTION TO DISP.        2.775E-04   AT NODE       2842   DOF  2
   INSTANCE: ELEM-1                                                                          
          FORCE     EQUILIBRIUM NOT ACHIEVED WITHIN TOLERANCE.

 AVERAGE HEAT FLUX                  1.059E-09   TIME AVG. HEAT FLUX   1.000E-02
 LARGEST RESIDUAL HEAT FLUX         5.360E-11   AT NODE         46   DOF 11
   INSTANCE: ELEM-1                                                                          
 LARGEST INCREMENT OF TEMP.         1.581E-02   AT NODE         27   DOF 11
   INSTANCE: ELEM-1                                                                          
 LARGEST CORRECTION TO TEMP.        3.855E-04   AT NODE         45   DOF 11
   INSTANCE: ELEM-1                                                                          
          THERE IS ZERO HEAT FLUX EVERYWHERE
 

 ***WARNING: THERE IS ZERO HEAT FLUX EVERYWHERE IN THE MODEL BASED ON THE 
             DEFAULT CRITERION. PLEASE CHECK THE VALUE OF THE AVERAGE HEAT FLUX 
             DURING THE CURRENT ITERATION TO VERIFY THAT THE HEAT FLUX IS SMALL 
             ENOUGH TO BE TREATED AS ZERO. IF NOT, PLEASE USE THE SOLUTION 
             CONTROLS TO RESET THE CRITERION FOR ZERO HEAT FLUX.

  NUMBER OF EQUATIONS =    23103     NUMBER OF FLOATING PT. OPERATIONS =  1.16E+09

     CHECK POINT   START OF SOLVER    

     CHECK POINT  END OF SOLVER       

       ELAPSED USER TIME (SEC)      =  0.20000    
       ELAPSED SYSTEM TIME (SEC)    =   0.0000    
       ELAPSED TOTAL CPU TIME (SEC) =  0.20000    
       ELAPSED WALLCLOCK TIME (SEC) =          0

               CONVERGENCE CHECKS FOR EQUILIBRIUM ITERATION     3


 AVERAGE FORCE                      0.309       TIME AVG. FORCE       0.225    
 LARGEST RESIDUAL FORCE             5.678E-06   AT NODE       3553   DOF  2
   INSTANCE: ELEM-1                                                                          
 LARGEST INCREMENT OF DISP.         1.204E-02   AT NODE       2817   DOF  2
   INSTANCE: ELEM-1                                                                          
 LARGEST CORRECTION TO DISP.        3.958E-06   AT NODE       2740   DOF  2
   INSTANCE: ELEM-1                                                                          
          THE FORCE     EQUILIBRIUM EQUATIONS HAVE CONVERGED

 AVERAGE HEAT FLUX                  1.059E-09   TIME AVG. HEAT FLUX   1.000E-02
 LARGEST RESIDUAL HEAT FLUX         9.970E-14   AT NODE         46   DOF 11
   INSTANCE: ELEM-1                                                                          
 LARGEST INCREMENT OF TEMP.         1.581E-02   AT NODE         27   DOF 11
   INSTANCE: ELEM-1                                                                          
 LARGEST CORRECTION TO TEMP.        1.186E-05   AT NODE         46   DOF 11
   INSTANCE: ELEM-1                                                                          
          THERE IS ZERO HEAT FLUX EVERYWHERE
 

 ***WARNING: THERE IS ZERO HEAT FLUX EVERYWHERE IN THE MODEL BASED ON THE 
             DEFAULT CRITERION. PLEASE CHECK THE VALUE OF THE AVERAGE HEAT FLUX 
             DURING THE CURRENT ITERATION TO VERIFY THAT THE HEAT FLUX IS SMALL 
             ENOUGH TO BE TREATED AS ZERO. IF NOT, PLEASE USE THE SOLUTION 
             CONTROLS TO RESET THE CRITERION FOR ZERO HEAT FLUX.

 ITERATION SUMMARY FOR THE INCREMENT:   3 TOTAL ITERATIONS, OF WHICH
   0 ARE SEVERE DISCONTINUITY ITERATIONS AND  3 ARE EQUILIBRIUM ITERATIONS.

 TIME INCREMENT COMPLETED  1.000E-02,  FRACTION OF STEP COMPLETED  0.310    
 STEP TIME COMPLETED       0.310    ,  TOTAL TIME COMPLETED        0.310    


  INCREMENT    32 STARTS. ATTEMPT NUMBER  1, TIME INCREMENT  1.000E-02

  NUMBER OF EQUATIONS =    23103     NUMBER OF FLOATING PT. OPERATIONS =  1.16E+09

     CHECK POINT   START OF SOLVER    

     CHECK POINT  END OF SOLVER       

       ELAPSED USER TIME (SEC)      =  0.10000    
       ELAPSED SYSTEM TIME (SEC)    =   0.0000    
       ELAPSED TOTAL CPU TIME (SEC) =  0.10000    
       ELAPSED WALLCLOCK TIME (SEC) =          0

               CONVERGENCE CHECKS FOR EQUILIBRIUM ITERATION     1


 AVERAGE FORCE                      0.301       TIME AVG. FORCE       0.228    
 LARGEST RESIDUAL FORCE             4.523E-02   AT NODE       3036   DOF  2
   INSTANCE: ELEM-1                                                                          
 LARGEST INCREMENT OF DISP.         1.349E-02   AT NODE       2827   DOF  2
   INSTANCE: ELEM-1                                                                          
 LARGEST CORRECTION TO DISP.        3.690E-03   AT NODE       2843   DOF  2
   INSTANCE: ELEM-1                                                                          
          FORCE     EQUILIBRIUM NOT ACHIEVED WITHIN TOLERANCE.

 AVERAGE HEAT FLUX                  1.060E-09   TIME AVG. HEAT FLUX   1.000E-02
 LARGEST RESIDUAL HEAT FLUX         8.039E-10   AT NODE         47   DOF 11
   INSTANCE: ELEM-1                                                                          
 LARGEST INCREMENT OF TEMP.         1.685E-02   AT NODE         27   DOF 11
   INSTANCE: ELEM-1                                                                          
 LARGEST CORRECTION TO TEMP.        3.110E-03   AT NODE         45   DOF 11
   INSTANCE: ELEM-1                                                                          
          THERE IS ZERO HEAT FLUX EVERYWHERE
 

 ***WARNING: THERE IS ZERO HEAT FLUX EVERYWHERE IN THE MODEL BASED ON THE 
             DEFAULT CRITERION. PLEASE CHECK THE VALUE OF THE AVERAGE HEAT FLUX 
             DURING THE CURRENT ITERATION TO VERIFY THAT THE HEAT FLUX IS SMALL 
             ENOUGH TO BE TREATED AS ZERO. IF NOT, PLEASE USE THE SOLUTION 
             CONTROLS TO RESET THE CRITERION FOR ZERO HEAT FLUX.

  NUMBER OF EQUATIONS =    23103     NUMBER OF FLOATING PT. OPERATIONS =  1.16E+09

     CHECK POINT   START OF SOLVER    

     CHECK POINT  END OF SOLVER       

       ELAPSED USER TIME (SEC)      =  0.20000    
       ELAPSED SYSTEM TIME (SEC)    =   0.0000    
       ELAPSED TOTAL CPU TIME (SEC) =  0.20000    
       ELAPSED WALLCLOCK TIME (SEC) =          0

               CONVERGENCE CHECKS FOR EQUILIBRIUM ITERATION     2


 AVERAGE FORCE                      0.301       TIME AVG. FORCE       0.228    
 LARGEST RESIDUAL FORCE            -2.593E-03   AT NODE       2940   DOF  2
   INSTANCE: ELEM-1                                                                          
 LARGEST INCREMENT OF DISP.         1.352E-02   AT NODE       2827   DOF  2
   INSTANCE: ELEM-1                                                                          
 LARGEST CORRECTION TO DISP.        2.889E-04   AT NODE       2844   DOF  2
   INSTANCE: ELEM-1                                                                          
          FORCE     EQUILIBRIUM NOT ACHIEVED WITHIN TOLERANCE.

 AVERAGE HEAT FLUX                  1.060E-09   TIME AVG. HEAT FLUX   1.000E-02
 LARGEST RESIDUAL HEAT FLUX         4.684E-11   AT NODE         48   DOF 11
   INSTANCE: ELEM-1                                                                          
 LARGEST INCREMENT OF TEMP.         1.688E-02   AT NODE         27   DOF 11
   INSTANCE: ELEM-1                                                                          
 LARGEST CORRECTION TO TEMP.        4.048E-04   AT NODE         47   DOF 11
   INSTANCE: ELEM-1                                                                          
          THERE IS ZERO HEAT FLUX EVERYWHERE
 

 ***WARNING: THERE IS ZERO HEAT FLUX EVERYWHERE IN THE MODEL BASED ON THE 
             DEFAULT CRITERION. PLEASE CHECK THE VALUE OF THE AVERAGE HEAT FLUX 
             DURING THE CURRENT ITERATION TO VERIFY THAT THE HEAT FLUX IS SMALL 
             ENOUGH TO BE TREATED AS ZERO. IF NOT, PLEASE USE THE SOLUTION 
             CONTROLS TO RESET THE CRITERION FOR ZERO HEAT FLUX.

  NUMBER OF EQUATIONS =    23103     NUMBER OF FLOATING PT. OPERATIONS =  1.16E+09

     CHECK POINT   START OF SOLVER    

     CHECK POINT  END OF SOLVER       

       ELAPSED USER TIME (SEC)      =  0.20000    
       ELAPSED SYSTEM TIME (SEC)    =  0.10000    
       ELAPSED TOTAL CPU TIME (SEC) =  0.30000    
       ELAPSED WALLCLOCK TIME (SEC) =          0

               CONVERGENCE CHECKS FOR EQUILIBRIUM ITERATION     3


 AVERAGE FORCE                      0.301       TIME AVG. FORCE       0.228    
 LARGEST RESIDUAL FORCE            -3.429E-06   AT NODE       2739   DOF  2
   INSTANCE: ELEM-1                                                                          
 LARGEST INCREMENT OF DISP.         1.352E-02   AT NODE       2827   DOF  2
   INSTANCE: ELEM-1                                                                          
 LARGEST CORRECTION TO DISP.       -5.898E-06   AT NODE       2832   DOF  2
   INSTANCE: ELEM-1                                                                          
          THE FORCE     EQUILIBRIUM EQUATIONS HAVE CONVERGED

 AVERAGE HEAT FLUX                  1.060E-09   TIME AVG. HEAT FLUX   1.000E-02
 LARGEST RESIDUAL HEAT FLUX         6.641E-14   AT NODE         48   DOF 11
   INSTANCE: ELEM-1                                                                          
 LARGEST INCREMENT OF TEMP.         1.688E-02   AT NODE         27   DOF 11
   INSTANCE: ELEM-1                                                                          
 LARGEST CORRECTION TO TEMP.        1.264E-05   AT NODE         47   DOF 11
   INSTANCE: ELEM-1                                                                          
          THERE IS ZERO HEAT FLUX EVERYWHERE
 

 ***WARNING: THERE IS ZERO HEAT FLUX EVERYWHERE IN THE MODEL BASED ON THE 
             DEFAULT CRITERION. PLEASE CHECK THE VALUE OF THE AVERAGE HEAT FLUX 
             DURING THE CURRENT ITERATION TO VERIFY THAT THE HEAT FLUX IS SMALL 
             ENOUGH TO BE TREATED AS ZERO. IF NOT, PLEASE USE THE SOLUTION 
             CONTROLS TO RESET THE CRITERION FOR ZERO HEAT FLUX.

 ITERATION SUMMARY FOR THE INCREMENT:   3 TOTAL ITERATIONS, OF WHICH
   0 ARE SEVERE DISCONTINUITY ITERATIONS AND  3 ARE EQUILIBRIUM ITERATIONS.

 TIME INCREMENT COMPLETED  1.000E-02,  FRACTION OF STEP COMPLETED  0.320    
 STEP TIME COMPLETED       0.320    ,  TOTAL TIME COMPLETED        0.320    


  INCREMENT    33 STARTS. ATTEMPT NUMBER  1, TIME INCREMENT  1.000E-02

  NUMBER OF EQUATIONS =    23103     NUMBER OF FLOATING PT. OPERATIONS =  1.16E+09

     CHECK POINT   START OF SOLVER    

     CHECK POINT  END OF SOLVER       

       ELAPSED USER TIME (SEC)      =  0.20000    
       ELAPSED SYSTEM TIME (SEC)    =   0.0000    
       ELAPSED TOTAL CPU TIME (SEC) =  0.20000    
       ELAPSED WALLCLOCK TIME (SEC) =          0

               CONVERGENCE CHECKS FOR EQUILIBRIUM ITERATION     1


 AVERAGE FORCE                      0.291       TIME AVG. FORCE       0.230    
 LARGEST RESIDUAL FORCE            -6.740E-02   AT NODE       2937   DOF  2
   INSTANCE: ELEM-1                                                                          
 LARGEST INCREMENT OF DISP.         1.551E-02   AT NODE        144   DOF  2
   INSTANCE: ELEM-1                                                                          
 LARGEST CORRECTION TO DISP.        4.685E-03   AT NODE        149   DOF  2
   INSTANCE: ELEM-1                                                                          
          FORCE     EQUILIBRIUM NOT ACHIEVED WITHIN TOLERANCE.

 AVERAGE HEAT FLUX                  1.054E-09   TIME AVG. HEAT FLUX   1.000E-02
 LARGEST RESIDUAL HEAT FLUX         7.843E-10   AT NODE         48   DOF 11
   INSTANCE: ELEM-1                                                                          
 LARGEST INCREMENT OF TEMP.         1.785E-02   AT NODE         27   DOF 11
   INSTANCE: ELEM-1                                                                          
 LARGEST CORRECTION TO TEMP.        3.805E-03   AT NODE         46   DOF 11
   INSTANCE: ELEM-1                                                                          
          THERE IS ZERO HEAT FLUX EVERYWHERE
 

 ***WARNING: THERE IS ZERO HEAT FLUX EVERYWHERE IN THE MODEL BASED ON THE 
             DEFAULT CRITERION. PLEASE CHECK THE VALUE OF THE AVERAGE HEAT FLUX 
             DURING THE CURRENT ITERATION TO VERIFY THAT THE HEAT FLUX IS SMALL 
             ENOUGH TO BE TREATED AS ZERO. IF NOT, PLEASE USE THE SOLUTION 
             CONTROLS TO RESET THE CRITERION FOR ZERO HEAT FLUX.

  NUMBER OF EQUATIONS =    23103     NUMBER OF FLOATING PT. OPERATIONS =  1.16E+09

     CHECK POINT   START OF SOLVER    

     CHECK POINT  END OF SOLVER       

       ELAPSED USER TIME (SEC)      =  0.20000    
       ELAPSED SYSTEM TIME (SEC)    =   0.0000    
       ELAPSED TOTAL CPU TIME (SEC) =  0.20000    
       ELAPSED WALLCLOCK TIME (SEC) =          1

               CONVERGENCE CHECKS FOR EQUILIBRIUM ITERATION     2


 AVERAGE FORCE                      0.291       TIME AVG. FORCE       0.230    
 LARGEST RESIDUAL FORCE             1.054E-02   AT NODE       2935   DOF  2
   INSTANCE: ELEM-1                                                                          
 LARGEST INCREMENT OF DISP.         1.559E-02   AT NODE        144   DOF  2
   INSTANCE: ELEM-1                                                                          
 LARGEST CORRECTION TO DISP.        4.517E-04   AT NODE       2848   DOF  2
   INSTANCE: ELEM-1                                                                          
          FORCE     EQUILIBRIUM NOT ACHIEVED WITHIN TOLERANCE.

 AVERAGE HEAT FLUX                  1.054E-09   TIME AVG. HEAT FLUX   1.000E-02
 LARGEST RESIDUAL HEAT FLUX         6.091E-11   AT NODE         49   DOF 11
   INSTANCE: ELEM-1                                                                          
 LARGEST INCREMENT OF TEMP.         1.794E-02   AT NODE         27   DOF 11
   INSTANCE: ELEM-1                                                                          
 LARGEST CORRECTION TO TEMP.        6.030E-04   AT NODE         48   DOF 11
   INSTANCE: ELEM-1                                                                          
          THERE IS ZERO HEAT FLUX EVERYWHERE
 

 ***WARNING: THERE IS ZERO HEAT FLUX EVERYWHERE IN THE MODEL BASED ON THE 
             DEFAULT CRITERION. PLEASE CHECK THE VALUE OF THE AVERAGE HEAT FLUX 
             DURING THE CURRENT ITERATION TO VERIFY THAT THE HEAT FLUX IS SMALL 
             ENOUGH TO BE TREATED AS ZERO. IF NOT, PLEASE USE THE SOLUTION 
             CONTROLS TO RESET THE CRITERION FOR ZERO HEAT FLUX.

  NUMBER OF EQUATIONS =    23103     NUMBER OF FLOATING PT. OPERATIONS =  1.16E+09

     CHECK POINT   START OF SOLVER    

     CHECK POINT  END OF SOLVER       

       ELAPSED USER TIME (SEC)      =  0.20000    
       ELAPSED SYSTEM TIME (SEC)    =   0.0000    
       ELAPSED TOTAL CPU TIME (SEC) =  0.20000    
       ELAPSED WALLCLOCK TIME (SEC) =          0

               CONVERGENCE CHECKS FOR EQUILIBRIUM ITERATION     3


 AVERAGE FORCE                      0.291       TIME AVG. FORCE       0.230    
 LARGEST RESIDUAL FORCE             6.530E-06   AT NODE       2937   DOF  2
   INSTANCE: ELEM-1                                                                          
 LARGEST INCREMENT OF DISP.         1.559E-02   AT NODE       2835   DOF  2
   INSTANCE: ELEM-1                                                                          
 LARGEST CORRECTION TO DISP.       -1.551E-05   AT NODE         94   DOF  2
   INSTANCE: ELEM-1                                                                          
          THE FORCE     EQUILIBRIUM EQUATIONS HAVE CONVERGED

 AVERAGE HEAT FLUX                  1.054E-09   TIME AVG. HEAT FLUX   1.000E-02
 LARGEST RESIDUAL HEAT FLUX         1.153E-13   AT NODE         49   DOF 11
   INSTANCE: ELEM-1                                                                          
 LARGEST INCREMENT OF TEMP.         1.794E-02   AT NODE         27   DOF 11
   INSTANCE: ELEM-1                                                                          
 LARGEST CORRECTION TO TEMP.        1.620E-05   AT NODE         49   DOF 11
   INSTANCE: ELEM-1                                                                          
          THERE IS ZERO HEAT FLUX EVERYWHERE
 

 ***WARNING: THERE IS ZERO HEAT FLUX EVERYWHERE IN THE MODEL BASED ON THE 
             DEFAULT CRITERION. PLEASE CHECK THE VALUE OF THE AVERAGE HEAT FLUX 
             DURING THE CURRENT ITERATION TO VERIFY THAT THE HEAT FLUX IS SMALL 
             ENOUGH TO BE TREATED AS ZERO. IF NOT, PLEASE USE THE SOLUTION 
             CONTROLS TO RESET THE CRITERION FOR ZERO HEAT FLUX.

 ITERATION SUMMARY FOR THE INCREMENT:   3 TOTAL ITERATIONS, OF WHICH
   0 ARE SEVERE DISCONTINUITY ITERATIONS AND  3 ARE EQUILIBRIUM ITERATIONS.

 TIME INCREMENT COMPLETED  1.000E-02,  FRACTION OF STEP COMPLETED  0.330    
 STEP TIME COMPLETED       0.330    ,  TOTAL TIME COMPLETED        0.330    


  INCREMENT    34 STARTS. ATTEMPT NUMBER  1, TIME INCREMENT  1.000E-02

  NUMBER OF EQUATIONS =    23103     NUMBER OF FLOATING PT. OPERATIONS =  1.16E+09

     CHECK POINT   START OF SOLVER    

     CHECK POINT  END OF SOLVER       

       ELAPSED USER TIME (SEC)      =  0.20000    
       ELAPSED SYSTEM TIME (SEC)    =   0.0000    
       ELAPSED TOTAL CPU TIME (SEC) =  0.20000    
       ELAPSED WALLCLOCK TIME (SEC) =          1

               CONVERGENCE CHECKS FOR EQUILIBRIUM ITERATION     1


 AVERAGE FORCE                      0.276       TIME AVG. FORCE       0.231    
 LARGEST RESIDUAL FORCE             0.118       AT NODE       3762   DOF  2
   INSTANCE: ELEM-1                                                                          
 LARGEST INCREMENT OF DISP.         1.978E-02   AT NODE       2843   DOF  2
   INSTANCE: ELEM-1                                                                          
 LARGEST CORRECTION TO DISP.        7.566E-03   AT NODE       2849   DOF  2
   INSTANCE: ELEM-1                                                                          
          FORCE     EQUILIBRIUM NOT ACHIEVED WITHIN TOLERANCE.

 AVERAGE HEAT FLUX                  1.034E-09   TIME AVG. HEAT FLUX   1.000E-02
 LARGEST RESIDUAL HEAT FLUX         1.242E-09   AT NODE        200   DOF 11
   INSTANCE: ELEM-1                                                                          
 LARGEST INCREMENT OF TEMP.         2.005E-02   AT NODE         32   DOF 11
   INSTANCE: ELEM-1                                                                          
 LARGEST CORRECTION TO TEMP.        6.022E-03   AT NODE         47   DOF 11
   INSTANCE: ELEM-1                                                                          
          THERE IS ZERO HEAT FLUX EVERYWHERE
 

 ***WARNING: THERE IS ZERO HEAT FLUX EVERYWHERE IN THE MODEL BASED ON THE 
             DEFAULT CRITERION. PLEASE CHECK THE VALUE OF THE AVERAGE HEAT FLUX 
             DURING THE CURRENT ITERATION TO VERIFY THAT THE HEAT FLUX IS SMALL 
             ENOUGH TO BE TREATED AS ZERO. IF NOT, PLEASE USE THE SOLUTION 
             CONTROLS TO RESET THE CRITERION FOR ZERO HEAT FLUX.

  NUMBER OF EQUATIONS =    23103     NUMBER OF FLOATING PT. OPERATIONS =  1.16E+09

     CHECK POINT   START OF SOLVER    

     CHECK POINT  END OF SOLVER       

       ELAPSED USER TIME (SEC)      =  0.20000    
       ELAPSED SYSTEM TIME (SEC)    =   0.0000    
       ELAPSED TOTAL CPU TIME (SEC) =  0.20000    
       ELAPSED WALLCLOCK TIME (SEC) =          0

               CONVERGENCE CHECKS FOR EQUILIBRIUM ITERATION     2


 AVERAGE FORCE                      0.276       TIME AVG. FORCE       0.231    
 LARGEST RESIDUAL FORCE             2.225E-02   AT NODE       2941   DOF  2
   INSTANCE: ELEM-1                                                                          
 LARGEST INCREMENT OF DISP.         1.974E-02   AT NODE        147   DOF  2
   INSTANCE: ELEM-1                                                                          
 LARGEST CORRECTION TO DISP.        6.878E-04   AT NODE        612   DOF  2
   INSTANCE: ELEM-1                                                                          
          FORCE     EQUILIBRIUM NOT ACHIEVED WITHIN TOLERANCE.

 AVERAGE HEAT FLUX                  1.034E-09   TIME AVG. HEAT FLUX   1.000E-02
 LARGEST RESIDUAL HEAT FLUX         1.069E-10   AT NODE        305   DOF 11
   INSTANCE: ELEM-1                                                                          
 LARGEST INCREMENT OF TEMP.         2.029E-02   AT NODE         33   DOF 11
   INSTANCE: ELEM-1                                                                          
 LARGEST CORRECTION TO TEMP.        8.180E-04   AT NODE         49   DOF 11
   INSTANCE: ELEM-1                                                                          
          THERE IS ZERO HEAT FLUX EVERYWHERE
 

 ***WARNING: THERE IS ZERO HEAT FLUX EVERYWHERE IN THE MODEL BASED ON THE 
             DEFAULT CRITERION. PLEASE CHECK THE VALUE OF THE AVERAGE HEAT FLUX 
             DURING THE CURRENT ITERATION TO VERIFY THAT THE HEAT FLUX IS SMALL 
             ENOUGH TO BE TREATED AS ZERO. IF NOT, PLEASE USE THE SOLUTION 
             CONTROLS TO RESET THE CRITERION FOR ZERO HEAT FLUX.

  NUMBER OF EQUATIONS =    23103     NUMBER OF FLOATING PT. OPERATIONS =  1.16E+09

     CHECK POINT   START OF SOLVER    

     CHECK POINT  END OF SOLVER       

       ELAPSED USER TIME (SEC)      =  0.20000    
       ELAPSED SYSTEM TIME (SEC)    =   0.0000    
       ELAPSED TOTAL CPU TIME (SEC) =  0.20000    
       ELAPSED WALLCLOCK TIME (SEC) =          0

               CONVERGENCE CHECKS FOR EQUILIBRIUM ITERATION     3


 AVERAGE FORCE                      0.276       TIME AVG. FORCE       0.231    
 LARGEST RESIDUAL FORCE             2.667E-05   AT NODE       2941   DOF  2
   INSTANCE: ELEM-1                                                                          
 LARGEST INCREMENT OF DISP.         1.973E-02   AT NODE        147   DOF  2
   INSTANCE: ELEM-1                                                                          
 LARGEST CORRECTION TO DISP.       -2.940E-05   AT NODE       2737   DOF  2
   INSTANCE: ELEM-1                                                                          
          THE FORCE     EQUILIBRIUM EQUATIONS HAVE CONVERGED

 AVERAGE HEAT FLUX                  1.034E-09   TIME AVG. HEAT FLUX   1.000E-02
 LARGEST RESIDUAL HEAT FLUX         2.729E-13   AT NODE        305   DOF 11
   INSTANCE: ELEM-1                                                                          
 LARGEST INCREMENT OF TEMP.         2.030E-02   AT NODE         33   DOF 11
   INSTANCE: ELEM-1                                                                          
 LARGEST CORRECTION TO TEMP.       -3.265E-05   AT NODE         46   DOF 11
   INSTANCE: ELEM-1                                                                          
          THERE IS ZERO HEAT FLUX EVERYWHERE
 

 ***WARNING: THERE IS ZERO HEAT FLUX EVERYWHERE IN THE MODEL BASED ON THE 
             DEFAULT CRITERION. PLEASE CHECK THE VALUE OF THE AVERAGE HEAT FLUX 
             DURING THE CURRENT ITERATION TO VERIFY THAT THE HEAT FLUX IS SMALL 
             ENOUGH TO BE TREATED AS ZERO. IF NOT, PLEASE USE THE SOLUTION 
             CONTROLS TO RESET THE CRITERION FOR ZERO HEAT FLUX.

 ITERATION SUMMARY FOR THE INCREMENT:   3 TOTAL ITERATIONS, OF WHICH
   0 ARE SEVERE DISCONTINUITY ITERATIONS AND  3 ARE EQUILIBRIUM ITERATIONS.

 TIME INCREMENT COMPLETED  1.000E-02,  FRACTION OF STEP COMPLETED  0.340    
 STEP TIME COMPLETED       0.340    ,  TOTAL TIME COMPLETED        0.340    


  INCREMENT    35 STARTS. ATTEMPT NUMBER  1, TIME INCREMENT  1.000E-02

  NUMBER OF EQUATIONS =    23103     NUMBER OF FLOATING PT. OPERATIONS =  1.16E+09

     CHECK POINT   START OF SOLVER    

     CHECK POINT  END OF SOLVER       

       ELAPSED USER TIME (SEC)      =  0.20000    
       ELAPSED SYSTEM TIME (SEC)    =   0.0000    
       ELAPSED TOTAL CPU TIME (SEC) =  0.20000    
       ELAPSED WALLCLOCK TIME (SEC) =          0

               CONVERGENCE CHECKS FOR EQUILIBRIUM ITERATION     1


 AVERAGE FORCE                      0.255       TIME AVG. FORCE       0.232    
 LARGEST RESIDUAL FORCE             0.159       AT NODE       3252   DOF  2
   INSTANCE: ELEM-1                                                                          
 LARGEST INCREMENT OF DISP.         2.585E-02   AT NODE        150   DOF  2
   INSTANCE: ELEM-1                                                                          
 LARGEST CORRECTION TO DISP.        1.049E-02   AT NODE       2953   DOF  2
   INSTANCE: ELEM-1                                                                          
          FORCE     EQUILIBRIUM NOT ACHIEVED WITHIN TOLERANCE.

 AVERAGE HEAT FLUX                  9.958E-10   TIME AVG. HEAT FLUX   1.000E-02
 LARGEST RESIDUAL HEAT FLUX         2.193E-09   AT NODE        202   DOF 11
   INSTANCE: ELEM-1                                                                          
 LARGEST INCREMENT OF TEMP.         2.441E-02   AT NODE         37   DOF 11
   INSTANCE: ELEM-1                                                                          
 LARGEST CORRECTION TO TEMP.        8.772E-03   AT NODE         48   DOF 11
   INSTANCE: ELEM-1                                                                          
          THERE IS ZERO HEAT FLUX EVERYWHERE
 

 ***WARNING: THERE IS ZERO HEAT FLUX EVERYWHERE IN THE MODEL BASED ON THE 
             DEFAULT CRITERION. PLEASE CHECK THE VALUE OF THE AVERAGE HEAT FLUX 
             DURING THE CURRENT ITERATION TO VERIFY THAT THE HEAT FLUX IS SMALL 
             ENOUGH TO BE TREATED AS ZERO. IF NOT, PLEASE USE THE SOLUTION 
             CONTROLS TO RESET THE CRITERION FOR ZERO HEAT FLUX.

  NUMBER OF EQUATIONS =    23103     NUMBER OF FLOATING PT. OPERATIONS =  1.16E+09

     CHECK POINT   START OF SOLVER    

     CHECK POINT  END OF SOLVER       

       ELAPSED USER TIME (SEC)      =  0.20000    
       ELAPSED SYSTEM TIME (SEC)    =  0.10000    
       ELAPSED TOTAL CPU TIME (SEC) =  0.30000    
       ELAPSED WALLCLOCK TIME (SEC) =          0

               CONVERGENCE CHECKS FOR EQUILIBRIUM ITERATION     2


 AVERAGE FORCE                      0.255       TIME AVG. FORCE       0.232    
 LARGEST RESIDUAL FORCE             5.523E-02   AT NODE       3052   DOF  2
   INSTANCE: ELEM-1                                                                          
 LARGEST INCREMENT OF DISP.         2.512E-02   AT NODE        150   DOF  2
   INSTANCE: ELEM-1                                                                          
 LARGEST CORRECTION TO DISP.       -9.080E-04   AT NODE        151   DOF  2
   INSTANCE: ELEM-1                                                                          
          FORCE     EQUILIBRIUM NOT ACHIEVED WITHIN TOLERANCE.

 AVERAGE HEAT FLUX                  9.963E-10   TIME AVG. HEAT FLUX   1.000E-02
 LARGEST RESIDUAL HEAT FLUX        -2.123E-10   AT NODE        254   DOF 11
   INSTANCE: ELEM-1                                                                          
 LARGEST INCREMENT OF TEMP.         2.438E-02   AT NODE         37   DOF 11
   INSTANCE: ELEM-1                                                                          
 LARGEST CORRECTION TO TEMP.       -5.116E-04   AT NODE         47   DOF 11
   INSTANCE: ELEM-1                                                                          
          THERE IS ZERO HEAT FLUX EVERYWHERE
 

 ***WARNING: THERE IS ZERO HEAT FLUX EVERYWHERE IN THE MODEL BASED ON THE 
             DEFAULT CRITERION. PLEASE CHECK THE VALUE OF THE AVERAGE HEAT FLUX 
             DURING THE CURRENT ITERATION TO VERIFY THAT THE HEAT FLUX IS SMALL 
             ENOUGH TO BE TREATED AS ZERO. IF NOT, PLEASE USE THE SOLUTION 
             CONTROLS TO RESET THE CRITERION FOR ZERO HEAT FLUX.

  NUMBER OF EQUATIONS =    23103     NUMBER OF FLOATING PT. OPERATIONS =  1.16E+09

     CHECK POINT   START OF SOLVER    

     CHECK POINT  END OF SOLVER       

       ELAPSED USER TIME (SEC)      =  0.20000    
       ELAPSED SYSTEM TIME (SEC)    =   0.0000    
       ELAPSED TOTAL CPU TIME (SEC) =  0.20000    
       ELAPSED WALLCLOCK TIME (SEC) =          1

               CONVERGENCE CHECKS FOR EQUILIBRIUM ITERATION     3


 AVERAGE FORCE                      0.255       TIME AVG. FORCE       0.232    
 LARGEST RESIDUAL FORCE             2.428E-04   AT NODE       3052   DOF  2
   INSTANCE: ELEM-1                                                                          
 LARGEST INCREMENT OF DISP.         2.505E-02   AT NODE       2847   DOF  2
   INSTANCE: ELEM-1                                                                          
 LARGEST CORRECTION TO DISP.       -1.506E-04   AT NODE       2852   DOF  2
   INSTANCE: ELEM-1                                                                          
          THE FORCE     EQUILIBRIUM EQUATIONS HAVE CONVERGED

 AVERAGE HEAT FLUX                  9.963E-10   TIME AVG. HEAT FLUX   1.000E-02
 LARGEST RESIDUAL HEAT FLUX         2.423E-12   AT NODE        204   DOF 11
   INSTANCE: ELEM-1                                                                          
 LARGEST INCREMENT OF TEMP.         2.438E-02   AT NODE         37   DOF 11
   INSTANCE: ELEM-1                                                                          
 LARGEST CORRECTION TO TEMP.       -1.389E-04   AT NODE         49   DOF 11
   INSTANCE: ELEM-1                                                                          
          THERE IS ZERO HEAT FLUX EVERYWHERE
 

 ***WARNING: THERE IS ZERO HEAT FLUX EVERYWHERE IN THE MODEL BASED ON THE 
             DEFAULT CRITERION. PLEASE CHECK THE VALUE OF THE AVERAGE HEAT FLUX 
             DURING THE CURRENT ITERATION TO VERIFY THAT THE HEAT FLUX IS SMALL 
             ENOUGH TO BE TREATED AS ZERO. IF NOT, PLEASE USE THE SOLUTION 
             CONTROLS TO RESET THE CRITERION FOR ZERO HEAT FLUX.

 ITERATION SUMMARY FOR THE INCREMENT:   3 TOTAL ITERATIONS, OF WHICH
   0 ARE SEVERE DISCONTINUITY ITERATIONS AND  3 ARE EQUILIBRIUM ITERATIONS.

 TIME INCREMENT COMPLETED  1.000E-02,  FRACTION OF STEP COMPLETED  0.350    
 STEP TIME COMPLETED       0.350    ,  TOTAL TIME COMPLETED        0.350    


  INCREMENT    36 STARTS. ATTEMPT NUMBER  1, TIME INCREMENT  1.000E-02

  NUMBER OF EQUATIONS =    23103     NUMBER OF FLOATING PT. OPERATIONS =  1.16E+09

     CHECK POINT   START OF SOLVER    

     CHECK POINT  END OF SOLVER       

       ELAPSED USER TIME (SEC)      =  0.20000    
       ELAPSED SYSTEM TIME (SEC)    =   0.0000    
       ELAPSED TOTAL CPU TIME (SEC) =  0.20000    
       ELAPSED WALLCLOCK TIME (SEC) =          0

               CONVERGENCE CHECKS FOR EQUILIBRIUM ITERATION     1


 AVERAGE FORCE                      0.233       TIME AVG. FORCE       0.232    
 LARGEST RESIDUAL FORCE             0.189       AT NODE       3052   DOF  2
   INSTANCE: ELEM-1                                                                          
 LARGEST INCREMENT OF DISP.         2.737E-02   AT NODE       2851   DOF  2
   INSTANCE: ELEM-1                                                                          
 LARGEST CORRECTION TO DISP.        6.456E-03   AT NODE       2852   DOF  2
   INSTANCE: ELEM-1                                                                          
          FORCE     EQUILIBRIUM NOT ACHIEVED WITHIN TOLERANCE.

 AVERAGE HEAT FLUX                  9.525E-10   TIME AVG. HEAT FLUX   1.000E-02
 LARGEST RESIDUAL HEAT FLUX         1.421E-09   AT NODE        151   DOF 11
   INSTANCE: ELEM-1                                                                          
 LARGEST INCREMENT OF TEMP.         2.749E-02   AT NODE         44   DOF 11
   INSTANCE: ELEM-1                                                                          
 LARGEST CORRECTION TO TEMP.        6.690E-03   AT NODE         49   DOF 11
   INSTANCE: ELEM-1                                                                          
          THERE IS ZERO HEAT FLUX EVERYWHERE
 

 ***WARNING: THERE IS ZERO HEAT FLUX EVERYWHERE IN THE MODEL BASED ON THE 
             DEFAULT CRITERION. PLEASE CHECK THE VALUE OF THE AVERAGE HEAT FLUX 
             DURING THE CURRENT ITERATION TO VERIFY THAT THE HEAT FLUX IS SMALL 
             ENOUGH TO BE TREATED AS ZERO. IF NOT, PLEASE USE THE SOLUTION 
             CONTROLS TO RESET THE CRITERION FOR ZERO HEAT FLUX.

  NUMBER OF EQUATIONS =    23103     NUMBER OF FLOATING PT. OPERATIONS =  1.16E+09

     CHECK POINT   START OF SOLVER    

     CHECK POINT  END OF SOLVER       

       ELAPSED USER TIME (SEC)      =  0.10000    
       ELAPSED SYSTEM TIME (SEC)    =   0.0000    
       ELAPSED TOTAL CPU TIME (SEC) =  0.10000    
       ELAPSED WALLCLOCK TIME (SEC) =          1

               CONVERGENCE CHECKS FOR EQUILIBRIUM ITERATION     2


 AVERAGE FORCE                      0.233       TIME AVG. FORCE       0.232    
 LARGEST RESIDUAL FORCE             2.169E-02   AT NODE       2949   DOF  2
   INSTANCE: ELEM-1                                                                          
 LARGEST INCREMENT OF DISP.         2.671E-02   AT NODE        151   DOF  2
   INSTANCE: ELEM-1                                                                          
 LARGEST CORRECTION TO DISP.       -9.565E-04   AT NODE       2852   DOF  2
   INSTANCE: ELEM-1                                                                          
          FORCE     EQUILIBRIUM NOT ACHIEVED WITHIN TOLERANCE.

 AVERAGE HEAT FLUX                  9.533E-10   TIME AVG. HEAT FLUX   1.000E-02
 LARGEST RESIDUAL HEAT FLUX         1.225E-10   AT NODE        152   DOF 11
   INSTANCE: ELEM-1                                                                          
 LARGEST INCREMENT OF TEMP.         2.716E-02   AT NODE         43   DOF 11
   INSTANCE: ELEM-1                                                                          
 LARGEST CORRECTION TO TEMP.       -7.880E-04   AT NODE         49   DOF 11
   INSTANCE: ELEM-1                                                                          
          THERE IS ZERO HEAT FLUX EVERYWHERE
 

 ***WARNING: THERE IS ZERO HEAT FLUX EVERYWHERE IN THE MODEL BASED ON THE 
             DEFAULT CRITERION. PLEASE CHECK THE VALUE OF THE AVERAGE HEAT FLUX 
             DURING THE CURRENT ITERATION TO VERIFY THAT THE HEAT FLUX IS SMALL 
             ENOUGH TO BE TREATED AS ZERO. IF NOT, PLEASE USE THE SOLUTION 
             CONTROLS TO RESET THE CRITERION FOR ZERO HEAT FLUX.

  NUMBER OF EQUATIONS =    23103     NUMBER OF FLOATING PT. OPERATIONS =  1.16E+09

     CHECK POINT   START OF SOLVER    

     CHECK POINT  END OF SOLVER       

       ELAPSED USER TIME (SEC)      =  0.20000    
       ELAPSED SYSTEM TIME (SEC)    =   0.0000    
       ELAPSED TOTAL CPU TIME (SEC) =  0.20000    
       ELAPSED WALLCLOCK TIME (SEC) =          0

               CONVERGENCE CHECKS FOR EQUILIBRIUM ITERATION     3


 AVERAGE FORCE                      0.233       TIME AVG. FORCE       0.232    
 LARGEST RESIDUAL FORCE             7.128E-05   AT NODE       2951   DOF  2
   INSTANCE: ELEM-1                                                                          
 LARGEST INCREMENT OF DISP.         2.667E-02   AT NODE        151   DOF  2
   INSTANCE: ELEM-1                                                                          
 LARGEST CORRECTION TO DISP.       -7.793E-05   AT NODE       2850   DOF  2
   INSTANCE: ELEM-1                                                                          
          THE FORCE     EQUILIBRIUM EQUATIONS HAVE CONVERGED

 AVERAGE HEAT FLUX                  9.533E-10   TIME AVG. HEAT FLUX   1.000E-02
 LARGEST RESIDUAL HEAT FLUX         4.614E-13   AT NODE        152   DOF 11
   INSTANCE: ELEM-1                                                                          
 LARGEST INCREMENT OF TEMP.         2.715E-02   AT NODE         43   DOF 11
   INSTANCE: ELEM-1                                                                          
 LARGEST CORRECTION TO TEMP.       -6.497E-05   AT NODE         50   DOF 11
   INSTANCE: ELEM-1                                                                          
          THERE IS ZERO HEAT FLUX EVERYWHERE
 

 ***WARNING: THERE IS ZERO HEAT FLUX EVERYWHERE IN THE MODEL BASED ON THE 
             DEFAULT CRITERION. PLEASE CHECK THE VALUE OF THE AVERAGE HEAT FLUX 
             DURING THE CURRENT ITERATION TO VERIFY THAT THE HEAT FLUX IS SMALL 
             ENOUGH TO BE TREATED AS ZERO. IF NOT, PLEASE USE THE SOLUTION 
             CONTROLS TO RESET THE CRITERION FOR ZERO HEAT FLUX.

 ITERATION SUMMARY FOR THE INCREMENT:   3 TOTAL ITERATIONS, OF WHICH
   0 ARE SEVERE DISCONTINUITY ITERATIONS AND  3 ARE EQUILIBRIUM ITERATIONS.

 TIME INCREMENT COMPLETED  1.000E-02,  FRACTION OF STEP COMPLETED  0.360    
 STEP TIME COMPLETED       0.360    ,  TOTAL TIME COMPLETED        0.360    


  INCREMENT    37 STARTS. ATTEMPT NUMBER  1, TIME INCREMENT  1.000E-02

  NUMBER OF EQUATIONS =    23103     NUMBER OF FLOATING PT. OPERATIONS =  1.16E+09

     CHECK POINT   START OF SOLVER    

     CHECK POINT  END OF SOLVER       

       ELAPSED USER TIME (SEC)      =  0.20000    
       ELAPSED SYSTEM TIME (SEC)    =   0.0000    
       ELAPSED TOTAL CPU TIME (SEC) =  0.20000    
       ELAPSED WALLCLOCK TIME (SEC) =          1

               CONVERGENCE CHECKS FOR EQUILIBRIUM ITERATION     1


 AVERAGE FORCE                      0.213       TIME AVG. FORCE       0.231    
 LARGEST RESIDUAL FORCE             8.502E-02   AT NODE       2951   DOF  2
   INSTANCE: ELEM-1                                                                          
 LARGEST INCREMENT OF DISP.         2.647E-02   AT NODE        152   DOF  2
   INSTANCE: ELEM-1                                                                          
 LARGEST CORRECTION TO DISP.        2.849E-03   AT NODE       2748   DOF  2
   INSTANCE: ELEM-1                                                                          
          FORCE     EQUILIBRIUM NOT ACHIEVED WITHIN TOLERANCE.

 AVERAGE HEAT FLUX                  9.108E-10   TIME AVG. HEAT FLUX   1.000E-02
 LARGEST RESIDUAL HEAT FLUX         6.846E-10   AT NODE        152   DOF 11
   INSTANCE: ELEM-1                                                                          
 LARGEST INCREMENT OF TEMP.         2.918E-02   AT NODE         46   DOF 11
   INSTANCE: ELEM-1                                                                          
 LARGEST CORRECTION TO TEMP.        4.235E-03   AT NODE         50   DOF 11
   INSTANCE: ELEM-1                                                                          
          THERE IS ZERO HEAT FLUX EVERYWHERE
 

 ***WARNING: THERE IS ZERO HEAT FLUX EVERYWHERE IN THE MODEL BASED ON THE 
             DEFAULT CRITERION. PLEASE CHECK THE VALUE OF THE AVERAGE HEAT FLUX 
             DURING THE CURRENT ITERATION TO VERIFY THAT THE HEAT FLUX IS SMALL 
             ENOUGH TO BE TREATED AS ZERO. IF NOT, PLEASE USE THE SOLUTION 
             CONTROLS TO RESET THE CRITERION FOR ZERO HEAT FLUX.

  NUMBER OF EQUATIONS =    23103     NUMBER OF FLOATING PT. OPERATIONS =  1.16E+09

     CHECK POINT   START OF SOLVER    

     CHECK POINT  END OF SOLVER       

       ELAPSED USER TIME (SEC)      =  0.10000    
       ELAPSED SYSTEM TIME (SEC)    =   0.0000    
       ELAPSED TOTAL CPU TIME (SEC) =  0.10000    
       ELAPSED WALLCLOCK TIME (SEC) =          0

               CONVERGENCE CHECKS FOR EQUILIBRIUM ITERATION     2


 AVERAGE FORCE                      0.213       TIME AVG. FORCE       0.231    
 LARGEST RESIDUAL FORCE             8.208E-03   AT NODE       2953   DOF  2
   INSTANCE: ELEM-1                                                                          
 LARGEST INCREMENT OF DISP.         2.613E-02   AT NODE        152   DOF  2
   INSTANCE: ELEM-1                                                                          
 LARGEST CORRECTION TO DISP.       -5.049E-04   AT NODE        101   DOF  2
   INSTANCE: ELEM-1                                                                          
          FORCE     EQUILIBRIUM NOT ACHIEVED WITHIN TOLERANCE.

 AVERAGE HEAT FLUX                  9.112E-10   TIME AVG. HEAT FLUX   1.000E-02
 LARGEST RESIDUAL HEAT FLUX         2.053E-11   AT NODE        153   DOF 11
   INSTANCE: ELEM-1                                                                          
 LARGEST INCREMENT OF TEMP.         2.885E-02   AT NODE         46   DOF 11
   INSTANCE: ELEM-1                                                                          
 LARGEST CORRECTION TO TEMP.       -5.563E-04   AT NODE         49   DOF 11
   INSTANCE: ELEM-1                                                                          
          THERE IS ZERO HEAT FLUX EVERYWHERE
 

 ***WARNING: THERE IS ZERO HEAT FLUX EVERYWHERE IN THE MODEL BASED ON THE 
             DEFAULT CRITERION. PLEASE CHECK THE VALUE OF THE AVERAGE HEAT FLUX 
             DURING THE CURRENT ITERATION TO VERIFY THAT THE HEAT FLUX IS SMALL 
             ENOUGH TO BE TREATED AS ZERO. IF NOT, PLEASE USE THE SOLUTION 
             CONTROLS TO RESET THE CRITERION FOR ZERO HEAT FLUX.

  NUMBER OF EQUATIONS =    23103     NUMBER OF FLOATING PT. OPERATIONS =  1.16E+09

     CHECK POINT   START OF SOLVER    

     CHECK POINT  END OF SOLVER       

       ELAPSED USER TIME (SEC)      =  0.20000    
       ELAPSED SYSTEM TIME (SEC)    =   0.0000    
       ELAPSED TOTAL CPU TIME (SEC) =  0.20000    
       ELAPSED WALLCLOCK TIME (SEC) =          0

               CONVERGENCE CHECKS FOR EQUILIBRIUM ITERATION     3


 AVERAGE FORCE                      0.213       TIME AVG. FORCE       0.231    
 LARGEST RESIDUAL FORCE             7.542E-06   AT NODE       2953   DOF  2
   INSTANCE: ELEM-1                                                                          
 LARGEST INCREMENT OF DISP.         2.611E-02   AT NODE        152   DOF  2
   INSTANCE: ELEM-1                                                                          
 LARGEST CORRECTION TO DISP.       -4.539E-05   AT NODE       2852   DOF  2
   INSTANCE: ELEM-1                                                                          
          THE FORCE     EQUILIBRIUM EQUATIONS HAVE CONVERGED

 AVERAGE HEAT FLUX                  9.112E-10   TIME AVG. HEAT FLUX   1.000E-02
 LARGEST RESIDUAL HEAT FLUX         2.303E-14   AT NODE        153   DOF 11
   INSTANCE: ELEM-1                                                                          
 LARGEST INCREMENT OF TEMP.         2.884E-02   AT NODE         46   DOF 11
   INSTANCE: ELEM-1                                                                          
 LARGEST CORRECTION TO TEMP.       -3.306E-05   AT NODE         50   DOF 11
   INSTANCE: ELEM-1                                                                          
          THERE IS ZERO HEAT FLUX EVERYWHERE
 

 ***WARNING: THERE IS ZERO HEAT FLUX EVERYWHERE IN THE MODEL BASED ON THE 
             DEFAULT CRITERION. PLEASE CHECK THE VALUE OF THE AVERAGE HEAT FLUX 
             DURING THE CURRENT ITERATION TO VERIFY THAT THE HEAT FLUX IS SMALL 
             ENOUGH TO BE TREATED AS ZERO. IF NOT, PLEASE USE THE SOLUTION 
             CONTROLS TO RESET THE CRITERION FOR ZERO HEAT FLUX.

 ITERATION SUMMARY FOR THE INCREMENT:   3 TOTAL ITERATIONS, OF WHICH
   0 ARE SEVERE DISCONTINUITY ITERATIONS AND  3 ARE EQUILIBRIUM ITERATIONS.

 TIME INCREMENT COMPLETED  1.000E-02,  FRACTION OF STEP COMPLETED  0.370    
 STEP TIME COMPLETED       0.370    ,  TOTAL TIME COMPLETED        0.370    


  INCREMENT    38 STARTS. ATTEMPT NUMBER  1, TIME INCREMENT  1.000E-02

  NUMBER OF EQUATIONS =    23103     NUMBER OF FLOATING PT. OPERATIONS =  1.16E+09

     CHECK POINT   START OF SOLVER    

     CHECK POINT  END OF SOLVER       

       ELAPSED USER TIME (SEC)      =  0.20000    
       ELAPSED SYSTEM TIME (SEC)    =   0.0000    
       ELAPSED TOTAL CPU TIME (SEC) =  0.20000    
       ELAPSED WALLCLOCK TIME (SEC) =          0

               CONVERGENCE CHECKS FOR EQUILIBRIUM ITERATION     1


 AVERAGE FORCE                      0.195       TIME AVG. FORCE       0.230    
 LARGEST RESIDUAL FORCE             6.007E-02   AT NODE       2953   DOF  2
   INSTANCE: ELEM-1                                                                          
 LARGEST INCREMENT OF DISP.         2.550E-02   AT NODE        153   DOF  2
   INSTANCE: ELEM-1                                                                          
 LARGEST CORRECTION TO DISP.        2.115E-03   AT NODE       2751   DOF  2
   INSTANCE: ELEM-1                                                                          
          FORCE     EQUILIBRIUM NOT ACHIEVED WITHIN TOLERANCE.

 AVERAGE HEAT FLUX                  8.722E-10   TIME AVG. HEAT FLUX   1.000E-02
 LARGEST RESIDUAL HEAT FLUX         2.364E-10   AT NODE        153   DOF 11
   INSTANCE: ELEM-1                                                                          
 LARGEST INCREMENT OF TEMP.         2.995E-02   AT NODE         48   DOF 11
   INSTANCE: ELEM-1                                                                          
 LARGEST CORRECTION TO TEMP.        3.289E-03   AT NODE         50   DOF 11
   INSTANCE: ELEM-1                                                                          
          THERE IS ZERO HEAT FLUX EVERYWHERE
 

 ***WARNING: THERE IS ZERO HEAT FLUX EVERYWHERE IN THE MODEL BASED ON THE 
             DEFAULT CRITERION. PLEASE CHECK THE VALUE OF THE AVERAGE HEAT FLUX 
             DURING THE CURRENT ITERATION TO VERIFY THAT THE HEAT FLUX IS SMALL 
             ENOUGH TO BE TREATED AS ZERO. IF NOT, PLEASE USE THE SOLUTION 
             CONTROLS TO RESET THE CRITERION FOR ZERO HEAT FLUX.

  NUMBER OF EQUATIONS =    23103     NUMBER OF FLOATING PT. OPERATIONS =  1.16E+09

     CHECK POINT   START OF SOLVER    

     CHECK POINT  END OF SOLVER       

       ELAPSED USER TIME (SEC)      =  0.20000    
       ELAPSED SYSTEM TIME (SEC)    =   0.0000    
       ELAPSED TOTAL CPU TIME (SEC) =  0.20000    
       ELAPSED WALLCLOCK TIME (SEC) =          0

               CONVERGENCE CHECKS FOR EQUILIBRIUM ITERATION     2


 AVERAGE FORCE                      0.195       TIME AVG. FORCE       0.230    
 LARGEST RESIDUAL FORCE            -4.888E-05   AT NODE        153   DOF  1
   INSTANCE: ELEM-1                                                                          
 LARGEST INCREMENT OF DISP.         2.509E-02   AT NODE        153   DOF  2
   INSTANCE: ELEM-1                                                                          
 LARGEST CORRECTION TO DISP.       -4.512E-04   AT NODE       2852   DOF  2
   INSTANCE: ELEM-1                                                                          
 ESTIMATE OF DISP.    CORRECTION    3.671E-07
 FORCE     EQUILIB. ACCEPTED BASED ON SMALL RESIDUAL AND ESTIMATED CORRECTION

 AVERAGE HEAT FLUX                  8.725E-10   TIME AVG. HEAT FLUX   1.000E-02
 LARGEST RESIDUAL HEAT FLUX         9.467E-13   AT NODE        153   DOF 11
   INSTANCE: ELEM-1                                                                          
 LARGEST INCREMENT OF TEMP.         2.964E-02   AT NODE         47   DOF 11
   INSTANCE: ELEM-1                                                                          
 LARGEST CORRECTION TO TEMP.       -4.710E-04   AT NODE         50   DOF 11
   INSTANCE: ELEM-1                                                                          
          THERE IS ZERO HEAT FLUX EVERYWHERE
 

 ***WARNING: THERE IS ZERO HEAT FLUX EVERYWHERE IN THE MODEL BASED ON THE 
             DEFAULT CRITERION. PLEASE CHECK THE VALUE OF THE AVERAGE HEAT FLUX 
             DURING THE CURRENT ITERATION TO VERIFY THAT THE HEAT FLUX IS SMALL 
             ENOUGH TO BE TREATED AS ZERO. IF NOT, PLEASE USE THE SOLUTION 
             CONTROLS TO RESET THE CRITERION FOR ZERO HEAT FLUX.

 ITERATION SUMMARY FOR THE INCREMENT:   2 TOTAL ITERATIONS, OF WHICH
   0 ARE SEVERE DISCONTINUITY ITERATIONS AND  2 ARE EQUILIBRIUM ITERATIONS.

 TIME INCREMENT COMPLETED  1.000E-02,  FRACTION OF STEP COMPLETED  0.380    
 STEP TIME COMPLETED       0.380    ,  TOTAL TIME COMPLETED        0.380    


  INCREMENT    39 STARTS. ATTEMPT NUMBER  1, TIME INCREMENT  1.000E-02

  NUMBER OF EQUATIONS =    23103     NUMBER OF FLOATING PT. OPERATIONS =  1.16E+09

     CHECK POINT   START OF SOLVER    

     CHECK POINT  END OF SOLVER       

       ELAPSED USER TIME (SEC)      =  0.20000    
       ELAPSED SYSTEM TIME (SEC)    =   0.0000    
       ELAPSED TOTAL CPU TIME (SEC) =  0.20000    
       ELAPSED WALLCLOCK TIME (SEC) =          0

               CONVERGENCE CHECKS FOR EQUILIBRIUM ITERATION     1


 AVERAGE FORCE                      0.178       TIME AVG. FORCE       0.229    
 LARGEST RESIDUAL FORCE            -1.628E-02   AT NODE       2848   DOF  2
   INSTANCE: ELEM-1                                                                          
 LARGEST INCREMENT OF DISP.         2.401E-02   AT NODE       2749   DOF  2
   INSTANCE: ELEM-1                                                                          
 LARGEST CORRECTION TO DISP.        1.826E-03   AT NODE       2751   DOF  2
   INSTANCE: ELEM-1                                                                          
          FORCE     EQUILIBRIUM NOT ACHIEVED WITHIN TOLERANCE.

 AVERAGE HEAT FLUX                  8.381E-10   TIME AVG. HEAT FLUX   1.000E-02
 LARGEST RESIDUAL HEAT FLUX        -1.588E-10   AT NODE        151   DOF 11
   INSTANCE: ELEM-1                                                                          
 LARGEST INCREMENT OF TEMP.         2.963E-02   AT NODE         48   DOF 11
   INSTANCE: ELEM-1                                                                          
 LARGEST CORRECTION TO TEMP.        2.343E-03   AT NODE         51   DOF 11
   INSTANCE: ELEM-1                                                                          
          THERE IS ZERO HEAT FLUX EVERYWHERE
 

 ***WARNING: THERE IS ZERO HEAT FLUX EVERYWHERE IN THE MODEL BASED ON THE 
             DEFAULT CRITERION. PLEASE CHECK THE VALUE OF THE AVERAGE HEAT FLUX 
             DURING THE CURRENT ITERATION TO VERIFY THAT THE HEAT FLUX IS SMALL 
             ENOUGH TO BE TREATED AS ZERO. IF NOT, PLEASE USE THE SOLUTION 
             CONTROLS TO RESET THE CRITERION FOR ZERO HEAT FLUX.

  NUMBER OF EQUATIONS =    23103     NUMBER OF FLOATING PT. OPERATIONS =  1.16E+09

     CHECK POINT   START OF SOLVER    

     CHECK POINT  END OF SOLVER       

       ELAPSED USER TIME (SEC)      =  0.20000    
       ELAPSED SYSTEM TIME (SEC)    =   0.0000    
       ELAPSED TOTAL CPU TIME (SEC) =  0.20000    
       ELAPSED WALLCLOCK TIME (SEC) =          0

               CONVERGENCE CHECKS FOR EQUILIBRIUM ITERATION     2


 AVERAGE FORCE                      0.179       TIME AVG. FORCE       0.229    
 LARGEST RESIDUAL FORCE             9.608E-06   AT NODE       2850   DOF  2
   INSTANCE: ELEM-1                                                                          
 LARGEST INCREMENT OF DISP.         2.386E-02   AT NODE       2749   DOF  2
   INSTANCE: ELEM-1                                                                          
 LARGEST CORRECTION TO DISP.       -1.774E-04   AT NODE       2748   DOF  2
   INSTANCE: ELEM-1                                                                          
          THE FORCE     EQUILIBRIUM EQUATIONS HAVE CONVERGED

 AVERAGE HEAT FLUX                  8.382E-10   TIME AVG. HEAT FLUX   1.000E-02
 LARGEST RESIDUAL HEAT FLUX         3.440E-14   AT NODE        100   DOF 11
   INSTANCE: ELEM-1                                                                          
 LARGEST INCREMENT OF TEMP.         2.942E-02   AT NODE         48   DOF 11
   INSTANCE: ELEM-1                                                                          
 LARGEST CORRECTION TO TEMP.       -2.546E-04   AT NODE         49   DOF 11
   INSTANCE: ELEM-1                                                                          
          THERE IS ZERO HEAT FLUX EVERYWHERE
 

 ***WARNING: THERE IS ZERO HEAT FLUX EVERYWHERE IN THE MODEL BASED ON THE 
             DEFAULT CRITERION. PLEASE CHECK THE VALUE OF THE AVERAGE HEAT FLUX 
             DURING THE CURRENT ITERATION TO VERIFY THAT THE HEAT FLUX IS SMALL 
             ENOUGH TO BE TREATED AS ZERO. IF NOT, PLEASE USE THE SOLUTION 
             CONTROLS TO RESET THE CRITERION FOR ZERO HEAT FLUX.

 ITERATION SUMMARY FOR THE INCREMENT:   2 TOTAL ITERATIONS, OF WHICH
   0 ARE SEVERE DISCONTINUITY ITERATIONS AND  2 ARE EQUILIBRIUM ITERATIONS.

 TIME INCREMENT COMPLETED  1.000E-02,  FRACTION OF STEP COMPLETED  0.390    
 STEP TIME COMPLETED       0.390    ,  TOTAL TIME COMPLETED        0.390    


  INCREMENT    40 STARTS. ATTEMPT NUMBER  1, TIME INCREMENT  1.000E-02

  NUMBER OF EQUATIONS =    23103     NUMBER OF FLOATING PT. OPERATIONS =  1.16E+09

     CHECK POINT   START OF SOLVER    

     CHECK POINT  END OF SOLVER       

       ELAPSED USER TIME (SEC)      =  0.10000    
       ELAPSED SYSTEM TIME (SEC)    =   0.0000    
       ELAPSED TOTAL CPU TIME (SEC) =  0.10000    
       ELAPSED WALLCLOCK TIME (SEC) =          0

               CONVERGENCE CHECKS FOR EQUILIBRIUM ITERATION     1


 AVERAGE FORCE                      0.165       TIME AVG. FORCE       0.227    
 LARGEST RESIDUAL FORCE            -1.085E-02   AT NODE       2852   DOF  2
   INSTANCE: ELEM-1                                                                          
 LARGEST INCREMENT OF DISP.         2.275E-02   AT NODE        101   DOF  2
   INSTANCE: ELEM-1                                                                          
 LARGEST CORRECTION TO DISP.       -1.836E-03   AT NODE       2846   DOF  2
   INSTANCE: ELEM-1                                                                          
          FORCE     EQUILIBRIUM NOT ACHIEVED WITHIN TOLERANCE.

 AVERAGE HEAT FLUX                  8.085E-10   TIME AVG. HEAT FLUX   1.000E-02
 LARGEST RESIDUAL HEAT FLUX         5.347E-11   AT NODE        102   DOF 11
   INSTANCE: ELEM-1                                                                          
 LARGEST INCREMENT OF TEMP.         2.839E-02   AT NODE         49   DOF 11
   INSTANCE: ELEM-1                                                                          
 LARGEST CORRECTION TO TEMP.       -1.764E-03   AT NODE         45   DOF 11
   INSTANCE: ELEM-1                                                                          
          THERE IS ZERO HEAT FLUX EVERYWHERE
 

 ***WARNING: THERE IS ZERO HEAT FLUX EVERYWHERE IN THE MODEL BASED ON THE 
             DEFAULT CRITERION. PLEASE CHECK THE VALUE OF THE AVERAGE HEAT FLUX 
             DURING THE CURRENT ITERATION TO VERIFY THAT THE HEAT FLUX IS SMALL 
             ENOUGH TO BE TREATED AS ZERO. IF NOT, PLEASE USE THE SOLUTION 
             CONTROLS TO RESET THE CRITERION FOR ZERO HEAT FLUX.

  NUMBER OF EQUATIONS =    23103     NUMBER OF FLOATING PT. OPERATIONS =  1.16E+09

     CHECK POINT   START OF SOLVER    

     CHECK POINT  END OF SOLVER       

       ELAPSED USER TIME (SEC)      =  0.20000    
       ELAPSED SYSTEM TIME (SEC)    =   0.0000    
       ELAPSED TOTAL CPU TIME (SEC) =  0.20000    
       ELAPSED WALLCLOCK TIME (SEC) =          0

               CONVERGENCE CHECKS FOR EQUILIBRIUM ITERATION     2


 AVERAGE FORCE                      0.165       TIME AVG. FORCE       0.227    
 LARGEST RESIDUAL FORCE            -2.887E-06   AT NODE       2752   DOF  2
   INSTANCE: ELEM-1                                                                          
 LARGEST INCREMENT OF DISP.         2.267E-02   AT NODE        101   DOF  2
   INSTANCE: ELEM-1                                                                          
 LARGEST CORRECTION TO DISP.       -1.502E-04   AT NODE       2751   DOF  2
   INSTANCE: ELEM-1                                                                          
          THE FORCE     EQUILIBRIUM EQUATIONS HAVE CONVERGED

 AVERAGE HEAT FLUX                  8.086E-10   TIME AVG. HEAT FLUX   1.000E-02
 LARGEST RESIDUAL HEAT FLUX         7.142E-15   AT NODE        102   DOF 11
   INSTANCE: ELEM-1                                                                          
 LARGEST INCREMENT OF TEMP.         2.829E-02   AT NODE         49   DOF 11
   INSTANCE: ELEM-1                                                                          
 LARGEST CORRECTION TO TEMP.       -1.872E-04   AT NODE         51   DOF 11
   INSTANCE: ELEM-1                                                                          
          THERE IS ZERO HEAT FLUX EVERYWHERE
 

 ***WARNING: THERE IS ZERO HEAT FLUX EVERYWHERE IN THE MODEL BASED ON THE 
             DEFAULT CRITERION. PLEASE CHECK THE VALUE OF THE AVERAGE HEAT FLUX 
             DURING THE CURRENT ITERATION TO VERIFY THAT THE HEAT FLUX IS SMALL 
             ENOUGH TO BE TREATED AS ZERO. IF NOT, PLEASE USE THE SOLUTION 
             CONTROLS TO RESET THE CRITERION FOR ZERO HEAT FLUX.

 ITERATION SUMMARY FOR THE INCREMENT:   2 TOTAL ITERATIONS, OF WHICH
   0 ARE SEVERE DISCONTINUITY ITERATIONS AND  2 ARE EQUILIBRIUM ITERATIONS.

 TIME INCREMENT COMPLETED  1.000E-02,  FRACTION OF STEP COMPLETED  0.400    
 STEP TIME COMPLETED       0.400    ,  TOTAL TIME COMPLETED        0.400    


  INCREMENT    41 STARTS. ATTEMPT NUMBER  1, TIME INCREMENT  1.000E-02

  NUMBER OF EQUATIONS =    23103     NUMBER OF FLOATING PT. OPERATIONS =  1.16E+09

     CHECK POINT   START OF SOLVER    

     CHECK POINT  END OF SOLVER       

       ELAPSED USER TIME (SEC)      =  0.20000    
       ELAPSED SYSTEM TIME (SEC)    =   0.0000    
       ELAPSED TOTAL CPU TIME (SEC) =  0.20000    
       ELAPSED WALLCLOCK TIME (SEC) =          0

               CONVERGENCE CHECKS FOR EQUILIBRIUM ITERATION     1


 AVERAGE FORCE                      0.153       TIME AVG. FORCE       0.225    
 LARGEST RESIDUAL FORCE            -3.394E-04   AT NODE       2748   DOF  2
   INSTANCE: ELEM-1                                                                          
 LARGEST INCREMENT OF DISP.         2.112E-02   AT NODE       2752   DOF  2
   INSTANCE: ELEM-1                                                                          
 LARGEST CORRECTION TO DISP.       -1.804E-03   AT NODE       2848   DOF  2
   INSTANCE: ELEM-1                                                                          
 ESTIMATE OF DISP.    CORRECTION   -2.023E-05
 FORCE     EQUILIB. ACCEPTED BASED ON SMALL RESIDUAL AND ESTIMATED CORRECTION

 AVERAGE HEAT FLUX                  7.834E-10   TIME AVG. HEAT FLUX   1.000E-02
 LARGEST RESIDUAL HEAT FLUX         1.198E-12   AT NODE        102   DOF 11
   INSTANCE: ELEM-1                                                                          
 LARGEST INCREMENT OF TEMP.         2.670E-02   AT NODE         49   DOF 11
   INSTANCE: ELEM-1                                                                          
 LARGEST CORRECTION TO TEMP.       -1.947E-03   AT NODE         47   DOF 11
   INSTANCE: ELEM-1                                                                          
          THERE IS ZERO HEAT FLUX EVERYWHERE
 

 ***WARNING: THERE IS ZERO HEAT FLUX EVERYWHERE IN THE MODEL BASED ON THE 
             DEFAULT CRITERION. PLEASE CHECK THE VALUE OF THE AVERAGE HEAT FLUX 
             DURING THE CURRENT ITERATION TO VERIFY THAT THE HEAT FLUX IS SMALL 
             ENOUGH TO BE TREATED AS ZERO. IF NOT, PLEASE USE THE SOLUTION 
             CONTROLS TO RESET THE CRITERION FOR ZERO HEAT FLUX.

 ITERATION SUMMARY FOR THE INCREMENT:   1 TOTAL ITERATIONS, OF WHICH
   0 ARE SEVERE DISCONTINUITY ITERATIONS AND  1 ARE EQUILIBRIUM ITERATIONS.

 TIME INCREMENT COMPLETED  1.000E-02,  FRACTION OF STEP COMPLETED  0.410    
 STEP TIME COMPLETED       0.410    ,  TOTAL TIME COMPLETED        0.410    


  INCREMENT    42 STARTS. ATTEMPT NUMBER  1, TIME INCREMENT  1.000E-02

  NUMBER OF EQUATIONS =    23103     NUMBER OF FLOATING PT. OPERATIONS =  1.16E+09

     CHECK POINT   START OF SOLVER    

     CHECK POINT  END OF SOLVER       

       ELAPSED USER TIME (SEC)      =  0.20000    
       ELAPSED SYSTEM TIME (SEC)    =  0.10000    
       ELAPSED TOTAL CPU TIME (SEC) =  0.30000    
       ELAPSED WALLCLOCK TIME (SEC) =          0

               CONVERGENCE CHECKS FOR EQUILIBRIUM ITERATION     1


 AVERAGE FORCE                      0.142       TIME AVG. FORCE       0.223    
 LARGEST RESIDUAL FORCE            -1.164E-04   AT NODE       2751   DOF  2
   INSTANCE: ELEM-1                                                                          
 LARGEST INCREMENT OF DISP.         1.966E-02   AT NODE       2752   DOF  2
   INSTANCE: ELEM-1                                                                          
 LARGEST CORRECTION TO DISP.       -1.663E-03   AT NODE       2749   DOF  2
   INSTANCE: ELEM-1                                                                          
 ESTIMATE OF DISP.    CORRECTION   -9.575E-06
 FORCE     EQUILIB. ACCEPTED BASED ON SMALL RESIDUAL AND ESTIMATED CORRECTION

 AVERAGE HEAT FLUX                  7.621E-10   TIME AVG. HEAT FLUX   1.000E-02
 LARGEST RESIDUAL HEAT FLUX         4.337E-13   AT NODE        102   DOF 11
   INSTANCE: ELEM-1                                                                          
 LARGEST INCREMENT OF TEMP.         2.493E-02   AT NODE         49   DOF 11
   INSTANCE: ELEM-1                                                                          
 LARGEST CORRECTION TO TEMP.       -1.868E-03   AT NODE         48   DOF 11
   INSTANCE: ELEM-1                                                                          
          THERE IS ZERO HEAT FLUX EVERYWHERE
 

 ***WARNING: THERE IS ZERO HEAT FLUX EVERYWHERE IN THE MODEL BASED ON THE 
             DEFAULT CRITERION. PLEASE CHECK THE VALUE OF THE AVERAGE HEAT FLUX 
             DURING THE CURRENT ITERATION TO VERIFY THAT THE HEAT FLUX IS SMALL 
             ENOUGH TO BE TREATED AS ZERO. IF NOT, PLEASE USE THE SOLUTION 
             CONTROLS TO RESET THE CRITERION FOR ZERO HEAT FLUX.

 ITERATION SUMMARY FOR THE INCREMENT:   1 TOTAL ITERATIONS, OF WHICH
   0 ARE SEVERE DISCONTINUITY ITERATIONS AND  1 ARE EQUILIBRIUM ITERATIONS.

 TIME INCREMENT COMPLETED  1.000E-02,  FRACTION OF STEP COMPLETED  0.420    
 STEP TIME COMPLETED       0.420    ,  TOTAL TIME COMPLETED        0.420    


  INCREMENT    43 STARTS. ATTEMPT NUMBER  1, TIME INCREMENT  1.000E-02

  NUMBER OF EQUATIONS =    23103     NUMBER OF FLOATING PT. OPERATIONS =  1.16E+09

     CHECK POINT   START OF SOLVER    

     CHECK POINT  END OF SOLVER       

       ELAPSED USER TIME (SEC)      =  0.20000    
       ELAPSED SYSTEM TIME (SEC)    =   0.0000    
       ELAPSED TOTAL CPU TIME (SEC) =  0.20000    
       ELAPSED WALLCLOCK TIME (SEC) =          0

               CONVERGENCE CHECKS FOR EQUILIBRIUM ITERATION     1


 AVERAGE FORCE                      0.133       TIME AVG. FORCE       0.221    
 LARGEST RESIDUAL FORCE             5.544E-05   AT NODE        101   DOF  2
   INSTANCE: ELEM-1                                                                          
 LARGEST INCREMENT OF DISP.         1.834E-02   AT NODE       2752   DOF  2
   INSTANCE: ELEM-1                                                                          
 LARGEST CORRECTION TO DISP.       -1.414E-03   AT NODE        101   DOF  2
   INSTANCE: ELEM-1                                                                          
 ESTIMATE OF DISP.    CORRECTION    5.329E-06
 FORCE     EQUILIB. ACCEPTED BASED ON SMALL RESIDUAL AND ESTIMATED CORRECTION

 AVERAGE HEAT FLUX                  7.439E-10   TIME AVG. HEAT FLUX   1.000E-02
 LARGEST RESIDUAL HEAT FLUX         1.711E-13   AT NODE        102   DOF 11
   INSTANCE: ELEM-1                                                                          
 LARGEST INCREMENT OF TEMP.         2.334E-02   AT NODE         49   DOF 11
   INSTANCE: ELEM-1                                                                          
 LARGEST CORRECTION TO TEMP.       -1.605E-03   AT NODE         48   DOF 11
   INSTANCE: ELEM-1                                                                          
          THERE IS ZERO HEAT FLUX EVERYWHERE
 

 ***WARNING: THERE IS ZERO HEAT FLUX EVERYWHERE IN THE MODEL BASED ON THE 
             DEFAULT CRITERION. PLEASE CHECK THE VALUE OF THE AVERAGE HEAT FLUX 
             DURING THE CURRENT ITERATION TO VERIFY THAT THE HEAT FLUX IS SMALL 
             ENOUGH TO BE TREATED AS ZERO. IF NOT, PLEASE USE THE SOLUTION 
             CONTROLS TO RESET THE CRITERION FOR ZERO HEAT FLUX.

 ITERATION SUMMARY FOR THE INCREMENT:   1 TOTAL ITERATIONS, OF WHICH
   0 ARE SEVERE DISCONTINUITY ITERATIONS AND  1 ARE EQUILIBRIUM ITERATIONS.

 TIME INCREMENT COMPLETED  1.000E-02,  FRACTION OF STEP COMPLETED  0.430    
 STEP TIME COMPLETED       0.430    ,  TOTAL TIME COMPLETED        0.430    


  INCREMENT    44 STARTS. ATTEMPT NUMBER  1, TIME INCREMENT  1.000E-02

  NUMBER OF EQUATIONS =    23103     NUMBER OF FLOATING PT. OPERATIONS =  1.16E+09

     CHECK POINT   START OF SOLVER    

     CHECK POINT  END OF SOLVER       

       ELAPSED USER TIME (SEC)      =  0.20000    
       ELAPSED SYSTEM TIME (SEC)    =   0.0000    
       ELAPSED TOTAL CPU TIME (SEC) =  0.20000    
       ELAPSED WALLCLOCK TIME (SEC) =          0

               CONVERGENCE CHECKS FOR EQUILIBRIUM ITERATION     1


 AVERAGE FORCE                      0.125       TIME AVG. FORCE       0.219    
 LARGEST RESIDUAL FORCE            -2.861E-05   AT NODE       2850   DOF  2
   INSTANCE: ELEM-1                                                                          
 LARGEST INCREMENT OF DISP.         1.734E-02   AT NODE        102   DOF  2
   INSTANCE: ELEM-1                                                                          
 LARGEST CORRECTION TO DISP.       -1.200E-03   AT NODE        101   DOF  2
   INSTANCE: ELEM-1                                                                          
 ESTIMATE OF DISP.    CORRECTION   -3.134E-06
 FORCE     EQUILIB. ACCEPTED BASED ON SMALL RESIDUAL AND ESTIMATED CORRECTION

 AVERAGE HEAT FLUX                  7.285E-10   TIME AVG. HEAT FLUX   1.000E-02
 LARGEST RESIDUAL HEAT FLUX         5.909E-14   AT NODE        102   DOF 11
   INSTANCE: ELEM-1                                                                          
 LARGEST INCREMENT OF TEMP.         2.196E-02   AT NODE         49   DOF 11
   INSTANCE: ELEM-1                                                                          
 LARGEST CORRECTION TO TEMP.       -1.378E-03   AT NODE         49   DOF 11
   INSTANCE: ELEM-1                                                                          
          THERE IS ZERO HEAT FLUX EVERYWHERE
 

 ***WARNING: THERE IS ZERO HEAT FLUX EVERYWHERE IN THE MODEL BASED ON THE 
             DEFAULT CRITERION. PLEASE CHECK THE VALUE OF THE AVERAGE HEAT FLUX 
             DURING THE CURRENT ITERATION TO VERIFY THAT THE HEAT FLUX IS SMALL 
             ENOUGH TO BE TREATED AS ZERO. IF NOT, PLEASE USE THE SOLUTION 
             CONTROLS TO RESET THE CRITERION FOR ZERO HEAT FLUX.

 ITERATION SUMMARY FOR THE INCREMENT:   1 TOTAL ITERATIONS, OF WHICH
   0 ARE SEVERE DISCONTINUITY ITERATIONS AND  1 ARE EQUILIBRIUM ITERATIONS.

 TIME INCREMENT COMPLETED  1.000E-02,  FRACTION OF STEP COMPLETED  0.440    
 STEP TIME COMPLETED       0.440    ,  TOTAL TIME COMPLETED        0.440    


  INCREMENT    45 STARTS. ATTEMPT NUMBER  1, TIME INCREMENT  1.000E-02

  NUMBER OF EQUATIONS =    23103     NUMBER OF FLOATING PT. OPERATIONS =  1.16E+09

     CHECK POINT   START OF SOLVER    

     CHECK POINT  END OF SOLVER       

       ELAPSED USER TIME (SEC)      =  0.20000    
       ELAPSED SYSTEM TIME (SEC)    =   0.0000    
       ELAPSED TOTAL CPU TIME (SEC) =  0.20000    
       ELAPSED WALLCLOCK TIME (SEC) =          0

               CONVERGENCE CHECKS FOR EQUILIBRIUM ITERATION     1


 AVERAGE FORCE                      0.118       TIME AVG. FORCE       0.217    
 LARGEST RESIDUAL FORCE            -1.553E-05   AT NODE       2848   DOF  2
   INSTANCE: ELEM-1                                                                          
 LARGEST INCREMENT OF DISP.         1.644E-02   AT NODE        102   DOF  2
   INSTANCE: ELEM-1                                                                          
 LARGEST CORRECTION TO DISP.       -1.001E-03   AT NODE        101   DOF  2
   INSTANCE: ELEM-1                                                                          
 ESTIMATE OF DISP.    CORRECTION   -1.803E-06
 FORCE     EQUILIB. ACCEPTED BASED ON SMALL RESIDUAL AND ESTIMATED CORRECTION

 AVERAGE HEAT FLUX                  7.152E-10   TIME AVG. HEAT FLUX   1.000E-02
 LARGEST RESIDUAL HEAT FLUX         3.338E-14   AT NODE         50   DOF 11
   INSTANCE: ELEM-1                                                                          
 LARGEST INCREMENT OF TEMP.         2.079E-02   AT NODE         49   DOF 11
   INSTANCE: ELEM-1                                                                          
 LARGEST CORRECTION TO TEMP.       -1.170E-03   AT NODE         49   DOF 11
   INSTANCE: ELEM-1                                                                          
          THERE IS ZERO HEAT FLUX EVERYWHERE
 

 ***WARNING: THERE IS ZERO HEAT FLUX EVERYWHERE IN THE MODEL BASED ON THE 
             DEFAULT CRITERION. PLEASE CHECK THE VALUE OF THE AVERAGE HEAT FLUX 
             DURING THE CURRENT ITERATION TO VERIFY THAT THE HEAT FLUX IS SMALL 
             ENOUGH TO BE TREATED AS ZERO. IF NOT, PLEASE USE THE SOLUTION 
             CONTROLS TO RESET THE CRITERION FOR ZERO HEAT FLUX.

 ITERATION SUMMARY FOR THE INCREMENT:   1 TOTAL ITERATIONS, OF WHICH
   0 ARE SEVERE DISCONTINUITY ITERATIONS AND  1 ARE EQUILIBRIUM ITERATIONS.

 TIME INCREMENT COMPLETED  1.000E-02,  FRACTION OF STEP COMPLETED  0.450    
 STEP TIME COMPLETED       0.450    ,  TOTAL TIME COMPLETED        0.450    


  INCREMENT    46 STARTS. ATTEMPT NUMBER  1, TIME INCREMENT  1.000E-02

  NUMBER OF EQUATIONS =    23103     NUMBER OF FLOATING PT. OPERATIONS =  1.16E+09

     CHECK POINT   START OF SOLVER    

     CHECK POINT  END OF SOLVER       

       ELAPSED USER TIME (SEC)      =  0.20000    
       ELAPSED SYSTEM TIME (SEC)    =   0.0000    
       ELAPSED TOTAL CPU TIME (SEC) =  0.20000    
       ELAPSED WALLCLOCK TIME (SEC) =          1

               CONVERGENCE CHECKS FOR EQUILIBRIUM ITERATION     1


 AVERAGE FORCE                      0.112       TIME AVG. FORCE       0.215    
 LARGEST RESIDUAL FORCE            -9.307E-06   AT NODE       2848   DOF  2
   INSTANCE: ELEM-1                                                                          
 LARGEST INCREMENT OF DISP.         1.566E-02   AT NODE        102   DOF  2
   INSTANCE: ELEM-1                                                                          
 LARGEST CORRECTION TO DISP.       -8.368E-04   AT NODE       2752   DOF  2
   INSTANCE: ELEM-1                                                                          
 ESTIMATE OF DISP.    CORRECTION   -1.108E-06
 FORCE     EQUILIB. ACCEPTED BASED ON SMALL RESIDUAL AND ESTIMATED CORRECTION

 AVERAGE HEAT FLUX                  7.037E-10   TIME AVG. HEAT FLUX   1.000E-02
 LARGEST RESIDUAL HEAT FLUX         2.201E-14   AT NODE         50   DOF 11
   INSTANCE: ELEM-1                                                                          
 LARGEST INCREMENT OF TEMP.         1.980E-02   AT NODE         49   DOF 11
   INSTANCE: ELEM-1                                                                          
 LARGEST CORRECTION TO TEMP.       -9.902E-04   AT NODE         49   DOF 11
   INSTANCE: ELEM-1                                                                          
          THERE IS ZERO HEAT FLUX EVERYWHERE
 

 ***WARNING: THERE IS ZERO HEAT FLUX EVERYWHERE IN THE MODEL BASED ON THE 
             DEFAULT CRITERION. PLEASE CHECK THE VALUE OF THE AVERAGE HEAT FLUX 
             DURING THE CURRENT ITERATION TO VERIFY THAT THE HEAT FLUX IS SMALL 
             ENOUGH TO BE TREATED AS ZERO. IF NOT, PLEASE USE THE SOLUTION 
             CONTROLS TO RESET THE CRITERION FOR ZERO HEAT FLUX.

 ITERATION SUMMARY FOR THE INCREMENT:   1 TOTAL ITERATIONS, OF WHICH
   0 ARE SEVERE DISCONTINUITY ITERATIONS AND  1 ARE EQUILIBRIUM ITERATIONS.

 TIME INCREMENT COMPLETED  1.000E-02,  FRACTION OF STEP COMPLETED  0.460    
 STEP TIME COMPLETED       0.460    ,  TOTAL TIME COMPLETED        0.460    


  INCREMENT    47 STARTS. ATTEMPT NUMBER  1, TIME INCREMENT  1.000E-02

  NUMBER OF EQUATIONS =    23103     NUMBER OF FLOATING PT. OPERATIONS =  1.16E+09

     CHECK POINT   START OF SOLVER    

     CHECK POINT  END OF SOLVER       

       ELAPSED USER TIME (SEC)      =  0.20000    
       ELAPSED SYSTEM TIME (SEC)    =   0.0000    
       ELAPSED TOTAL CPU TIME (SEC) =  0.20000    
       ELAPSED WALLCLOCK TIME (SEC) =          0

               CONVERGENCE CHECKS FOR EQUILIBRIUM ITERATION     1


 AVERAGE FORCE                      0.106       TIME AVG. FORCE       0.212    
 LARGEST RESIDUAL FORCE            -5.806E-06   AT NODE       2848   DOF  2
   INSTANCE: ELEM-1                                                                          
 LARGEST INCREMENT OF DISP.         1.498E-02   AT NODE        102   DOF  2
   INSTANCE: ELEM-1                                                                          
 LARGEST CORRECTION TO DISP.       -7.110E-04   AT NODE       2752   DOF  2
   INSTANCE: ELEM-1                                                                          
 ESTIMATE OF DISP.    CORRECTION   -7.035E-07
 FORCE     EQUILIB. ACCEPTED BASED ON SMALL RESIDUAL AND ESTIMATED CORRECTION

 AVERAGE HEAT FLUX                  6.937E-10   TIME AVG. HEAT FLUX   1.000E-02
 LARGEST RESIDUAL HEAT FLUX         2.217E-13   AT NODE        128   DOF 11
   INSTANCE: ELEM-1                                                                          
 LARGEST INCREMENT OF TEMP.         1.896E-02   AT NODE         49   DOF 11
   INSTANCE: ELEM-1                                                                          
 LARGEST CORRECTION TO TEMP.       -8.425E-04   AT NODE         49   DOF 11
   INSTANCE: ELEM-1                                                                          
          THERE IS ZERO HEAT FLUX EVERYWHERE
 

 ***WARNING: THERE IS ZERO HEAT FLUX EVERYWHERE IN THE MODEL BASED ON THE 
             DEFAULT CRITERION. PLEASE CHECK THE VALUE OF THE AVERAGE HEAT FLUX 
             DURING THE CURRENT ITERATION TO VERIFY THAT THE HEAT FLUX IS SMALL 
             ENOUGH TO BE TREATED AS ZERO. IF NOT, PLEASE USE THE SOLUTION 
             CONTROLS TO RESET THE CRITERION FOR ZERO HEAT FLUX.

 ITERATION SUMMARY FOR THE INCREMENT:   1 TOTAL ITERATIONS, OF WHICH
   0 ARE SEVERE DISCONTINUITY ITERATIONS AND  1 ARE EQUILIBRIUM ITERATIONS.

 TIME INCREMENT COMPLETED  1.000E-02,  FRACTION OF STEP COMPLETED  0.470    
 STEP TIME COMPLETED       0.470    ,  TOTAL TIME COMPLETED        0.470    


  INCREMENT    48 STARTS. ATTEMPT NUMBER  1, TIME INCREMENT  1.000E-02

  NUMBER OF EQUATIONS =    23103     NUMBER OF FLOATING PT. OPERATIONS =  1.16E+09

     CHECK POINT   START OF SOLVER    

     CHECK POINT  END OF SOLVER       

       ELAPSED USER TIME (SEC)      =  0.20000    
       ELAPSED SYSTEM TIME (SEC)    =  0.10000    
       ELAPSED TOTAL CPU TIME (SEC) =  0.30000    
       ELAPSED WALLCLOCK TIME (SEC) =          1

               CONVERGENCE CHECKS FOR EQUILIBRIUM ITERATION     1


 AVERAGE FORCE                      0.100       TIME AVG. FORCE       0.210    
 LARGEST RESIDUAL FORCE            -3.750E-06   AT NODE       2848   DOF  2
   INSTANCE: ELEM-1                                                                          
 LARGEST INCREMENT OF DISP.         1.439E-02   AT NODE        102   DOF  2
   INSTANCE: ELEM-1                                                                          
 LARGEST CORRECTION TO DISP.       -6.081E-04   AT NODE       2752   DOF  2
   INSTANCE: ELEM-1                                                                          
 ESTIMATE OF DISP.    CORRECTION   -4.572E-07
 FORCE     EQUILIB. ACCEPTED BASED ON SMALL RESIDUAL AND ESTIMATED CORRECTION

 AVERAGE HEAT FLUX                  6.848E-10   TIME AVG. HEAT FLUX   1.000E-02
 LARGEST RESIDUAL HEAT FLUX        -7.834E-14   AT NODE         77   DOF 11
   INSTANCE: ELEM-1                                                                          
 LARGEST INCREMENT OF TEMP.         1.824E-02   AT NODE         49   DOF 11
   INSTANCE: ELEM-1                                                                          
 LARGEST CORRECTION TO TEMP.       -7.228E-04   AT NODE         49   DOF 11
   INSTANCE: ELEM-1                                                                          
          THERE IS ZERO HEAT FLUX EVERYWHERE
 

 ***WARNING: THERE IS ZERO HEAT FLUX EVERYWHERE IN THE MODEL BASED ON THE 
             DEFAULT CRITERION. PLEASE CHECK THE VALUE OF THE AVERAGE HEAT FLUX 
             DURING THE CURRENT ITERATION TO VERIFY THAT THE HEAT FLUX IS SMALL 
             ENOUGH TO BE TREATED AS ZERO. IF NOT, PLEASE USE THE SOLUTION 
             CONTROLS TO RESET THE CRITERION FOR ZERO HEAT FLUX.

 ITERATION SUMMARY FOR THE INCREMENT:   1 TOTAL ITERATIONS, OF WHICH
   0 ARE SEVERE DISCONTINUITY ITERATIONS AND  1 ARE EQUILIBRIUM ITERATIONS.

 TIME INCREMENT COMPLETED  1.000E-02,  FRACTION OF STEP COMPLETED  0.480    
 STEP TIME COMPLETED       0.480    ,  TOTAL TIME COMPLETED        0.480    


  INCREMENT    49 STARTS. ATTEMPT NUMBER  1, TIME INCREMENT  1.000E-02

  NUMBER OF EQUATIONS =    23103     NUMBER OF FLOATING PT. OPERATIONS =  1.16E+09

     CHECK POINT   START OF SOLVER    

     CHECK POINT  END OF SOLVER       

       ELAPSED USER TIME (SEC)      =  0.10000    
       ELAPSED SYSTEM TIME (SEC)    =   0.0000    
       ELAPSED TOTAL CPU TIME (SEC) =  0.10000    
       ELAPSED WALLCLOCK TIME (SEC) =          0

               CONVERGENCE CHECKS FOR EQUILIBRIUM ITERATION     1


 AVERAGE FORCE                      9.561E-02   TIME AVG. FORCE       0.208    
 LARGEST RESIDUAL FORCE            -2.493E-06   AT NODE       2848   DOF  2
   INSTANCE: ELEM-1                                                                          
 LARGEST INCREMENT OF DISP.         1.388E-02   AT NODE        102   DOF  2
   INSTANCE: ELEM-1                                                                          
 LARGEST CORRECTION TO DISP.       -5.241E-04   AT NODE       2752   DOF  2
   INSTANCE: ELEM-1                                                                          
 ESTIMATE OF DISP.    CORRECTION   -3.039E-07
 FORCE     EQUILIB. ACCEPTED BASED ON SMALL RESIDUAL AND ESTIMATED CORRECTION

 AVERAGE HEAT FLUX                  6.772E-10   TIME AVG. HEAT FLUX   1.000E-02
 LARGEST RESIDUAL HEAT FLUX         6.752E-15   AT NODE         77   DOF 11
   INSTANCE: ELEM-1                                                                          
 LARGEST INCREMENT OF TEMP.         1.761E-02   AT NODE         49   DOF 11
   INSTANCE: ELEM-1                                                                          
 LARGEST CORRECTION TO TEMP.       -6.255E-04   AT NODE         49   DOF 11
   INSTANCE: ELEM-1                                                                          
          THERE IS ZERO HEAT FLUX EVERYWHERE
 

 ***WARNING: THERE IS ZERO HEAT FLUX EVERYWHERE IN THE MODEL BASED ON THE 
             DEFAULT CRITERION. PLEASE CHECK THE VALUE OF THE AVERAGE HEAT FLUX 
             DURING THE CURRENT ITERATION TO VERIFY THAT THE HEAT FLUX IS SMALL 
             ENOUGH TO BE TREATED AS ZERO. IF NOT, PLEASE USE THE SOLUTION 
             CONTROLS TO RESET THE CRITERION FOR ZERO HEAT FLUX.

 ITERATION SUMMARY FOR THE INCREMENT:   1 TOTAL ITERATIONS, OF WHICH
   0 ARE SEVERE DISCONTINUITY ITERATIONS AND  1 ARE EQUILIBRIUM ITERATIONS.

 TIME INCREMENT COMPLETED  1.000E-02,  FRACTION OF STEP COMPLETED  0.490    
 STEP TIME COMPLETED       0.490    ,  TOTAL TIME COMPLETED        0.490    


  INCREMENT    50 STARTS. ATTEMPT NUMBER  1, TIME INCREMENT  1.000E-02

  NUMBER OF EQUATIONS =    23103     NUMBER OF FLOATING PT. OPERATIONS =  1.16E+09

     CHECK POINT   START OF SOLVER    

     CHECK POINT  END OF SOLVER       

       ELAPSED USER TIME (SEC)      =  0.20000    
       ELAPSED SYSTEM TIME (SEC)    =   0.0000    
       ELAPSED TOTAL CPU TIME (SEC) =  0.20000    
       ELAPSED WALLCLOCK TIME (SEC) =          0

               CONVERGENCE CHECKS FOR EQUILIBRIUM ITERATION     1


 AVERAGE FORCE                      9.134E-02   TIME AVG. FORCE       0.205    
 LARGEST RESIDUAL FORCE            -1.697E-06   AT NODE       2848   DOF  2
   INSTANCE: ELEM-1                                                                          
 LARGEST INCREMENT OF DISP.         1.342E-02   AT NODE        102   DOF  2
   INSTANCE: ELEM-1                                                                          
 LARGEST CORRECTION TO DISP.       -4.553E-04   AT NODE       2752   DOF  2
   INSTANCE: ELEM-1                                                                          
 ESTIMATE OF DISP.    CORRECTION   -2.062E-07
 FORCE     EQUILIB. ACCEPTED BASED ON SMALL RESIDUAL AND ESTIMATED CORRECTION

 AVERAGE HEAT FLUX                  6.705E-10   TIME AVG. HEAT FLUX   1.000E-02
 LARGEST RESIDUAL HEAT FLUX        -5.015E-15   AT NODE         81   DOF 11
   INSTANCE: ELEM-1                                                                          
 LARGEST INCREMENT OF TEMP.         1.706E-02   AT NODE         49   DOF 11
   INSTANCE: ELEM-1                                                                          
 LARGEST CORRECTION TO TEMP.       -5.458E-04   AT NODE         49   DOF 11
   INSTANCE: ELEM-1                                                                          
          THERE IS ZERO HEAT FLUX EVERYWHERE
 

 ***WARNING: THERE IS ZERO HEAT FLUX EVERYWHERE IN THE MODEL BASED ON THE 
             DEFAULT CRITERION. PLEASE CHECK THE VALUE OF THE AVERAGE HEAT FLUX 
             DURING THE CURRENT ITERATION TO VERIFY THAT THE HEAT FLUX IS SMALL 
             ENOUGH TO BE TREATED AS ZERO. IF NOT, PLEASE USE THE SOLUTION 
             CONTROLS TO RESET THE CRITERION FOR ZERO HEAT FLUX.

 ITERATION SUMMARY FOR THE INCREMENT:   1 TOTAL ITERATIONS, OF WHICH
   0 ARE SEVERE DISCONTINUITY ITERATIONS AND  1 ARE EQUILIBRIUM ITERATIONS.

 TIME INCREMENT COMPLETED  1.000E-02,  FRACTION OF STEP COMPLETED  0.500    
 STEP TIME COMPLETED       0.500    ,  TOTAL TIME COMPLETED        0.500    


  INCREMENT    51 STARTS. ATTEMPT NUMBER  1, TIME INCREMENT  1.000E-02

  NUMBER OF EQUATIONS =    23103     NUMBER OF FLOATING PT. OPERATIONS =  1.16E+09

     CHECK POINT   START OF SOLVER    

     CHECK POINT  END OF SOLVER       

       ELAPSED USER TIME (SEC)      =  0.20000    
       ELAPSED SYSTEM TIME (SEC)    =   0.0000    
       ELAPSED TOTAL CPU TIME (SEC) =  0.20000    
       ELAPSED WALLCLOCK TIME (SEC) =          0

               CONVERGENCE CHECKS FOR EQUILIBRIUM ITERATION     1


 AVERAGE FORCE                      8.722E-02   TIME AVG. FORCE       0.203    
 LARGEST RESIDUAL FORCE            -5.293E-06   AT NODE       2802   DOF  2
   INSTANCE: ELEM-1                                                                          
 LARGEST INCREMENT OF DISP.         1.302E-02   AT NODE        102   DOF  2
   INSTANCE: ELEM-1                                                                          
 LARGEST CORRECTION TO DISP.       -4.002E-04   AT NODE        102   DOF  2
   INSTANCE: ELEM-1                                                                          
 ESTIMATE OF DISP.    CORRECTION   -6.426E-07
 FORCE     EQUILIB. ACCEPTED BASED ON SMALL RESIDUAL AND ESTIMATED CORRECTION

 AVERAGE HEAT FLUX                  6.645E-10   TIME AVG. HEAT FLUX   1.000E-02
 LARGEST RESIDUAL HEAT FLUX         1.060E-12   AT NODE        128   DOF 11
   INSTANCE: ELEM-1                                                                          
 LARGEST INCREMENT OF TEMP.         1.658E-02   AT NODE         49   DOF 11
   INSTANCE: ELEM-1                                                                          
 LARGEST CORRECTION TO TEMP.       -4.800E-04   AT NODE         49   DOF 11
   INSTANCE: ELEM-1                                                                          
          THERE IS ZERO HEAT FLUX EVERYWHERE
 

 ***WARNING: THERE IS ZERO HEAT FLUX EVERYWHERE IN THE MODEL BASED ON THE 
             DEFAULT CRITERION. PLEASE CHECK THE VALUE OF THE AVERAGE HEAT FLUX 
             DURING THE CURRENT ITERATION TO VERIFY THAT THE HEAT FLUX IS SMALL 
             ENOUGH TO BE TREATED AS ZERO. IF NOT, PLEASE USE THE SOLUTION 
             CONTROLS TO RESET THE CRITERION FOR ZERO HEAT FLUX.

 ITERATION SUMMARY FOR THE INCREMENT:   1 TOTAL ITERATIONS, OF WHICH
   0 ARE SEVERE DISCONTINUITY ITERATIONS AND  1 ARE EQUILIBRIUM ITERATIONS.

 TIME INCREMENT COMPLETED  1.000E-02,  FRACTION OF STEP COMPLETED  0.510    
 STEP TIME COMPLETED       0.510    ,  TOTAL TIME COMPLETED        0.510    


  INCREMENT    52 STARTS. ATTEMPT NUMBER  1, TIME INCREMENT  1.000E-02

  NUMBER OF EQUATIONS =    23103     NUMBER OF FLOATING PT. OPERATIONS =  1.16E+09

     CHECK POINT   START OF SOLVER    

     CHECK POINT  END OF SOLVER       

       ELAPSED USER TIME (SEC)      =  0.20000    
       ELAPSED SYSTEM TIME (SEC)    =   0.0000    
       ELAPSED TOTAL CPU TIME (SEC) =  0.20000    
       ELAPSED WALLCLOCK TIME (SEC) =          0

               CONVERGENCE CHECKS FOR EQUILIBRIUM ITERATION     1


 AVERAGE FORCE                      8.366E-02   TIME AVG. FORCE       0.201    
 LARGEST RESIDUAL FORCE            -4.008E-06   AT NODE       2802   DOF  2
   INSTANCE: ELEM-1                                                                          
 LARGEST INCREMENT OF DISP.         1.267E-02   AT NODE        102   DOF  2
   INSTANCE: ELEM-1                                                                          
 LARGEST CORRECTION TO DISP.       -3.556E-04   AT NODE        102   DOF  2
   INSTANCE: ELEM-1                                                                          
 ESTIMATE OF DISP.    CORRECTION   -4.877E-07
 FORCE     EQUILIB. ACCEPTED BASED ON SMALL RESIDUAL AND ESTIMATED CORRECTION

 AVERAGE HEAT FLUX                  6.592E-10   TIME AVG. HEAT FLUX   1.000E-02
 LARGEST RESIDUAL HEAT FLUX         5.154E-13   AT NODE        128   DOF 11
   INSTANCE: ELEM-1                                                                          
 LARGEST INCREMENT OF TEMP.         1.616E-02   AT NODE         49   DOF 11
   INSTANCE: ELEM-1                                                                          
 LARGEST CORRECTION TO TEMP.       -4.253E-04   AT NODE         49   DOF 11
   INSTANCE: ELEM-1                                                                          
          THERE IS ZERO HEAT FLUX EVERYWHERE
 

 ***WARNING: THERE IS ZERO HEAT FLUX EVERYWHERE IN THE MODEL BASED ON THE 
             DEFAULT CRITERION. PLEASE CHECK THE VALUE OF THE AVERAGE HEAT FLUX 
             DURING THE CURRENT ITERATION TO VERIFY THAT THE HEAT FLUX IS SMALL 
             ENOUGH TO BE TREATED AS ZERO. IF NOT, PLEASE USE THE SOLUTION 
             CONTROLS TO RESET THE CRITERION FOR ZERO HEAT FLUX.

 ITERATION SUMMARY FOR THE INCREMENT:   1 TOTAL ITERATIONS, OF WHICH
   0 ARE SEVERE DISCONTINUITY ITERATIONS AND  1 ARE EQUILIBRIUM ITERATIONS.

 TIME INCREMENT COMPLETED  1.000E-02,  FRACTION OF STEP COMPLETED  0.520    
 STEP TIME COMPLETED       0.520    ,  TOTAL TIME COMPLETED        0.520    


  INCREMENT    53 STARTS. ATTEMPT NUMBER  1, TIME INCREMENT  1.000E-02

  NUMBER OF EQUATIONS =    23103     NUMBER OF FLOATING PT. OPERATIONS =  1.16E+09

     CHECK POINT   START OF SOLVER    

     CHECK POINT  END OF SOLVER       

       ELAPSED USER TIME (SEC)      =  0.20000    
       ELAPSED SYSTEM TIME (SEC)    =   0.0000    
       ELAPSED TOTAL CPU TIME (SEC) =  0.20000    
       ELAPSED WALLCLOCK TIME (SEC) =          1

               CONVERGENCE CHECKS FOR EQUILIBRIUM ITERATION     1


 AVERAGE FORCE                      8.036E-02   TIME AVG. FORCE       0.198    
 LARGEST RESIDUAL FORCE            -7.630E-07   AT NODE       2752   DOF  2
   INSTANCE: ELEM-1                                                                          
 LARGEST INCREMENT OF DISP.         1.235E-02   AT NODE        102   DOF  2
   INSTANCE: ELEM-1                                                                          
 LARGEST CORRECTION TO DISP.       -3.178E-04   AT NODE        102   DOF  2
   INSTANCE: ELEM-1                                                                          
 ESTIMATE OF DISP.    CORRECTION   -9.299E-08
 FORCE     EQUILIB. ACCEPTED BASED ON SMALL RESIDUAL AND ESTIMATED CORRECTION

 AVERAGE HEAT FLUX                  6.545E-10   TIME AVG. HEAT FLUX   1.000E-02
 LARGEST RESIDUAL HEAT FLUX        -1.176E-14   AT NODE         77   DOF 11
   INSTANCE: ELEM-1                                                                          
 LARGEST INCREMENT OF TEMP.         1.578E-02   AT NODE         49   DOF 11
   INSTANCE: ELEM-1                                                                          
 LARGEST CORRECTION TO TEMP.       -3.793E-04   AT NODE         49   DOF 11
   INSTANCE: ELEM-1                                                                          
          THERE IS ZERO HEAT FLUX EVERYWHERE
 

 ***WARNING: THERE IS ZERO HEAT FLUX EVERYWHERE IN THE MODEL BASED ON THE 
             DEFAULT CRITERION. PLEASE CHECK THE VALUE OF THE AVERAGE HEAT FLUX 
             DURING THE CURRENT ITERATION TO VERIFY THAT THE HEAT FLUX IS SMALL 
             ENOUGH TO BE TREATED AS ZERO. IF NOT, PLEASE USE THE SOLUTION 
             CONTROLS TO RESET THE CRITERION FOR ZERO HEAT FLUX.

 ITERATION SUMMARY FOR THE INCREMENT:   1 TOTAL ITERATIONS, OF WHICH
   0 ARE SEVERE DISCONTINUITY ITERATIONS AND  1 ARE EQUILIBRIUM ITERATIONS.

 TIME INCREMENT COMPLETED  1.000E-02,  FRACTION OF STEP COMPLETED  0.530    
 STEP TIME COMPLETED       0.530    ,  TOTAL TIME COMPLETED        0.530    


  INCREMENT    54 STARTS. ATTEMPT NUMBER  1, TIME INCREMENT  1.000E-02

  NUMBER OF EQUATIONS =    23103     NUMBER OF FLOATING PT. OPERATIONS =  1.16E+09

     CHECK POINT   START OF SOLVER    

     CHECK POINT  END OF SOLVER       

       ELAPSED USER TIME (SEC)      =  0.10000    
       ELAPSED SYSTEM TIME (SEC)    =  0.10000    
       ELAPSED TOTAL CPU TIME (SEC) =  0.20000    
       ELAPSED WALLCLOCK TIME (SEC) =          0

               CONVERGENCE CHECKS FOR EQUILIBRIUM ITERATION     1


 AVERAGE FORCE                      7.709E-02   TIME AVG. FORCE       0.196    
 LARGEST RESIDUAL FORCE            -6.274E-07   AT NODE       2752   DOF  2
   INSTANCE: ELEM-1                                                                          
 LARGEST INCREMENT OF DISP.         1.206E-02   AT NODE        102   DOF  2
   INSTANCE: ELEM-1                                                                          
 LARGEST CORRECTION TO DISP.       -2.854E-04   AT NODE        102   DOF  2
   INSTANCE: ELEM-1                                                                          
 ESTIMATE OF DISP.    CORRECTION   -7.651E-08
 FORCE     EQUILIB. ACCEPTED BASED ON SMALL RESIDUAL AND ESTIMATED CORRECTION

 AVERAGE HEAT FLUX                  6.505E-10   TIME AVG. HEAT FLUX   1.000E-02
 LARGEST RESIDUAL HEAT FLUX        -9.203E-15   AT NODE         77   DOF 11
   INSTANCE: ELEM-1                                                                          
 LARGEST INCREMENT OF TEMP.         1.544E-02   AT NODE         49   DOF 11
   INSTANCE: ELEM-1                                                                          
 LARGEST CORRECTION TO TEMP.       -3.406E-04   AT NODE         50   DOF 11
   INSTANCE: ELEM-1                                                                          
          THERE IS ZERO HEAT FLUX EVERYWHERE
 

 ***WARNING: THERE IS ZERO HEAT FLUX EVERYWHERE IN THE MODEL BASED ON THE 
             DEFAULT CRITERION. PLEASE CHECK THE VALUE OF THE AVERAGE HEAT FLUX 
             DURING THE CURRENT ITERATION TO VERIFY THAT THE HEAT FLUX IS SMALL 
             ENOUGH TO BE TREATED AS ZERO. IF NOT, PLEASE USE THE SOLUTION 
             CONTROLS TO RESET THE CRITERION FOR ZERO HEAT FLUX.

 ITERATION SUMMARY FOR THE INCREMENT:   1 TOTAL ITERATIONS, OF WHICH
   0 ARE SEVERE DISCONTINUITY ITERATIONS AND  1 ARE EQUILIBRIUM ITERATIONS.

 TIME INCREMENT COMPLETED  1.000E-02,  FRACTION OF STEP COMPLETED  0.540    
 STEP TIME COMPLETED       0.540    ,  TOTAL TIME COMPLETED        0.540    


  INCREMENT    55 STARTS. ATTEMPT NUMBER  1, TIME INCREMENT  1.000E-02

  NUMBER OF EQUATIONS =    23103     NUMBER OF FLOATING PT. OPERATIONS =  1.16E+09

     CHECK POINT   START OF SOLVER    

     CHECK POINT  END OF SOLVER       

       ELAPSED USER TIME (SEC)      =  0.20000    
       ELAPSED SYSTEM TIME (SEC)    =   0.0000    
       ELAPSED TOTAL CPU TIME (SEC) =  0.20000    
       ELAPSED WALLCLOCK TIME (SEC) =          1

               CONVERGENCE CHECKS FOR EQUILIBRIUM ITERATION     1


 AVERAGE FORCE                      7.417E-02   TIME AVG. FORCE       0.194    
 LARGEST RESIDUAL FORCE            -5.165E-07   AT NODE       2752   DOF  2
   INSTANCE: ELEM-1                                                                          
 LARGEST INCREMENT OF DISP.         1.181E-02   AT NODE        102   DOF  2
   INSTANCE: ELEM-1                                                                          
 LARGEST CORRECTION TO DISP.       -2.574E-04   AT NODE        102   DOF  2
   INSTANCE: ELEM-1                                                                          
 ESTIMATE OF DISP.    CORRECTION   -6.300E-08
 FORCE     EQUILIB. ACCEPTED BASED ON SMALL RESIDUAL AND ESTIMATED CORRECTION

 AVERAGE HEAT FLUX                  6.470E-10   TIME AVG. HEAT FLUX   1.000E-02
 LARGEST RESIDUAL HEAT FLUX        -6.971E-15   AT NODE         77   DOF 11
   INSTANCE: ELEM-1                                                                          
 LARGEST INCREMENT OF TEMP.         1.513E-02   AT NODE         49   DOF 11
   INSTANCE: ELEM-1                                                                          
 LARGEST CORRECTION TO TEMP.       -3.083E-04   AT NODE         50   DOF 11
   INSTANCE: ELEM-1                                                                          
          THERE IS ZERO HEAT FLUX EVERYWHERE
 

 ***WARNING: THERE IS ZERO HEAT FLUX EVERYWHERE IN THE MODEL BASED ON THE 
             DEFAULT CRITERION. PLEASE CHECK THE VALUE OF THE AVERAGE HEAT FLUX 
             DURING THE CURRENT ITERATION TO VERIFY THAT THE HEAT FLUX IS SMALL 
             ENOUGH TO BE TREATED AS ZERO. IF NOT, PLEASE USE THE SOLUTION 
             CONTROLS TO RESET THE CRITERION FOR ZERO HEAT FLUX.

 ITERATION SUMMARY FOR THE INCREMENT:   1 TOTAL ITERATIONS, OF WHICH
   0 ARE SEVERE DISCONTINUITY ITERATIONS AND  1 ARE EQUILIBRIUM ITERATIONS.

 TIME INCREMENT COMPLETED  1.000E-02,  FRACTION OF STEP COMPLETED  0.550    
 STEP TIME COMPLETED       0.550    ,  TOTAL TIME COMPLETED        0.550    


  INCREMENT    56 STARTS. ATTEMPT NUMBER  1, TIME INCREMENT  1.000E-02

  NUMBER OF EQUATIONS =    23103     NUMBER OF FLOATING PT. OPERATIONS =  1.16E+09

     CHECK POINT   START OF SOLVER    

     CHECK POINT  END OF SOLVER       

       ELAPSED USER TIME (SEC)      =  0.10000    
       ELAPSED SYSTEM TIME (SEC)    =   0.0000    
       ELAPSED TOTAL CPU TIME (SEC) =  0.10000    
       ELAPSED WALLCLOCK TIME (SEC) =          0

               CONVERGENCE CHECKS FOR EQUILIBRIUM ITERATION     1


 AVERAGE FORCE                      7.146E-02   TIME AVG. FORCE       0.192    
 LARGEST RESIDUAL FORCE            -4.252E-07   AT NODE       2752   DOF  2
   INSTANCE: ELEM-1                                                                          
 LARGEST INCREMENT OF DISP.         1.157E-02   AT NODE        102   DOF  2
   INSTANCE: ELEM-1                                                                          
 LARGEST CORRECTION TO DISP.       -2.333E-04   AT NODE        102   DOF  2
   INSTANCE: ELEM-1                                                                          
 ESTIMATE OF DISP.    CORRECTION   -4.683E-08
 FORCE     EQUILIB. ACCEPTED BASED ON SMALL RESIDUAL AND ESTIMATED CORRECTION

 AVERAGE HEAT FLUX                  6.440E-10   TIME AVG. HEAT FLUX   1.000E-02
 LARGEST RESIDUAL HEAT FLUX        -1.982E-14   AT NODE       2202   DOF 11
   INSTANCE: ELEM-1                                                                          
 LARGEST INCREMENT OF TEMP.         1.485E-02   AT NODE         49   DOF 11
   INSTANCE: ELEM-1                                                                          
 LARGEST CORRECTION TO TEMP.       -2.803E-04   AT NODE         50   DOF 11
   INSTANCE: ELEM-1                                                                          
          THERE IS ZERO HEAT FLUX EVERYWHERE
 

 ***WARNING: THERE IS ZERO HEAT FLUX EVERYWHERE IN THE MODEL BASED ON THE 
             DEFAULT CRITERION. PLEASE CHECK THE VALUE OF THE AVERAGE HEAT FLUX 
             DURING THE CURRENT ITERATION TO VERIFY THAT THE HEAT FLUX IS SMALL 
             ENOUGH TO BE TREATED AS ZERO. IF NOT, PLEASE USE THE SOLUTION 
             CONTROLS TO RESET THE CRITERION FOR ZERO HEAT FLUX.

 ITERATION SUMMARY FOR THE INCREMENT:   1 TOTAL ITERATIONS, OF WHICH
   0 ARE SEVERE DISCONTINUITY ITERATIONS AND  1 ARE EQUILIBRIUM ITERATIONS.

 TIME INCREMENT COMPLETED  1.000E-02,  FRACTION OF STEP COMPLETED  0.560    
 STEP TIME COMPLETED       0.560    ,  TOTAL TIME COMPLETED        0.560    


  INCREMENT    57 STARTS. ATTEMPT NUMBER  1, TIME INCREMENT  1.000E-02

  NUMBER OF EQUATIONS =    23103     NUMBER OF FLOATING PT. OPERATIONS =  1.16E+09

     CHECK POINT   START OF SOLVER    

     CHECK POINT  END OF SOLVER       

       ELAPSED USER TIME (SEC)      =  0.20000    
       ELAPSED SYSTEM TIME (SEC)    =   0.0000    
       ELAPSED TOTAL CPU TIME (SEC) =  0.20000    
       ELAPSED WALLCLOCK TIME (SEC) =          0

               CONVERGENCE CHECKS FOR EQUILIBRIUM ITERATION     1


 AVERAGE FORCE                      6.893E-02   TIME AVG. FORCE       0.190    
 LARGEST RESIDUAL FORCE             2.192E-06   AT NODE       2844   DOF  2
   INSTANCE: ELEM-1                                                                          
 LARGEST INCREMENT OF DISP.         1.136E-02   AT NODE        102   DOF  2
   INSTANCE: ELEM-1                                                                          
 LARGEST CORRECTION TO DISP.       -2.123E-04   AT NODE        102   DOF  2
   INSTANCE: ELEM-1                                                                          
 ESTIMATE OF DISP.    CORRECTION    1.359E-07
 FORCE     EQUILIB. ACCEPTED BASED ON SMALL RESIDUAL AND ESTIMATED CORRECTION

 AVERAGE HEAT FLUX                  6.414E-10   TIME AVG. HEAT FLUX   1.000E-02
 LARGEST RESIDUAL HEAT FLUX        -4.890E-14   AT NODE       2508   DOF 11
   INSTANCE: ELEM-1                                                                          
 LARGEST INCREMENT OF TEMP.         1.460E-02   AT NODE         49   DOF 11
   INSTANCE: ELEM-1                                                                          
 LARGEST CORRECTION TO TEMP.       -2.565E-04   AT NODE         50   DOF 11
   INSTANCE: ELEM-1                                                                          
          THERE IS ZERO HEAT FLUX EVERYWHERE
 

 ***WARNING: THERE IS ZERO HEAT FLUX EVERYWHERE IN THE MODEL BASED ON THE 
             DEFAULT CRITERION. PLEASE CHECK THE VALUE OF THE AVERAGE HEAT FLUX 
             DURING THE CURRENT ITERATION TO VERIFY THAT THE HEAT FLUX IS SMALL 
             ENOUGH TO BE TREATED AS ZERO. IF NOT, PLEASE USE THE SOLUTION 
             CONTROLS TO RESET THE CRITERION FOR ZERO HEAT FLUX.

 ITERATION SUMMARY FOR THE INCREMENT:   1 TOTAL ITERATIONS, OF WHICH
   0 ARE SEVERE DISCONTINUITY ITERATIONS AND  1 ARE EQUILIBRIUM ITERATIONS.

 TIME INCREMENT COMPLETED  1.000E-02,  FRACTION OF STEP COMPLETED  0.570    
 STEP TIME COMPLETED       0.570    ,  TOTAL TIME COMPLETED        0.570    


  INCREMENT    58 STARTS. ATTEMPT NUMBER  1, TIME INCREMENT  1.000E-02

  NUMBER OF EQUATIONS =    23103     NUMBER OF FLOATING PT. OPERATIONS =  1.16E+09

     CHECK POINT   START OF SOLVER    

     CHECK POINT  END OF SOLVER       

       ELAPSED USER TIME (SEC)      =  0.20000    
       ELAPSED SYSTEM TIME (SEC)    =   0.0000    
       ELAPSED TOTAL CPU TIME (SEC) =  0.20000    
       ELAPSED WALLCLOCK TIME (SEC) =          0

               CONVERGENCE CHECKS FOR EQUILIBRIUM ITERATION     1


 AVERAGE FORCE                      6.660E-02   TIME AVG. FORCE       0.187    
 LARGEST RESIDUAL FORCE            -3.605E-06   AT NODE       2802   DOF  2
   INSTANCE: ELEM-1                                                                          
 LARGEST INCREMENT OF DISP.         1.117E-02   AT NODE        102   DOF  2
   INSTANCE: ELEM-1                                                                          
 LARGEST CORRECTION TO DISP.       -1.937E-04   AT NODE        102   DOF  2
   INSTANCE: ELEM-1                                                                          
 ESTIMATE OF DISP.    CORRECTION   -3.246E-07
 FORCE     EQUILIB. ACCEPTED BASED ON SMALL RESIDUAL AND ESTIMATED CORRECTION

 AVERAGE HEAT FLUX                  6.390E-10   TIME AVG. HEAT FLUX   1.000E-02
 LARGEST RESIDUAL HEAT FLUX         2.441E-13   AT NODE         77   DOF 11
   INSTANCE: ELEM-1                                                                          
 LARGEST INCREMENT OF TEMP.         1.437E-02   AT NODE         49   DOF 11
   INSTANCE: ELEM-1                                                                          
 LARGEST CORRECTION TO TEMP.       -2.349E-04   AT NODE         50   DOF 11
   INSTANCE: ELEM-1                                                                          
          THERE IS ZERO HEAT FLUX EVERYWHERE
 

 ***WARNING: THERE IS ZERO HEAT FLUX EVERYWHERE IN THE MODEL BASED ON THE 
             DEFAULT CRITERION. PLEASE CHECK THE VALUE OF THE AVERAGE HEAT FLUX 
             DURING THE CURRENT ITERATION TO VERIFY THAT THE HEAT FLUX IS SMALL 
             ENOUGH TO BE TREATED AS ZERO. IF NOT, PLEASE USE THE SOLUTION 
             CONTROLS TO RESET THE CRITERION FOR ZERO HEAT FLUX.

 ITERATION SUMMARY FOR THE INCREMENT:   1 TOTAL ITERATIONS, OF WHICH
   0 ARE SEVERE DISCONTINUITY ITERATIONS AND  1 ARE EQUILIBRIUM ITERATIONS.

 TIME INCREMENT COMPLETED  1.000E-02,  FRACTION OF STEP COMPLETED  0.580    
 STEP TIME COMPLETED       0.580    ,  TOTAL TIME COMPLETED        0.580    


  INCREMENT    59 STARTS. ATTEMPT NUMBER  1, TIME INCREMENT  1.000E-02

  NUMBER OF EQUATIONS =    23103     NUMBER OF FLOATING PT. OPERATIONS =  1.16E+09

     CHECK POINT   START OF SOLVER    

     CHECK POINT  END OF SOLVER       

       ELAPSED USER TIME (SEC)      =  0.20000    
       ELAPSED SYSTEM TIME (SEC)    =   0.0000    
       ELAPSED TOTAL CPU TIME (SEC) =  0.20000    
       ELAPSED WALLCLOCK TIME (SEC) =          0

               CONVERGENCE CHECKS FOR EQUILIBRIUM ITERATION     1


 AVERAGE FORCE                      6.438E-02   TIME AVG. FORCE       0.185    
 LARGEST RESIDUAL FORCE            -6.788E-06   AT NODE       2802   DOF  2
   INSTANCE: ELEM-1                                                                          
 LARGEST INCREMENT OF DISP.         1.099E-02   AT NODE        102   DOF  2
   INSTANCE: ELEM-1                                                                          
 LARGEST CORRECTION TO DISP.       -1.774E-04   AT NODE        102   DOF  2
   INSTANCE: ELEM-1                                                                          
 ESTIMATE OF DISP.    CORRECTION   -4.892E-07
 FORCE     EQUILIB. ACCEPTED BASED ON SMALL RESIDUAL AND ESTIMATED CORRECTION

 AVERAGE HEAT FLUX                  6.369E-10   TIME AVG. HEAT FLUX   1.000E-02
 LARGEST RESIDUAL HEAT FLUX         5.349E-13   AT NODE         77   DOF 11
   INSTANCE: ELEM-1                                                                          
 LARGEST INCREMENT OF TEMP.         1.415E-02   AT NODE         49   DOF 11
   INSTANCE: ELEM-1                                                                          
 LARGEST CORRECTION TO TEMP.       -2.161E-04   AT NODE         50   DOF 11
   INSTANCE: ELEM-1                                                                          
          THERE IS ZERO HEAT FLUX EVERYWHERE
 

 ***WARNING: THERE IS ZERO HEAT FLUX EVERYWHERE IN THE MODEL BASED ON THE 
             DEFAULT CRITERION. PLEASE CHECK THE VALUE OF THE AVERAGE HEAT FLUX 
             DURING THE CURRENT ITERATION TO VERIFY THAT THE HEAT FLUX IS SMALL 
             ENOUGH TO BE TREATED AS ZERO. IF NOT, PLEASE USE THE SOLUTION 
             CONTROLS TO RESET THE CRITERION FOR ZERO HEAT FLUX.

 ITERATION SUMMARY FOR THE INCREMENT:   1 TOTAL ITERATIONS, OF WHICH
   0 ARE SEVERE DISCONTINUITY ITERATIONS AND  1 ARE EQUILIBRIUM ITERATIONS.

 TIME INCREMENT COMPLETED  1.000E-02,  FRACTION OF STEP COMPLETED  0.590    
 STEP TIME COMPLETED       0.590    ,  TOTAL TIME COMPLETED        0.590    


  INCREMENT    60 STARTS. ATTEMPT NUMBER  1, TIME INCREMENT  1.000E-02

  NUMBER OF EQUATIONS =    23103     NUMBER OF FLOATING PT. OPERATIONS =  1.16E+09

     CHECK POINT   START OF SOLVER    

     CHECK POINT  END OF SOLVER       

       ELAPSED USER TIME (SEC)      =  0.20000    
       ELAPSED SYSTEM TIME (SEC)    =  0.10000    
       ELAPSED TOTAL CPU TIME (SEC) =  0.30000    
       ELAPSED WALLCLOCK TIME (SEC) =          0

               CONVERGENCE CHECKS FOR EQUILIBRIUM ITERATION     1


 AVERAGE FORCE                      6.214E-02   TIME AVG. FORCE       0.183    
 LARGEST RESIDUAL FORCE            -2.859E-06   AT NODE       2802   DOF  2
   INSTANCE: ELEM-1                                                                          
 LARGEST INCREMENT OF DISP.         1.083E-02   AT NODE        102   DOF  2
   INSTANCE: ELEM-1                                                                          
 LARGEST CORRECTION TO DISP.       -1.630E-04   AT NODE        102   DOF  2
   INSTANCE: ELEM-1                                                                          
 ESTIMATE OF DISP.    CORRECTION   -2.104E-07
 FORCE     EQUILIB. ACCEPTED BASED ON SMALL RESIDUAL AND ESTIMATED CORRECTION

 AVERAGE HEAT FLUX                  6.350E-10   TIME AVG. HEAT FLUX   1.000E-02
 LARGEST RESIDUAL HEAT FLUX         4.070E-13   AT NODE        128   DOF 11
   INSTANCE: ELEM-1                                                                          
 LARGEST INCREMENT OF TEMP.         1.396E-02   AT NODE         49   DOF 11
   INSTANCE: ELEM-1                                                                          
 LARGEST CORRECTION TO TEMP.       -1.991E-04   AT NODE         50   DOF 11
   INSTANCE: ELEM-1                                                                          
          THERE IS ZERO HEAT FLUX EVERYWHERE
 

 ***WARNING: THERE IS ZERO HEAT FLUX EVERYWHERE IN THE MODEL BASED ON THE 
             DEFAULT CRITERION. PLEASE CHECK THE VALUE OF THE AVERAGE HEAT FLUX 
             DURING THE CURRENT ITERATION TO VERIFY THAT THE HEAT FLUX IS SMALL 
             ENOUGH TO BE TREATED AS ZERO. IF NOT, PLEASE USE THE SOLUTION 
             CONTROLS TO RESET THE CRITERION FOR ZERO HEAT FLUX.

 ITERATION SUMMARY FOR THE INCREMENT:   1 TOTAL ITERATIONS, OF WHICH
   0 ARE SEVERE DISCONTINUITY ITERATIONS AND  1 ARE EQUILIBRIUM ITERATIONS.

 TIME INCREMENT COMPLETED  1.000E-02,  FRACTION OF STEP COMPLETED  0.600    
 STEP TIME COMPLETED       0.600    ,  TOTAL TIME COMPLETED        0.600    


  INCREMENT    61 STARTS. ATTEMPT NUMBER  1, TIME INCREMENT  1.000E-02

  NUMBER OF EQUATIONS =    23103     NUMBER OF FLOATING PT. OPERATIONS =  1.16E+09

     CHECK POINT   START OF SOLVER    

     CHECK POINT  END OF SOLVER       

       ELAPSED USER TIME (SEC)      =  0.10000    
       ELAPSED SYSTEM TIME (SEC)    =   0.0000    
       ELAPSED TOTAL CPU TIME (SEC) =  0.10000    
       ELAPSED WALLCLOCK TIME (SEC) =          0

               CONVERGENCE CHECKS FOR EQUILIBRIUM ITERATION     1


 AVERAGE FORCE                      5.982E-02   TIME AVG. FORCE       0.181    
 LARGEST RESIDUAL FORCE             2.631E-05   AT NODE       2677   DOF  2
   INSTANCE: ELEM-1                                                                          
 LARGEST INCREMENT OF DISP.         1.068E-02   AT NODE        102   DOF  2
   INSTANCE: ELEM-1                                                                          
 LARGEST CORRECTION TO DISP.       -1.501E-04   AT NODE        102   DOF  2
   INSTANCE: ELEM-1                                                                          
 ESTIMATE OF DISP.    CORRECTION    1.515E-06
 FORCE     EQUILIB. ACCEPTED BASED ON SMALL RESIDUAL AND ESTIMATED CORRECTION

 AVERAGE HEAT FLUX                  6.328E-10   TIME AVG. HEAT FLUX   1.000E-02
 LARGEST RESIDUAL HEAT FLUX         1.108E-11   AT NODE        128   DOF 11
   INSTANCE: ELEM-1                                                                          
 LARGEST INCREMENT OF TEMP.         1.378E-02   AT NODE         49   DOF 11
   INSTANCE: ELEM-1                                                                          
 LARGEST CORRECTION TO TEMP.        2.912E-04   AT NODE         77   DOF 11
   INSTANCE: ELEM-1                                                                          
          THERE IS ZERO HEAT FLUX EVERYWHERE
 

 ***WARNING: THERE IS ZERO HEAT FLUX EVERYWHERE IN THE MODEL BASED ON THE 
             DEFAULT CRITERION. PLEASE CHECK THE VALUE OF THE AVERAGE HEAT FLUX 
             DURING THE CURRENT ITERATION TO VERIFY THAT THE HEAT FLUX IS SMALL 
             ENOUGH TO BE TREATED AS ZERO. IF NOT, PLEASE USE THE SOLUTION 
             CONTROLS TO RESET THE CRITERION FOR ZERO HEAT FLUX.

 ITERATION SUMMARY FOR THE INCREMENT:   1 TOTAL ITERATIONS, OF WHICH
   0 ARE SEVERE DISCONTINUITY ITERATIONS AND  1 ARE EQUILIBRIUM ITERATIONS.

 TIME INCREMENT COMPLETED  1.000E-02,  FRACTION OF STEP COMPLETED  0.610    
 STEP TIME COMPLETED       0.610    ,  TOTAL TIME COMPLETED        0.610    


  INCREMENT    62 STARTS. ATTEMPT NUMBER  1, TIME INCREMENT  1.000E-02

  NUMBER OF EQUATIONS =    23103     NUMBER OF FLOATING PT. OPERATIONS =  1.16E+09

     CHECK POINT   START OF SOLVER    

     CHECK POINT  END OF SOLVER       

       ELAPSED USER TIME (SEC)      =  0.20000    
       ELAPSED SYSTEM TIME (SEC)    =   0.0000    
       ELAPSED TOTAL CPU TIME (SEC) =  0.20000    
       ELAPSED WALLCLOCK TIME (SEC) =          1

               CONVERGENCE CHECKS FOR EQUILIBRIUM ITERATION     1


 AVERAGE FORCE                      5.753E-02   TIME AVG. FORCE       0.179    
 LARGEST RESIDUAL FORCE            -2.687E-06   AT NODE       2802   DOF  2
   INSTANCE: ELEM-1                                                                          
 LARGEST INCREMENT OF DISP.         1.054E-02   AT NODE        102   DOF  2
   INSTANCE: ELEM-1                                                                          
 LARGEST CORRECTION TO DISP.       -1.388E-04   AT NODE        102   DOF  2
   INSTANCE: ELEM-1                                                                          
 ESTIMATE OF DISP.    CORRECTION   -1.921E-07
 FORCE     EQUILIB. ACCEPTED BASED ON SMALL RESIDUAL AND ESTIMATED CORRECTION

 AVERAGE HEAT FLUX                  6.309E-10   TIME AVG. HEAT FLUX   1.000E-02
 LARGEST RESIDUAL HEAT FLUX         3.222E-13   AT NODE        128   DOF 11
   INSTANCE: ELEM-1                                                                          
 LARGEST INCREMENT OF TEMP.         1.361E-02   AT NODE         49   DOF 11
   INSTANCE: ELEM-1                                                                          
 LARGEST CORRECTION TO TEMP.       -1.723E-04   AT NODE         49   DOF 11
   INSTANCE: ELEM-1                                                                          
          THERE IS ZERO HEAT FLUX EVERYWHERE
 

 ***WARNING: THERE IS ZERO HEAT FLUX EVERYWHERE IN THE MODEL BASED ON THE 
             DEFAULT CRITERION. PLEASE CHECK THE VALUE OF THE AVERAGE HEAT FLUX 
             DURING THE CURRENT ITERATION TO VERIFY THAT THE HEAT FLUX IS SMALL 
             ENOUGH TO BE TREATED AS ZERO. IF NOT, PLEASE USE THE SOLUTION 
             CONTROLS TO RESET THE CRITERION FOR ZERO HEAT FLUX.

 ITERATION SUMMARY FOR THE INCREMENT:   1 TOTAL ITERATIONS, OF WHICH
   0 ARE SEVERE DISCONTINUITY ITERATIONS AND  1 ARE EQUILIBRIUM ITERATIONS.

 TIME INCREMENT COMPLETED  1.000E-02,  FRACTION OF STEP COMPLETED  0.620    
 STEP TIME COMPLETED       0.620    ,  TOTAL TIME COMPLETED        0.620    


  INCREMENT    63 STARTS. ATTEMPT NUMBER  1, TIME INCREMENT  1.000E-02

  NUMBER OF EQUATIONS =    23103     NUMBER OF FLOATING PT. OPERATIONS =  1.16E+09

     CHECK POINT   START OF SOLVER    

     CHECK POINT  END OF SOLVER       

       ELAPSED USER TIME (SEC)      =  0.20000    
       ELAPSED SYSTEM TIME (SEC)    =   0.0000    
       ELAPSED TOTAL CPU TIME (SEC) =  0.20000    
       ELAPSED WALLCLOCK TIME (SEC) =          0

               CONVERGENCE CHECKS FOR EQUILIBRIUM ITERATION     1


 AVERAGE FORCE                      5.536E-02   TIME AVG. FORCE       0.177    
 LARGEST RESIDUAL FORCE            -1.611E-06   AT NODE       2802   DOF  2
   INSTANCE: ELEM-1                                                                          
 LARGEST INCREMENT OF DISP.         1.041E-02   AT NODE        102   DOF  2
   INSTANCE: ELEM-1                                                                          
 LARGEST CORRECTION TO DISP.       -1.286E-04   AT NODE        102   DOF  2
   INSTANCE: ELEM-1                                                                          
 ESTIMATE OF DISP.    CORRECTION   -1.369E-07
 FORCE     EQUILIB. ACCEPTED BASED ON SMALL RESIDUAL AND ESTIMATED CORRECTION

 AVERAGE HEAT FLUX                  6.292E-10   TIME AVG. HEAT FLUX   1.000E-02
 LARGEST RESIDUAL HEAT FLUX         1.816E-13   AT NODE        128   DOF 11
   INSTANCE: ELEM-1                                                                          
 LARGEST INCREMENT OF TEMP.         1.345E-02   AT NODE         49   DOF 11
   INSTANCE: ELEM-1                                                                          
 LARGEST CORRECTION TO TEMP.       -1.595E-04   AT NODE         50   DOF 11
   INSTANCE: ELEM-1                                                                          
          THERE IS ZERO HEAT FLUX EVERYWHERE
 

 ***WARNING: THERE IS ZERO HEAT FLUX EVERYWHERE IN THE MODEL BASED ON THE 
             DEFAULT CRITERION. PLEASE CHECK THE VALUE OF THE AVERAGE HEAT FLUX 
             DURING THE CURRENT ITERATION TO VERIFY THAT THE HEAT FLUX IS SMALL 
             ENOUGH TO BE TREATED AS ZERO. IF NOT, PLEASE USE THE SOLUTION 
             CONTROLS TO RESET THE CRITERION FOR ZERO HEAT FLUX.

 ITERATION SUMMARY FOR THE INCREMENT:   1 TOTAL ITERATIONS, OF WHICH
   0 ARE SEVERE DISCONTINUITY ITERATIONS AND  1 ARE EQUILIBRIUM ITERATIONS.

 TIME INCREMENT COMPLETED  1.000E-02,  FRACTION OF STEP COMPLETED  0.630    
 STEP TIME COMPLETED       0.630    ,  TOTAL TIME COMPLETED        0.630    


  INCREMENT    64 STARTS. ATTEMPT NUMBER  1, TIME INCREMENT  1.000E-02

  NUMBER OF EQUATIONS =    23103     NUMBER OF FLOATING PT. OPERATIONS =  1.16E+09

     CHECK POINT   START OF SOLVER    

     CHECK POINT  END OF SOLVER       

       ELAPSED USER TIME (SEC)      =  0.20000    
       ELAPSED SYSTEM TIME (SEC)    =   0.0000    
       ELAPSED TOTAL CPU TIME (SEC) =  0.20000    
       ELAPSED WALLCLOCK TIME (SEC) =          1

               CONVERGENCE CHECKS FOR EQUILIBRIUM ITERATION     1


 AVERAGE FORCE                      5.327E-02   TIME AVG. FORCE       0.175    
 LARGEST RESIDUAL FORCE            -5.291E-06   AT NODE       2802   DOF  2
   INSTANCE: ELEM-1                                                                          
 LARGEST INCREMENT OF DISP.         1.029E-02   AT NODE        102   DOF  2
   INSTANCE: ELEM-1                                                                          
 LARGEST CORRECTION TO DISP.       -1.195E-04   AT NODE        102   DOF  2
   INSTANCE: ELEM-1                                                                          
 ESTIMATE OF DISP.    CORRECTION   -3.380E-07
 FORCE     EQUILIB. ACCEPTED BASED ON SMALL RESIDUAL AND ESTIMATED CORRECTION

 AVERAGE HEAT FLUX                  6.277E-10   TIME AVG. HEAT FLUX   1.000E-02
 LARGEST RESIDUAL HEAT FLUX        -6.007E-13   AT NODE        127   DOF 11
   INSTANCE: ELEM-1                                                                          
 LARGEST INCREMENT OF TEMP.         1.331E-02   AT NODE         49   DOF 11
   INSTANCE: ELEM-1                                                                          
 LARGEST CORRECTION TO TEMP.       -1.487E-04   AT NODE         50   DOF 11
   INSTANCE: ELEM-1                                                                          
          THERE IS ZERO HEAT FLUX EVERYWHERE
 

 ***WARNING: THERE IS ZERO HEAT FLUX EVERYWHERE IN THE MODEL BASED ON THE 
             DEFAULT CRITERION. PLEASE CHECK THE VALUE OF THE AVERAGE HEAT FLUX 
             DURING THE CURRENT ITERATION TO VERIFY THAT THE HEAT FLUX IS SMALL 
             ENOUGH TO BE TREATED AS ZERO. IF NOT, PLEASE USE THE SOLUTION 
             CONTROLS TO RESET THE CRITERION FOR ZERO HEAT FLUX.

 ITERATION SUMMARY FOR THE INCREMENT:   1 TOTAL ITERATIONS, OF WHICH
   0 ARE SEVERE DISCONTINUITY ITERATIONS AND  1 ARE EQUILIBRIUM ITERATIONS.

 TIME INCREMENT COMPLETED  1.000E-02,  FRACTION OF STEP COMPLETED  0.640    
 STEP TIME COMPLETED       0.640    ,  TOTAL TIME COMPLETED        0.640    


  INCREMENT    65 STARTS. ATTEMPT NUMBER  1, TIME INCREMENT  1.000E-02

  NUMBER OF EQUATIONS =    23103     NUMBER OF FLOATING PT. OPERATIONS =  1.16E+09

     CHECK POINT   START OF SOLVER    

     CHECK POINT  END OF SOLVER       

       ELAPSED USER TIME (SEC)      =  0.20000    
       ELAPSED SYSTEM TIME (SEC)    =   0.0000    
       ELAPSED TOTAL CPU TIME (SEC) =  0.20000    
       ELAPSED WALLCLOCK TIME (SEC) =          0

               CONVERGENCE CHECKS FOR EQUILIBRIUM ITERATION     1


 AVERAGE FORCE                      5.131E-02   TIME AVG. FORCE       0.174    
 LARGEST RESIDUAL FORCE            -9.428E-05   AT NODE       2802   DOF  2
   INSTANCE: ELEM-1                                                                          
 LARGEST INCREMENT OF DISP.         1.018E-02   AT NODE        102   DOF  2
   INSTANCE: ELEM-1                                                                          
 LARGEST CORRECTION TO DISP.       -2.499E-04   AT NODE       2676   DOF  2
   INSTANCE: ELEM-1                                                                          
 ESTIMATE OF DISP.    CORRECTION   -6.121E-06
 FORCE     EQUILIB. ACCEPTED BASED ON SMALL RESIDUAL AND ESTIMATED CORRECTION

 AVERAGE HEAT FLUX                  6.253E-10   TIME AVG. HEAT FLUX   1.000E-02
 LARGEST RESIDUAL HEAT FLUX        -3.099E-11   AT NODE        127   DOF 11
   INSTANCE: ELEM-1                                                                          
 LARGEST INCREMENT OF TEMP.         1.317E-02   AT NODE         49   DOF 11
   INSTANCE: ELEM-1                                                                          
 LARGEST CORRECTION TO TEMP.        6.738E-04   AT NODE         77   DOF 11
   INSTANCE: ELEM-1                                                                          
          THERE IS ZERO HEAT FLUX EVERYWHERE
 

 ***WARNING: THERE IS ZERO HEAT FLUX EVERYWHERE IN THE MODEL BASED ON THE 
             DEFAULT CRITERION. PLEASE CHECK THE VALUE OF THE AVERAGE HEAT FLUX 
             DURING THE CURRENT ITERATION TO VERIFY THAT THE HEAT FLUX IS SMALL 
             ENOUGH TO BE TREATED AS ZERO. IF NOT, PLEASE USE THE SOLUTION 
             CONTROLS TO RESET THE CRITERION FOR ZERO HEAT FLUX.

 ITERATION SUMMARY FOR THE INCREMENT:   1 TOTAL ITERATIONS, OF WHICH
   0 ARE SEVERE DISCONTINUITY ITERATIONS AND  1 ARE EQUILIBRIUM ITERATIONS.

 TIME INCREMENT COMPLETED  1.000E-02,  FRACTION OF STEP COMPLETED  0.650    
 STEP TIME COMPLETED       0.650    ,  TOTAL TIME COMPLETED        0.650    


  INCREMENT    66 STARTS. ATTEMPT NUMBER  1, TIME INCREMENT  1.000E-02

  NUMBER OF EQUATIONS =    23103     NUMBER OF FLOATING PT. OPERATIONS =  1.16E+09

     CHECK POINT   START OF SOLVER    

     CHECK POINT  END OF SOLVER       

       ELAPSED USER TIME (SEC)      =  0.20000    
       ELAPSED SYSTEM TIME (SEC)    =   0.0000    
       ELAPSED TOTAL CPU TIME (SEC) =  0.20000    
       ELAPSED WALLCLOCK TIME (SEC) =          0

               CONVERGENCE CHECKS FOR EQUILIBRIUM ITERATION     1


 AVERAGE FORCE                      4.955E-02   TIME AVG. FORCE       0.172    
 LARGEST RESIDUAL FORCE            -1.748E-05   AT NODE       2802   DOF  2
   INSTANCE: ELEM-1                                                                          
 LARGEST INCREMENT OF DISP.         1.007E-02   AT NODE        102   DOF  2
   INSTANCE: ELEM-1                                                                          
 LARGEST CORRECTION TO DISP.       -1.036E-04   AT NODE        102   DOF  2
   INSTANCE: ELEM-1                                                                          
 ESTIMATE OF DISP.    CORRECTION   -1.025E-06
 FORCE     EQUILIB. ACCEPTED BASED ON SMALL RESIDUAL AND ESTIMATED CORRECTION

 AVERAGE HEAT FLUX                  6.229E-10   TIME AVG. HEAT FLUX   1.000E-02
 LARGEST RESIDUAL HEAT FLUX        -1.870E-12   AT NODE        127   DOF 11
   INSTANCE: ELEM-1                                                                          
 LARGEST INCREMENT OF TEMP.         1.304E-02   AT NODE         49   DOF 11
   INSTANCE: ELEM-1                                                                          
 LARGEST CORRECTION TO TEMP.        2.119E-04   AT NODE         77   DOF 11
   INSTANCE: ELEM-1                                                                          
          THERE IS ZERO HEAT FLUX EVERYWHERE
 

 ***WARNING: THERE IS ZERO HEAT FLUX EVERYWHERE IN THE MODEL BASED ON THE 
             DEFAULT CRITERION. PLEASE CHECK THE VALUE OF THE AVERAGE HEAT FLUX 
             DURING THE CURRENT ITERATION TO VERIFY THAT THE HEAT FLUX IS SMALL 
             ENOUGH TO BE TREATED AS ZERO. IF NOT, PLEASE USE THE SOLUTION 
             CONTROLS TO RESET THE CRITERION FOR ZERO HEAT FLUX.

 ITERATION SUMMARY FOR THE INCREMENT:   1 TOTAL ITERATIONS, OF WHICH
   0 ARE SEVERE DISCONTINUITY ITERATIONS AND  1 ARE EQUILIBRIUM ITERATIONS.

 TIME INCREMENT COMPLETED  1.000E-02,  FRACTION OF STEP COMPLETED  0.660    
 STEP TIME COMPLETED       0.660    ,  TOTAL TIME COMPLETED        0.660    


  INCREMENT    67 STARTS. ATTEMPT NUMBER  1, TIME INCREMENT  1.000E-02

  NUMBER OF EQUATIONS =    23103     NUMBER OF FLOATING PT. OPERATIONS =  1.16E+09

     CHECK POINT   START OF SOLVER    

     CHECK POINT  END OF SOLVER       

       ELAPSED USER TIME (SEC)      =  0.20000    
       ELAPSED SYSTEM TIME (SEC)    =   0.0000    
       ELAPSED TOTAL CPU TIME (SEC) =  0.20000    
       ELAPSED WALLCLOCK TIME (SEC) =          0

               CONVERGENCE CHECKS FOR EQUILIBRIUM ITERATION     1


 AVERAGE FORCE                      4.791E-02   TIME AVG. FORCE       0.170    
 LARGEST RESIDUAL FORCE            -8.960E-06   AT NODE       2802   DOF  2
   INSTANCE: ELEM-1                                                                          
 LARGEST INCREMENT OF DISP.         9.978E-03   AT NODE        102   DOF  2
   INSTANCE: ELEM-1                                                                          
 LARGEST CORRECTION TO DISP.       -9.688E-05   AT NODE        102   DOF  2
   INSTANCE: ELEM-1                                                                          
          THE FORCE     EQUILIBRIUM EQUATIONS HAVE CONVERGED

 AVERAGE HEAT FLUX                  6.204E-10   TIME AVG. HEAT FLUX   1.000E-02
 LARGEST RESIDUAL HEAT FLUX         5.750E-13   AT NODE        128   DOF 11
   INSTANCE: ELEM-1                                                                          
 LARGEST INCREMENT OF TEMP.         1.292E-02   AT NODE         49   DOF 11
   INSTANCE: ELEM-1                                                                          
 LARGEST CORRECTION TO TEMP.        1.422E-04   AT NODE         77   DOF 11
   INSTANCE: ELEM-1                                                                          
          THERE IS ZERO HEAT FLUX EVERYWHERE
 

 ***WARNING: THERE IS ZERO HEAT FLUX EVERYWHERE IN THE MODEL BASED ON THE 
             DEFAULT CRITERION. PLEASE CHECK THE VALUE OF THE AVERAGE HEAT FLUX 
             DURING THE CURRENT ITERATION TO VERIFY THAT THE HEAT FLUX IS SMALL 
             ENOUGH TO BE TREATED AS ZERO. IF NOT, PLEASE USE THE SOLUTION 
             CONTROLS TO RESET THE CRITERION FOR ZERO HEAT FLUX.

 ITERATION SUMMARY FOR THE INCREMENT:   1 TOTAL ITERATIONS, OF WHICH
   0 ARE SEVERE DISCONTINUITY ITERATIONS AND  1 ARE EQUILIBRIUM ITERATIONS.

 TIME INCREMENT COMPLETED  1.000E-02,  FRACTION OF STEP COMPLETED  0.670    
 STEP TIME COMPLETED       0.670    ,  TOTAL TIME COMPLETED        0.670    


  INCREMENT    68 STARTS. ATTEMPT NUMBER  1, TIME INCREMENT  1.000E-02

  NUMBER OF EQUATIONS =    23103     NUMBER OF FLOATING PT. OPERATIONS =  1.16E+09

     CHECK POINT   START OF SOLVER    

     CHECK POINT  END OF SOLVER       

       ELAPSED USER TIME (SEC)      =  0.20000    
       ELAPSED SYSTEM TIME (SEC)    =   0.0000    
       ELAPSED TOTAL CPU TIME (SEC) =  0.20000    
       ELAPSED WALLCLOCK TIME (SEC) =          0

               CONVERGENCE CHECKS FOR EQUILIBRIUM ITERATION     1


 AVERAGE FORCE                      4.632E-02   TIME AVG. FORCE       0.168    
 LARGEST RESIDUAL FORCE            -6.085E-06   AT NODE       2802   DOF  2
   INSTANCE: ELEM-1                                                                          
 LARGEST INCREMENT OF DISP.         9.887E-03   AT NODE        102   DOF  2
   INSTANCE: ELEM-1                                                                          
 LARGEST CORRECTION TO DISP.       -9.057E-05   AT NODE        102   DOF  2
   INSTANCE: ELEM-1                                                                          
          THE FORCE     EQUILIBRIUM EQUATIONS HAVE CONVERGED

 AVERAGE HEAT FLUX                  6.180E-10   TIME AVG. HEAT FLUX   1.000E-02
 LARGEST RESIDUAL HEAT FLUX         3.779E-13   AT NODE        128   DOF 11
   INSTANCE: ELEM-1                                                                          
 LARGEST INCREMENT OF TEMP.         1.281E-02   AT NODE         49   DOF 11
   INSTANCE: ELEM-1                                                                          
 LARGEST CORRECTION TO TEMP.       -1.159E-04   AT NODE         50   DOF 11
   INSTANCE: ELEM-1                                                                          
          THERE IS ZERO HEAT FLUX EVERYWHERE
 

 ***WARNING: THERE IS ZERO HEAT FLUX EVERYWHERE IN THE MODEL BASED ON THE 
             DEFAULT CRITERION. PLEASE CHECK THE VALUE OF THE AVERAGE HEAT FLUX 
             DURING THE CURRENT ITERATION TO VERIFY THAT THE HEAT FLUX IS SMALL 
             ENOUGH TO BE TREATED AS ZERO. IF NOT, PLEASE USE THE SOLUTION 
             CONTROLS TO RESET THE CRITERION FOR ZERO HEAT FLUX.

 ITERATION SUMMARY FOR THE INCREMENT:   1 TOTAL ITERATIONS, OF WHICH
   0 ARE SEVERE DISCONTINUITY ITERATIONS AND  1 ARE EQUILIBRIUM ITERATIONS.

 TIME INCREMENT COMPLETED  1.000E-02,  FRACTION OF STEP COMPLETED  0.680    
 STEP TIME COMPLETED       0.680    ,  TOTAL TIME COMPLETED        0.680    


  INCREMENT    69 STARTS. ATTEMPT NUMBER  1, TIME INCREMENT  1.000E-02

  NUMBER OF EQUATIONS =    23103     NUMBER OF FLOATING PT. OPERATIONS =  1.16E+09

     CHECK POINT   START OF SOLVER    

     CHECK POINT  END OF SOLVER       

       ELAPSED USER TIME (SEC)      =  0.20000    
       ELAPSED SYSTEM TIME (SEC)    =   0.0000    
       ELAPSED TOTAL CPU TIME (SEC) =  0.20000    
       ELAPSED WALLCLOCK TIME (SEC) =          0

               CONVERGENCE CHECKS FOR EQUILIBRIUM ITERATION     1


 AVERAGE FORCE                      4.489E-02   TIME AVG. FORCE       0.166    
 LARGEST RESIDUAL FORCE            -2.757E-06   AT NODE       2802   DOF  2
   INSTANCE: ELEM-1                                                                          
 LARGEST INCREMENT OF DISP.         9.802E-03   AT NODE        102   DOF  2
   INSTANCE: ELEM-1                                                                          
 LARGEST CORRECTION TO DISP.       -8.494E-05   AT NODE        102   DOF  2
   INSTANCE: ELEM-1                                                                          
          THE FORCE     EQUILIBRIUM EQUATIONS HAVE CONVERGED

 AVERAGE HEAT FLUX                  6.156E-10   TIME AVG. HEAT FLUX   1.000E-02
 LARGEST RESIDUAL HEAT FLUX        -2.561E-13   AT NODE         77   DOF 11
   INSTANCE: ELEM-1                                                                          
 LARGEST INCREMENT OF TEMP.         1.270E-02   AT NODE         49   DOF 11
   INSTANCE: ELEM-1                                                                          
 LARGEST CORRECTION TO TEMP.       -1.092E-04   AT NODE         50   DOF 11
   INSTANCE: ELEM-1                                                                          
          THERE IS ZERO HEAT FLUX EVERYWHERE
 

 ***WARNING: THERE IS ZERO HEAT FLUX EVERYWHERE IN THE MODEL BASED ON THE 
             DEFAULT CRITERION. PLEASE CHECK THE VALUE OF THE AVERAGE HEAT FLUX 
             DURING THE CURRENT ITERATION TO VERIFY THAT THE HEAT FLUX IS SMALL 
             ENOUGH TO BE TREATED AS ZERO. IF NOT, PLEASE USE THE SOLUTION 
             CONTROLS TO RESET THE CRITERION FOR ZERO HEAT FLUX.

 ITERATION SUMMARY FOR THE INCREMENT:   1 TOTAL ITERATIONS, OF WHICH
   0 ARE SEVERE DISCONTINUITY ITERATIONS AND  1 ARE EQUILIBRIUM ITERATIONS.

 TIME INCREMENT COMPLETED  1.000E-02,  FRACTION OF STEP COMPLETED  0.690    
 STEP TIME COMPLETED       0.690    ,  TOTAL TIME COMPLETED        0.690    


  INCREMENT    70 STARTS. ATTEMPT NUMBER  1, TIME INCREMENT  1.000E-02

  NUMBER OF EQUATIONS =    23103     NUMBER OF FLOATING PT. OPERATIONS =  1.16E+09

     CHECK POINT   START OF SOLVER    

     CHECK POINT  END OF SOLVER       

       ELAPSED USER TIME (SEC)      =  0.20000    
       ELAPSED SYSTEM TIME (SEC)    =   0.0000    
       ELAPSED TOTAL CPU TIME (SEC) =  0.20000    
       ELAPSED WALLCLOCK TIME (SEC) =          0

               CONVERGENCE CHECKS FOR EQUILIBRIUM ITERATION     1


 AVERAGE FORCE                      4.346E-02   TIME AVG. FORCE       0.164    
 LARGEST RESIDUAL FORCE             2.304E-06   AT NODE       2824   DOF  2
   INSTANCE: ELEM-1                                                                          
 LARGEST INCREMENT OF DISP.         9.723E-03   AT NODE        102   DOF  2
   INSTANCE: ELEM-1                                                                          
 LARGEST CORRECTION TO DISP.       -7.982E-05   AT NODE        102   DOF  2
   INSTANCE: ELEM-1                                                                          
          THE FORCE     EQUILIBRIUM EQUATIONS HAVE CONVERGED

 AVERAGE HEAT FLUX                  6.132E-10   TIME AVG. HEAT FLUX   1.000E-02
 LARGEST RESIDUAL HEAT FLUX        -1.075E-13   AT NODE         77   DOF 11
   INSTANCE: ELEM-1                                                                          
 LARGEST INCREMENT OF TEMP.         1.260E-02   AT NODE         49   DOF 11
   INSTANCE: ELEM-1                                                                          
 LARGEST CORRECTION TO TEMP.       -1.025E-04   AT NODE         50   DOF 11
   INSTANCE: ELEM-1                                                                          
          THERE IS ZERO HEAT FLUX EVERYWHERE
 

 ***WARNING: THERE IS ZERO HEAT FLUX EVERYWHERE IN THE MODEL BASED ON THE 
             DEFAULT CRITERION. PLEASE CHECK THE VALUE OF THE AVERAGE HEAT FLUX 
             DURING THE CURRENT ITERATION TO VERIFY THAT THE HEAT FLUX IS SMALL 
             ENOUGH TO BE TREATED AS ZERO. IF NOT, PLEASE USE THE SOLUTION 
             CONTROLS TO RESET THE CRITERION FOR ZERO HEAT FLUX.

 ITERATION SUMMARY FOR THE INCREMENT:   1 TOTAL ITERATIONS, OF WHICH
   0 ARE SEVERE DISCONTINUITY ITERATIONS AND  1 ARE EQUILIBRIUM ITERATIONS.

 TIME INCREMENT COMPLETED  1.000E-02,  FRACTION OF STEP COMPLETED  0.700    
 STEP TIME COMPLETED       0.700    ,  TOTAL TIME COMPLETED        0.700    


  INCREMENT    71 STARTS. ATTEMPT NUMBER  1, TIME INCREMENT  1.000E-02

  NUMBER OF EQUATIONS =    23103     NUMBER OF FLOATING PT. OPERATIONS =  1.16E+09

     CHECK POINT   START OF SOLVER    

     CHECK POINT  END OF SOLVER       

       ELAPSED USER TIME (SEC)      =  0.20000    
       ELAPSED SYSTEM TIME (SEC)    =  0.10000    
       ELAPSED TOTAL CPU TIME (SEC) =  0.30000    
       ELAPSED WALLCLOCK TIME (SEC) =          1

               CONVERGENCE CHECKS FOR EQUILIBRIUM ITERATION     1


 AVERAGE FORCE                      4.206E-02   TIME AVG. FORCE       0.163    
 LARGEST RESIDUAL FORCE             7.673E-07   AT NODE       2822   DOF  2
   INSTANCE: ELEM-1                                                                          
 LARGEST INCREMENT OF DISP.         9.647E-03   AT NODE        102   DOF  2
   INSTANCE: ELEM-1                                                                          
 LARGEST CORRECTION TO DISP.       -7.516E-05   AT NODE        102   DOF  2
   INSTANCE: ELEM-1                                                                          
          THE FORCE     EQUILIBRIUM EQUATIONS HAVE CONVERGED

 AVERAGE HEAT FLUX                  6.109E-10   TIME AVG. HEAT FLUX   1.000E-02
 LARGEST RESIDUAL HEAT FLUX         2.356E-14   AT NODE        138   DOF 11
   INSTANCE: ELEM-1                                                                          
 LARGEST INCREMENT OF TEMP.         1.251E-02   AT NODE         49   DOF 11
   INSTANCE: ELEM-1                                                                          
 LARGEST CORRECTION TO TEMP.       -9.710E-05   AT NODE         50   DOF 11
   INSTANCE: ELEM-1                                                                          
          THERE IS ZERO HEAT FLUX EVERYWHERE
 

 ***WARNING: THERE IS ZERO HEAT FLUX EVERYWHERE IN THE MODEL BASED ON THE 
             DEFAULT CRITERION. PLEASE CHECK THE VALUE OF THE AVERAGE HEAT FLUX 
             DURING THE CURRENT ITERATION TO VERIFY THAT THE HEAT FLUX IS SMALL 
             ENOUGH TO BE TREATED AS ZERO. IF NOT, PLEASE USE THE SOLUTION 
             CONTROLS TO RESET THE CRITERION FOR ZERO HEAT FLUX.

 ITERATION SUMMARY FOR THE INCREMENT:   1 TOTAL ITERATIONS, OF WHICH
   0 ARE SEVERE DISCONTINUITY ITERATIONS AND  1 ARE EQUILIBRIUM ITERATIONS.

 TIME INCREMENT COMPLETED  1.000E-02,  FRACTION OF STEP COMPLETED  0.710    
 STEP TIME COMPLETED       0.710    ,  TOTAL TIME COMPLETED        0.710    


  INCREMENT    72 STARTS. ATTEMPT NUMBER  1, TIME INCREMENT  1.000E-02

  NUMBER OF EQUATIONS =    23103     NUMBER OF FLOATING PT. OPERATIONS =  1.16E+09

     CHECK POINT   START OF SOLVER    

     CHECK POINT  END OF SOLVER       

       ELAPSED USER TIME (SEC)      =  0.20000    
       ELAPSED SYSTEM TIME (SEC)    =   0.0000    
       ELAPSED TOTAL CPU TIME (SEC) =  0.20000    
       ELAPSED WALLCLOCK TIME (SEC) =          0

               CONVERGENCE CHECKS FOR EQUILIBRIUM ITERATION     1


 AVERAGE FORCE                      4.067E-02   TIME AVG. FORCE       0.161    
 LARGEST RESIDUAL FORCE             1.096E-06   AT NODE       2802   DOF  2
   INSTANCE: ELEM-1                                                                          
 LARGEST INCREMENT OF DISP.         9.577E-03   AT NODE        102   DOF  2
   INSTANCE: ELEM-1                                                                          
 LARGEST CORRECTION TO DISP.       -7.082E-05   AT NODE        102   DOF  2
   INSTANCE: ELEM-1                                                                          
          THE FORCE     EQUILIBRIUM EQUATIONS HAVE CONVERGED

 AVERAGE HEAT FLUX                  6.089E-10   TIME AVG. HEAT FLUX   1.000E-02
 LARGEST RESIDUAL HEAT FLUX         5.318E-14   AT NODE         77   DOF 11
   INSTANCE: ELEM-1                                                                          
 LARGEST INCREMENT OF TEMP.         1.243E-02   AT NODE         49   DOF 11
   INSTANCE: ELEM-1                                                                          
 LARGEST CORRECTION TO TEMP.       -9.204E-05   AT NODE         50   DOF 11
   INSTANCE: ELEM-1                                                                          
          THERE IS ZERO HEAT FLUX EVERYWHERE
 

 ***WARNING: THERE IS ZERO HEAT FLUX EVERYWHERE IN THE MODEL BASED ON THE 
             DEFAULT CRITERION. PLEASE CHECK THE VALUE OF THE AVERAGE HEAT FLUX 
             DURING THE CURRENT ITERATION TO VERIFY THAT THE HEAT FLUX IS SMALL 
             ENOUGH TO BE TREATED AS ZERO. IF NOT, PLEASE USE THE SOLUTION 
             CONTROLS TO RESET THE CRITERION FOR ZERO HEAT FLUX.

 ITERATION SUMMARY FOR THE INCREMENT:   1 TOTAL ITERATIONS, OF WHICH
   0 ARE SEVERE DISCONTINUITY ITERATIONS AND  1 ARE EQUILIBRIUM ITERATIONS.

 TIME INCREMENT COMPLETED  1.000E-02,  FRACTION OF STEP COMPLETED  0.720    
 STEP TIME COMPLETED       0.720    ,  TOTAL TIME COMPLETED        0.720    


  INCREMENT    73 STARTS. ATTEMPT NUMBER  1, TIME INCREMENT  1.000E-02

  NUMBER OF EQUATIONS =    23103     NUMBER OF FLOATING PT. OPERATIONS =  1.16E+09

     CHECK POINT   START OF SOLVER    

     CHECK POINT  END OF SOLVER       

       ELAPSED USER TIME (SEC)      =  0.20000    
       ELAPSED SYSTEM TIME (SEC)    =   0.0000    
       ELAPSED TOTAL CPU TIME (SEC) =  0.20000    
       ELAPSED WALLCLOCK TIME (SEC) =          1

               CONVERGENCE CHECKS FOR EQUILIBRIUM ITERATION     1


 AVERAGE FORCE                      3.934E-02   TIME AVG. FORCE       0.159    
 LARGEST RESIDUAL FORCE             1.141E-06   AT NODE       2802   DOF  2
   INSTANCE: ELEM-1                                                                          
 LARGEST INCREMENT OF DISP.         9.510E-03   AT NODE        102   DOF  2
   INSTANCE: ELEM-1                                                                          
 LARGEST CORRECTION TO DISP.       -6.678E-05   AT NODE        102   DOF  2
   INSTANCE: ELEM-1                                                                          
          THE FORCE     EQUILIBRIUM EQUATIONS HAVE CONVERGED

 AVERAGE HEAT FLUX                  6.071E-10   TIME AVG. HEAT FLUX   1.000E-02
 LARGEST RESIDUAL HEAT FLUX         5.895E-14   AT NODE         77   DOF 11
   INSTANCE: ELEM-1                                                                          
 LARGEST INCREMENT OF TEMP.         1.234E-02   AT NODE         49   DOF 11
   INSTANCE: ELEM-1                                                                          
 LARGEST CORRECTION TO TEMP.       -8.732E-05   AT NODE         50   DOF 11
   INSTANCE: ELEM-1                                                                          
          THERE IS ZERO HEAT FLUX EVERYWHERE
 

 ***WARNING: THERE IS ZERO HEAT FLUX EVERYWHERE IN THE MODEL BASED ON THE 
             DEFAULT CRITERION. PLEASE CHECK THE VALUE OF THE AVERAGE HEAT FLUX 
             DURING THE CURRENT ITERATION TO VERIFY THAT THE HEAT FLUX IS SMALL 
             ENOUGH TO BE TREATED AS ZERO. IF NOT, PLEASE USE THE SOLUTION 
             CONTROLS TO RESET THE CRITERION FOR ZERO HEAT FLUX.

 ITERATION SUMMARY FOR THE INCREMENT:   1 TOTAL ITERATIONS, OF WHICH
   0 ARE SEVERE DISCONTINUITY ITERATIONS AND  1 ARE EQUILIBRIUM ITERATIONS.

 TIME INCREMENT COMPLETED  1.000E-02,  FRACTION OF STEP COMPLETED  0.730    
 STEP TIME COMPLETED       0.730    ,  TOTAL TIME COMPLETED        0.730    


  INCREMENT    74 STARTS. ATTEMPT NUMBER  1, TIME INCREMENT  1.000E-02

  NUMBER OF EQUATIONS =    23103     NUMBER OF FLOATING PT. OPERATIONS =  1.16E+09

     CHECK POINT   START OF SOLVER    

     CHECK POINT  END OF SOLVER       

       ELAPSED USER TIME (SEC)      =  0.20000    
       ELAPSED SYSTEM TIME (SEC)    =   0.0000    
       ELAPSED TOTAL CPU TIME (SEC) =  0.20000    
       ELAPSED WALLCLOCK TIME (SEC) =          0

               CONVERGENCE CHECKS FOR EQUILIBRIUM ITERATION     1


 AVERAGE FORCE                      3.809E-02   TIME AVG. FORCE       0.158    
 LARGEST RESIDUAL FORCE            -1.022E-06   AT NODE         77   DOF  2
   INSTANCE: ELEM-1                                                                          
 LARGEST INCREMENT OF DISP.         9.447E-03   AT NODE        102   DOF  2
   INSTANCE: ELEM-1                                                                          
 LARGEST CORRECTION TO DISP.       -6.304E-05   AT NODE        102   DOF  2
   INSTANCE: ELEM-1                                                                          
          THE FORCE     EQUILIBRIUM EQUATIONS HAVE CONVERGED

 AVERAGE HEAT FLUX                  6.055E-10   TIME AVG. HEAT FLUX   1.000E-02
 LARGEST RESIDUAL HEAT FLUX         4.778E-14   AT NODE         77   DOF 11
   INSTANCE: ELEM-1                                                                          
 LARGEST INCREMENT OF TEMP.         1.226E-02   AT NODE         49   DOF 11
   INSTANCE: ELEM-1                                                                          
 LARGEST CORRECTION TO TEMP.       -8.294E-05   AT NODE         50   DOF 11
   INSTANCE: ELEM-1                                                                          
          THERE IS ZERO HEAT FLUX EVERYWHERE
 

 ***WARNING: THERE IS ZERO HEAT FLUX EVERYWHERE IN THE MODEL BASED ON THE 
             DEFAULT CRITERION. PLEASE CHECK THE VALUE OF THE AVERAGE HEAT FLUX 
             DURING THE CURRENT ITERATION TO VERIFY THAT THE HEAT FLUX IS SMALL 
             ENOUGH TO BE TREATED AS ZERO. IF NOT, PLEASE USE THE SOLUTION 
             CONTROLS TO RESET THE CRITERION FOR ZERO HEAT FLUX.

 ITERATION SUMMARY FOR THE INCREMENT:   1 TOTAL ITERATIONS, OF WHICH
   0 ARE SEVERE DISCONTINUITY ITERATIONS AND  1 ARE EQUILIBRIUM ITERATIONS.

 TIME INCREMENT COMPLETED  1.000E-02,  FRACTION OF STEP COMPLETED  0.740    
 STEP TIME COMPLETED       0.740    ,  TOTAL TIME COMPLETED        0.740    


  INCREMENT    75 STARTS. ATTEMPT NUMBER  1, TIME INCREMENT  1.000E-02

  NUMBER OF EQUATIONS =    23103     NUMBER OF FLOATING PT. OPERATIONS =  1.16E+09

     CHECK POINT   START OF SOLVER    

     CHECK POINT  END OF SOLVER       

       ELAPSED USER TIME (SEC)      =  0.20000    
       ELAPSED SYSTEM TIME (SEC)    =   0.0000    
       ELAPSED TOTAL CPU TIME (SEC) =  0.20000    
       ELAPSED WALLCLOCK TIME (SEC) =          0

               CONVERGENCE CHECKS FOR EQUILIBRIUM ITERATION     1


 AVERAGE FORCE                      3.689E-02   TIME AVG. FORCE       0.156    
 LARGEST RESIDUAL FORCE            -8.526E-07   AT NODE         77   DOF  2
   INSTANCE: ELEM-1                                                                          
 LARGEST INCREMENT OF DISP.         9.387E-03   AT NODE        102   DOF  2
   INSTANCE: ELEM-1                                                                          
 LARGEST CORRECTION TO DISP.       -5.958E-05   AT NODE        102   DOF  2
   INSTANCE: ELEM-1                                                                          
          THE FORCE     EQUILIBRIUM EQUATIONS HAVE CONVERGED

 AVERAGE HEAT FLUX                  6.041E-10   TIME AVG. HEAT FLUX   1.000E-02
 LARGEST RESIDUAL HEAT FLUX        -3.747E-14   AT NODE        127   DOF 11
   INSTANCE: ELEM-1                                                                          
 LARGEST INCREMENT OF TEMP.         1.219E-02   AT NODE         49   DOF 11
   INSTANCE: ELEM-1                                                                          
 LARGEST CORRECTION TO TEMP.       -7.889E-05   AT NODE         50   DOF 11
   INSTANCE: ELEM-1                                                                          
          THERE IS ZERO HEAT FLUX EVERYWHERE
 

 ***WARNING: THERE IS ZERO HEAT FLUX EVERYWHERE IN THE MODEL BASED ON THE 
             DEFAULT CRITERION. PLEASE CHECK THE VALUE OF THE AVERAGE HEAT FLUX 
             DURING THE CURRENT ITERATION TO VERIFY THAT THE HEAT FLUX IS SMALL 
             ENOUGH TO BE TREATED AS ZERO. IF NOT, PLEASE USE THE SOLUTION 
             CONTROLS TO RESET THE CRITERION FOR ZERO HEAT FLUX.

 ITERATION SUMMARY FOR THE INCREMENT:   1 TOTAL ITERATIONS, OF WHICH
   0 ARE SEVERE DISCONTINUITY ITERATIONS AND  1 ARE EQUILIBRIUM ITERATIONS.

 TIME INCREMENT COMPLETED  1.000E-02,  FRACTION OF STEP COMPLETED  0.750    
 STEP TIME COMPLETED       0.750    ,  TOTAL TIME COMPLETED        0.750    


  INCREMENT    76 STARTS. ATTEMPT NUMBER  1, TIME INCREMENT  1.000E-02

  NUMBER OF EQUATIONS =    23103     NUMBER OF FLOATING PT. OPERATIONS =  1.16E+09

     CHECK POINT   START OF SOLVER    

     CHECK POINT  END OF SOLVER       

       ELAPSED USER TIME (SEC)      =  0.10000    
       ELAPSED SYSTEM TIME (SEC)    =   0.0000    
       ELAPSED TOTAL CPU TIME (SEC) =  0.10000    
       ELAPSED WALLCLOCK TIME (SEC) =          0

               CONVERGENCE CHECKS FOR EQUILIBRIUM ITERATION     1


 AVERAGE FORCE                      3.574E-02   TIME AVG. FORCE       0.155    
 LARGEST RESIDUAL FORCE            -6.845E-07   AT NODE         77   DOF  2
   INSTANCE: ELEM-1                                                                          
 LARGEST INCREMENT OF DISP.         9.331E-03   AT NODE        102   DOF  2
   INSTANCE: ELEM-1                                                                          
 LARGEST CORRECTION TO DISP.       -5.637E-05   AT NODE        102   DOF  2
   INSTANCE: ELEM-1                                                                          
          THE FORCE     EQUILIBRIUM EQUATIONS HAVE CONVERGED

 AVERAGE HEAT FLUX                  6.030E-10   TIME AVG. HEAT FLUX   1.000E-02
 LARGEST RESIDUAL HEAT FLUX        -2.796E-14   AT NODE        127   DOF 11
   INSTANCE: ELEM-1                                                                          
 LARGEST INCREMENT OF TEMP.         1.213E-02   AT NODE         27   DOF 11
   INSTANCE: ELEM-1                                                                          
 LARGEST CORRECTION TO TEMP.       -7.512E-05   AT NODE         50   DOF 11
   INSTANCE: ELEM-1                                                                          
          THERE IS ZERO HEAT FLUX EVERYWHERE
 

 ***WARNING: THERE IS ZERO HEAT FLUX EVERYWHERE IN THE MODEL BASED ON THE 
             DEFAULT CRITERION. PLEASE CHECK THE VALUE OF THE AVERAGE HEAT FLUX 
             DURING THE CURRENT ITERATION TO VERIFY THAT THE HEAT FLUX IS SMALL 
             ENOUGH TO BE TREATED AS ZERO. IF NOT, PLEASE USE THE SOLUTION 
             CONTROLS TO RESET THE CRITERION FOR ZERO HEAT FLUX.

 ITERATION SUMMARY FOR THE INCREMENT:   1 TOTAL ITERATIONS, OF WHICH
   0 ARE SEVERE DISCONTINUITY ITERATIONS AND  1 ARE EQUILIBRIUM ITERATIONS.

 TIME INCREMENT COMPLETED  1.000E-02,  FRACTION OF STEP COMPLETED  0.760    
 STEP TIME COMPLETED       0.760    ,  TOTAL TIME COMPLETED        0.760    


  INCREMENT    77 STARTS. ATTEMPT NUMBER  1, TIME INCREMENT  1.000E-02

  NUMBER OF EQUATIONS =    23103     NUMBER OF FLOATING PT. OPERATIONS =  1.16E+09

     CHECK POINT   START OF SOLVER    

     CHECK POINT  END OF SOLVER       

       ELAPSED USER TIME (SEC)      =  0.20000    
       ELAPSED SYSTEM TIME (SEC)    =   0.0000    
       ELAPSED TOTAL CPU TIME (SEC) =  0.20000    
       ELAPSED WALLCLOCK TIME (SEC) =          0

               CONVERGENCE CHECKS FOR EQUILIBRIUM ITERATION     1


 AVERAGE FORCE                      3.461E-02   TIME AVG. FORCE       0.153    
 LARGEST RESIDUAL FORCE            -5.405E-07   AT NODE         77   DOF  2
   INSTANCE: ELEM-1                                                                          
 LARGEST INCREMENT OF DISP.         9.278E-03   AT NODE        102   DOF  2
   INSTANCE: ELEM-1                                                                          
 LARGEST CORRECTION TO DISP.       -5.325E-05   AT NODE        102   DOF  2
   INSTANCE: ELEM-1                                                                          
          THE FORCE     EQUILIBRIUM EQUATIONS HAVE CONVERGED

 AVERAGE HEAT FLUX                  6.021E-10   TIME AVG. HEAT FLUX   1.000E-02
 LARGEST RESIDUAL HEAT FLUX        -2.035E-14   AT NODE        127   DOF 11
   INSTANCE: ELEM-1                                                                          
 LARGEST INCREMENT OF TEMP.         1.210E-02   AT NODE         27   DOF 11
   INSTANCE: ELEM-1                                                                          
 LARGEST CORRECTION TO TEMP.       -7.798E-05   AT NODE         50   DOF 11
   INSTANCE: ELEM-1                                                                          
          THERE IS ZERO HEAT FLUX EVERYWHERE
 

 ***WARNING: THERE IS ZERO HEAT FLUX EVERYWHERE IN THE MODEL BASED ON THE 
             DEFAULT CRITERION. PLEASE CHECK THE VALUE OF THE AVERAGE HEAT FLUX 
             DURING THE CURRENT ITERATION TO VERIFY THAT THE HEAT FLUX IS SMALL 
             ENOUGH TO BE TREATED AS ZERO. IF NOT, PLEASE USE THE SOLUTION 
             CONTROLS TO RESET THE CRITERION FOR ZERO HEAT FLUX.

 ITERATION SUMMARY FOR THE INCREMENT:   1 TOTAL ITERATIONS, OF WHICH
   0 ARE SEVERE DISCONTINUITY ITERATIONS AND  1 ARE EQUILIBRIUM ITERATIONS.

 TIME INCREMENT COMPLETED  1.000E-02,  FRACTION OF STEP COMPLETED  0.770    
 STEP TIME COMPLETED       0.770    ,  TOTAL TIME COMPLETED        0.770    


  INCREMENT    78 STARTS. ATTEMPT NUMBER  1, TIME INCREMENT  1.000E-02

  NUMBER OF EQUATIONS =    23103     NUMBER OF FLOATING PT. OPERATIONS =  1.16E+09

     CHECK POINT   START OF SOLVER    

     CHECK POINT  END OF SOLVER       

       ELAPSED USER TIME (SEC)      =  0.20000    
       ELAPSED SYSTEM TIME (SEC)    =  0.10000    
       ELAPSED TOTAL CPU TIME (SEC) =  0.30000    
       ELAPSED WALLCLOCK TIME (SEC) =          0

               CONVERGENCE CHECKS FOR EQUILIBRIUM ITERATION     1


 AVERAGE FORCE                      3.350E-02   TIME AVG. FORCE       0.151    
 LARGEST RESIDUAL FORCE            -4.246E-07   AT NODE         77   DOF  2
   INSTANCE: ELEM-1                                                                          
 LARGEST INCREMENT OF DISP.         9.227E-03   AT NODE        102   DOF  2
   INSTANCE: ELEM-1                                                                          
 LARGEST CORRECTION TO DISP.       -5.058E-05   AT NODE        102   DOF  2
   INSTANCE: ELEM-1                                                                          
          THE FORCE     EQUILIBRIUM EQUATIONS HAVE CONVERGED

 AVERAGE HEAT FLUX                  6.014E-10   TIME AVG. HEAT FLUX   1.000E-02
 LARGEST RESIDUAL HEAT FLUX        -1.470E-14   AT NODE        127   DOF 11
   INSTANCE: ELEM-1                                                                          
 LARGEST INCREMENT OF TEMP.         1.207E-02   AT NODE         27   DOF 11
   INSTANCE: ELEM-1                                                                          
 LARGEST CORRECTION TO TEMP.       -6.869E-05   AT NODE         50   DOF 11
   INSTANCE: ELEM-1                                                                          
          THERE IS ZERO HEAT FLUX EVERYWHERE
 

 ***WARNING: THERE IS ZERO HEAT FLUX EVERYWHERE IN THE MODEL BASED ON THE 
             DEFAULT CRITERION. PLEASE CHECK THE VALUE OF THE AVERAGE HEAT FLUX 
             DURING THE CURRENT ITERATION TO VERIFY THAT THE HEAT FLUX IS SMALL 
             ENOUGH TO BE TREATED AS ZERO. IF NOT, PLEASE USE THE SOLUTION 
             CONTROLS TO RESET THE CRITERION FOR ZERO HEAT FLUX.

 ITERATION SUMMARY FOR THE INCREMENT:   1 TOTAL ITERATIONS, OF WHICH
   0 ARE SEVERE DISCONTINUITY ITERATIONS AND  1 ARE EQUILIBRIUM ITERATIONS.

 TIME INCREMENT COMPLETED  1.000E-02,  FRACTION OF STEP COMPLETED  0.780    
 STEP TIME COMPLETED       0.780    ,  TOTAL TIME COMPLETED        0.780    


  INCREMENT    79 STARTS. ATTEMPT NUMBER  1, TIME INCREMENT  1.000E-02

  NUMBER OF EQUATIONS =    23103     NUMBER OF FLOATING PT. OPERATIONS =  1.16E+09

     CHECK POINT   START OF SOLVER    

     CHECK POINT  END OF SOLVER       

       ELAPSED USER TIME (SEC)      =  0.20000    
       ELAPSED SYSTEM TIME (SEC)    =   0.0000    
       ELAPSED TOTAL CPU TIME (SEC) =  0.20000    
       ELAPSED WALLCLOCK TIME (SEC) =          0

               CONVERGENCE CHECKS FOR EQUILIBRIUM ITERATION     1


 AVERAGE FORCE                      3.244E-02   TIME AVG. FORCE       0.150    
 LARGEST RESIDUAL FORCE            -3.337E-07   AT NODE         77   DOF  2
   INSTANCE: ELEM-1                                                                          
 LARGEST INCREMENT OF DISP.         9.179E-03   AT NODE        102   DOF  2
   INSTANCE: ELEM-1                                                                          
 LARGEST CORRECTION TO DISP.       -4.801E-05   AT NODE        102   DOF  2
   INSTANCE: ELEM-1                                                                          
          THE FORCE     EQUILIBRIUM EQUATIONS HAVE CONVERGED

 AVERAGE HEAT FLUX                  6.008E-10   TIME AVG. HEAT FLUX   1.000E-02
 LARGEST RESIDUAL HEAT FLUX        -1.065E-14   AT NODE        127   DOF 11
   INSTANCE: ELEM-1                                                                          
 LARGEST INCREMENT OF TEMP.         1.204E-02   AT NODE         27   DOF 11
   INSTANCE: ELEM-1                                                                          
 LARGEST CORRECTION TO TEMP.       -6.525E-05   AT NODE         50   DOF 11
   INSTANCE: ELEM-1                                                                          
          THERE IS ZERO HEAT FLUX EVERYWHERE
 

 ***WARNING: THERE IS ZERO HEAT FLUX EVERYWHERE IN THE MODEL BASED ON THE 
             DEFAULT CRITERION. PLEASE CHECK THE VALUE OF THE AVERAGE HEAT FLUX 
             DURING THE CURRENT ITERATION TO VERIFY THAT THE HEAT FLUX IS SMALL 
             ENOUGH TO BE TREATED AS ZERO. IF NOT, PLEASE USE THE SOLUTION 
             CONTROLS TO RESET THE CRITERION FOR ZERO HEAT FLUX.

 ITERATION SUMMARY FOR THE INCREMENT:   1 TOTAL ITERATIONS, OF WHICH
   0 ARE SEVERE DISCONTINUITY ITERATIONS AND  1 ARE EQUILIBRIUM ITERATIONS.

 TIME INCREMENT COMPLETED  1.000E-02,  FRACTION OF STEP COMPLETED  0.790    
 STEP TIME COMPLETED       0.790    ,  TOTAL TIME COMPLETED        0.790    


  INCREMENT    80 STARTS. ATTEMPT NUMBER  1, TIME INCREMENT  1.000E-02

  NUMBER OF EQUATIONS =    23103     NUMBER OF FLOATING PT. OPERATIONS =  1.16E+09

     CHECK POINT   START OF SOLVER    

     CHECK POINT  END OF SOLVER       

       ELAPSED USER TIME (SEC)      =  0.20000    
       ELAPSED SYSTEM TIME (SEC)    =   0.0000    
       ELAPSED TOTAL CPU TIME (SEC) =  0.20000    
       ELAPSED WALLCLOCK TIME (SEC) =          1

               CONVERGENCE CHECKS FOR EQUILIBRIUM ITERATION     1


 AVERAGE FORCE                      3.147E-02   TIME AVG. FORCE       0.148    
 LARGEST RESIDUAL FORCE            -2.630E-07   AT NODE         77   DOF  2
   INSTANCE: ELEM-1                                                                          
 LARGEST INCREMENT OF DISP.         9.133E-03   AT NODE        102   DOF  2
   INSTANCE: ELEM-1                                                                          
 LARGEST CORRECTION TO DISP.       -4.560E-05   AT NODE        102   DOF  2
   INSTANCE: ELEM-1                                                                          
          THE FORCE     EQUILIBRIUM EQUATIONS HAVE CONVERGED

 AVERAGE HEAT FLUX                  6.004E-10   TIME AVG. HEAT FLUX   1.000E-02
 LARGEST RESIDUAL HEAT FLUX        -7.785E-15   AT NODE        127   DOF 11
   INSTANCE: ELEM-1                                                                          
 LARGEST INCREMENT OF TEMP.         1.202E-02   AT NODE         27   DOF 11
   INSTANCE: ELEM-1                                                                          
 LARGEST CORRECTION TO TEMP.       -6.241E-05   AT NODE         50   DOF 11
   INSTANCE: ELEM-1                                                                          
          THERE IS ZERO HEAT FLUX EVERYWHERE
 

 ***WARNING: THERE IS ZERO HEAT FLUX EVERYWHERE IN THE MODEL BASED ON THE 
             DEFAULT CRITERION. PLEASE CHECK THE VALUE OF THE AVERAGE HEAT FLUX 
             DURING THE CURRENT ITERATION TO VERIFY THAT THE HEAT FLUX IS SMALL 
             ENOUGH TO BE TREATED AS ZERO. IF NOT, PLEASE USE THE SOLUTION 
             CONTROLS TO RESET THE CRITERION FOR ZERO HEAT FLUX.

 ITERATION SUMMARY FOR THE INCREMENT:   1 TOTAL ITERATIONS, OF WHICH
   0 ARE SEVERE DISCONTINUITY ITERATIONS AND  1 ARE EQUILIBRIUM ITERATIONS.

 TIME INCREMENT COMPLETED  1.000E-02,  FRACTION OF STEP COMPLETED  0.800    
 STEP TIME COMPLETED       0.800    ,  TOTAL TIME COMPLETED        0.800    


  INCREMENT    81 STARTS. ATTEMPT NUMBER  1, TIME INCREMENT  1.000E-02

  NUMBER OF EQUATIONS =    23103     NUMBER OF FLOATING PT. OPERATIONS =  1.16E+09

     CHECK POINT   START OF SOLVER    

     CHECK POINT  END OF SOLVER       

       ELAPSED USER TIME (SEC)      =  0.20000    
       ELAPSED SYSTEM TIME (SEC)    =   0.0000    
       ELAPSED TOTAL CPU TIME (SEC) =  0.20000    
       ELAPSED WALLCLOCK TIME (SEC) =          0

               CONVERGENCE CHECKS FOR EQUILIBRIUM ITERATION     1


 AVERAGE FORCE                      3.049E-02   TIME AVG. FORCE       0.147    
 LARGEST RESIDUAL FORCE            -2.083E-07   AT NODE         77   DOF  2
   INSTANCE: ELEM-1                                                                          
 LARGEST INCREMENT OF DISP.         9.090E-03   AT NODE        102   DOF  2
   INSTANCE: ELEM-1                                                                          
 LARGEST CORRECTION TO DISP.       -4.335E-05   AT NODE        102   DOF  2
   INSTANCE: ELEM-1                                                                          
          THE FORCE     EQUILIBRIUM EQUATIONS HAVE CONVERGED

 AVERAGE HEAT FLUX                  6.001E-10   TIME AVG. HEAT FLUX   1.000E-02
 LARGEST RESIDUAL HEAT FLUX        -8.659E-15   AT NODE       2508   DOF 11
   INSTANCE: ELEM-1                                                                          
 LARGEST INCREMENT OF TEMP.         1.199E-02   AT NODE         27   DOF 11
   INSTANCE: ELEM-1                                                                          
 LARGEST CORRECTION TO TEMP.       -5.974E-05   AT NODE         50   DOF 11
   INSTANCE: ELEM-1                                                                          
          THERE IS ZERO HEAT FLUX EVERYWHERE
 

 ***WARNING: THERE IS ZERO HEAT FLUX EVERYWHERE IN THE MODEL BASED ON THE 
             DEFAULT CRITERION. PLEASE CHECK THE VALUE OF THE AVERAGE HEAT FLUX 
             DURING THE CURRENT ITERATION TO VERIFY THAT THE HEAT FLUX IS SMALL 
             ENOUGH TO BE TREATED AS ZERO. IF NOT, PLEASE USE THE SOLUTION 
             CONTROLS TO RESET THE CRITERION FOR ZERO HEAT FLUX.

 ITERATION SUMMARY FOR THE INCREMENT:   1 TOTAL ITERATIONS, OF WHICH
   0 ARE SEVERE DISCONTINUITY ITERATIONS AND  1 ARE EQUILIBRIUM ITERATIONS.

 TIME INCREMENT COMPLETED  1.000E-02,  FRACTION OF STEP COMPLETED  0.810    
 STEP TIME COMPLETED       0.810    ,  TOTAL TIME COMPLETED        0.810    


  INCREMENT    82 STARTS. ATTEMPT NUMBER  1, TIME INCREMENT  1.000E-02

  NUMBER OF EQUATIONS =    23103     NUMBER OF FLOATING PT. OPERATIONS =  1.16E+09

     CHECK POINT   START OF SOLVER    

     CHECK POINT  END OF SOLVER       

       ELAPSED USER TIME (SEC)      =  0.10000    
       ELAPSED SYSTEM TIME (SEC)    =   0.0000    
       ELAPSED TOTAL CPU TIME (SEC) =  0.10000    
       ELAPSED WALLCLOCK TIME (SEC) =          0

               CONVERGENCE CHECKS FOR EQUILIBRIUM ITERATION     1


 AVERAGE FORCE                      2.959E-02   TIME AVG. FORCE       0.146    
 LARGEST RESIDUAL FORCE            -1.659E-07   AT NODE         77   DOF  2
   INSTANCE: ELEM-1                                                                          
 LARGEST INCREMENT OF DISP.         9.049E-03   AT NODE        102   DOF  2
   INSTANCE: ELEM-1                                                                          
 LARGEST CORRECTION TO DISP.       -4.124E-05   AT NODE        102   DOF  2
   INSTANCE: ELEM-1                                                                          
          THE FORCE     EQUILIBRIUM EQUATIONS HAVE CONVERGED

 AVERAGE HEAT FLUX                  6.000E-10   TIME AVG. HEAT FLUX   1.000E-02
 LARGEST RESIDUAL HEAT FLUX        -8.180E-15   AT NODE       2508   DOF 11
   INSTANCE: ELEM-1                                                                          
 LARGEST INCREMENT OF TEMP.         1.196E-02   AT NODE         27   DOF 11
   INSTANCE: ELEM-1                                                                          
 LARGEST CORRECTION TO TEMP.       -5.725E-05   AT NODE         50   DOF 11
   INSTANCE: ELEM-1                                                                          
          THERE IS ZERO HEAT FLUX EVERYWHERE
 

 ***WARNING: THERE IS ZERO HEAT FLUX EVERYWHERE IN THE MODEL BASED ON THE 
             DEFAULT CRITERION. PLEASE CHECK THE VALUE OF THE AVERAGE HEAT FLUX 
             DURING THE CURRENT ITERATION TO VERIFY THAT THE HEAT FLUX IS SMALL 
             ENOUGH TO BE TREATED AS ZERO. IF NOT, PLEASE USE THE SOLUTION 
             CONTROLS TO RESET THE CRITERION FOR ZERO HEAT FLUX.

 ITERATION SUMMARY FOR THE INCREMENT:   1 TOTAL ITERATIONS, OF WHICH
   0 ARE SEVERE DISCONTINUITY ITERATIONS AND  1 ARE EQUILIBRIUM ITERATIONS.

 TIME INCREMENT COMPLETED  1.000E-02,  FRACTION OF STEP COMPLETED  0.820    
 STEP TIME COMPLETED       0.820    ,  TOTAL TIME COMPLETED        0.820    


  INCREMENT    83 STARTS. ATTEMPT NUMBER  1, TIME INCREMENT  1.000E-02

  NUMBER OF EQUATIONS =    23103     NUMBER OF FLOATING PT. OPERATIONS =  1.16E+09

     CHECK POINT   START OF SOLVER    

     CHECK POINT  END OF SOLVER       

       ELAPSED USER TIME (SEC)      =  0.20000    
       ELAPSED SYSTEM TIME (SEC)    =   0.0000    
       ELAPSED TOTAL CPU TIME (SEC) =  0.20000    
       ELAPSED WALLCLOCK TIME (SEC) =          0

               CONVERGENCE CHECKS FOR EQUILIBRIUM ITERATION     1


 AVERAGE FORCE                      2.873E-02   TIME AVG. FORCE       0.144    
 LARGEST RESIDUAL FORCE            -1.330E-07   AT NODE         77   DOF  2
   INSTANCE: ELEM-1                                                                          
 LARGEST INCREMENT OF DISP.         9.010E-03   AT NODE        102   DOF  2
   INSTANCE: ELEM-1                                                                          
 LARGEST CORRECTION TO DISP.       -3.927E-05   AT NODE        102   DOF  2
   INSTANCE: ELEM-1                                                                          
          THE FORCE     EQUILIBRIUM EQUATIONS HAVE CONVERGED

 AVERAGE HEAT FLUX                  5.999E-10   TIME AVG. HEAT FLUX   1.000E-02
 LARGEST RESIDUAL HEAT FLUX        -7.646E-15   AT NODE       2508   DOF 11
   INSTANCE: ELEM-1                                                                          
 LARGEST INCREMENT OF TEMP.         1.193E-02   AT NODE         27   DOF 11
   INSTANCE: ELEM-1                                                                          
 LARGEST CORRECTION TO TEMP.       -5.491E-05   AT NODE         50   DOF 11
   INSTANCE: ELEM-1                                                                          
          THERE IS ZERO HEAT FLUX EVERYWHERE
 

 ***WARNING: THERE IS ZERO HEAT FLUX EVERYWHERE IN THE MODEL BASED ON THE 
             DEFAULT CRITERION. PLEASE CHECK THE VALUE OF THE AVERAGE HEAT FLUX 
             DURING THE CURRENT ITERATION TO VERIFY THAT THE HEAT FLUX IS SMALL 
             ENOUGH TO BE TREATED AS ZERO. IF NOT, PLEASE USE THE SOLUTION 
             CONTROLS TO RESET THE CRITERION FOR ZERO HEAT FLUX.

 ITERATION SUMMARY FOR THE INCREMENT:   1 TOTAL ITERATIONS, OF WHICH
   0 ARE SEVERE DISCONTINUITY ITERATIONS AND  1 ARE EQUILIBRIUM ITERATIONS.

 TIME INCREMENT COMPLETED  1.000E-02,  FRACTION OF STEP COMPLETED  0.830    
 STEP TIME COMPLETED       0.830    ,  TOTAL TIME COMPLETED        0.830    


  INCREMENT    84 STARTS. ATTEMPT NUMBER  1, TIME INCREMENT  1.000E-02

  NUMBER OF EQUATIONS =    23103     NUMBER OF FLOATING PT. OPERATIONS =  1.16E+09

     CHECK POINT   START OF SOLVER    

     CHECK POINT  END OF SOLVER       

       ELAPSED USER TIME (SEC)      =  0.30000    
       ELAPSED SYSTEM TIME (SEC)    =   0.0000    
       ELAPSED TOTAL CPU TIME (SEC) =  0.30000    
       ELAPSED WALLCLOCK TIME (SEC) =          0

               CONVERGENCE CHECKS FOR EQUILIBRIUM ITERATION     1


 AVERAGE FORCE                      2.788E-02   TIME AVG. FORCE       0.143    
 LARGEST RESIDUAL FORCE            -1.072E-07   AT NODE         77   DOF  2
   INSTANCE: ELEM-1                                                                          
 LARGEST INCREMENT OF DISP.         8.972E-03   AT NODE        102   DOF  2
   INSTANCE: ELEM-1                                                                          
 LARGEST CORRECTION TO DISP.       -3.743E-05   AT NODE        102   DOF  2
   INSTANCE: ELEM-1                                                                          
          THE FORCE     EQUILIBRIUM EQUATIONS HAVE CONVERGED

 AVERAGE HEAT FLUX                  6.000E-10   TIME AVG. HEAT FLUX   1.000E-02
 LARGEST RESIDUAL HEAT FLUX        -7.136E-15   AT NODE       2508   DOF 11
   INSTANCE: ELEM-1                                                                          
 LARGEST INCREMENT OF TEMP.         1.191E-02   AT NODE         27   DOF 11
   INSTANCE: ELEM-1                                                                          
 LARGEST CORRECTION TO TEMP.       -5.288E-05   AT NODE         50   DOF 11
   INSTANCE: ELEM-1                                                                          
          THERE IS ZERO HEAT FLUX EVERYWHERE
 

 ***WARNING: THERE IS ZERO HEAT FLUX EVERYWHERE IN THE MODEL BASED ON THE 
             DEFAULT CRITERION. PLEASE CHECK THE VALUE OF THE AVERAGE HEAT FLUX 
             DURING THE CURRENT ITERATION TO VERIFY THAT THE HEAT FLUX IS SMALL 
             ENOUGH TO BE TREATED AS ZERO. IF NOT, PLEASE USE THE SOLUTION 
             CONTROLS TO RESET THE CRITERION FOR ZERO HEAT FLUX.

 ITERATION SUMMARY FOR THE INCREMENT:   1 TOTAL ITERATIONS, OF WHICH
   0 ARE SEVERE DISCONTINUITY ITERATIONS AND  1 ARE EQUILIBRIUM ITERATIONS.

 TIME INCREMENT COMPLETED  1.000E-02,  FRACTION OF STEP COMPLETED  0.840    
 STEP TIME COMPLETED       0.840    ,  TOTAL TIME COMPLETED        0.840    


  INCREMENT    85 STARTS. ATTEMPT NUMBER  1, TIME INCREMENT  1.000E-02

  NUMBER OF EQUATIONS =    23103     NUMBER OF FLOATING PT. OPERATIONS =  1.16E+09

     CHECK POINT   START OF SOLVER    

     CHECK POINT  END OF SOLVER       

       ELAPSED USER TIME (SEC)      =  0.20000    
       ELAPSED SYSTEM TIME (SEC)    =   0.0000    
       ELAPSED TOTAL CPU TIME (SEC) =  0.20000    
       ELAPSED WALLCLOCK TIME (SEC) =          0

               CONVERGENCE CHECKS FOR EQUILIBRIUM ITERATION     1


 AVERAGE FORCE                      2.708E-02   TIME AVG. FORCE       0.141    
 LARGEST RESIDUAL FORCE             1.960E-07   AT NODE       2850   DOF  2
   INSTANCE: ELEM-1                                                                          
 LARGEST INCREMENT OF DISP.         8.936E-03   AT NODE        102   DOF  2
   INSTANCE: ELEM-1                                                                          
 LARGEST CORRECTION TO DISP.       -3.624E-05   AT NODE        102   DOF  2
   INSTANCE: ELEM-1                                                                          
          THE FORCE     EQUILIBRIUM EQUATIONS HAVE CONVERGED

 AVERAGE HEAT FLUX                  6.002E-10   TIME AVG. HEAT FLUX   1.000E-02
 LARGEST RESIDUAL HEAT FLUX         7.687E-15   AT NODE        152   DOF 11
   INSTANCE: ELEM-1                                                                          
 LARGEST INCREMENT OF TEMP.         1.188E-02   AT NODE         27   DOF 11
   INSTANCE: ELEM-1                                                                          
 LARGEST CORRECTION TO TEMP.       -5.708E-05   AT NODE         50   DOF 11
   INSTANCE: ELEM-1                                                                          
          THERE IS ZERO HEAT FLUX EVERYWHERE
 

 ***WARNING: THERE IS ZERO HEAT FLUX EVERYWHERE IN THE MODEL BASED ON THE 
             DEFAULT CRITERION. PLEASE CHECK THE VALUE OF THE AVERAGE HEAT FLUX 
             DURING THE CURRENT ITERATION TO VERIFY THAT THE HEAT FLUX IS SMALL 
             ENOUGH TO BE TREATED AS ZERO. IF NOT, PLEASE USE THE SOLUTION 
             CONTROLS TO RESET THE CRITERION FOR ZERO HEAT FLUX.

 ITERATION SUMMARY FOR THE INCREMENT:   1 TOTAL ITERATIONS, OF WHICH
   0 ARE SEVERE DISCONTINUITY ITERATIONS AND  1 ARE EQUILIBRIUM ITERATIONS.

 TIME INCREMENT COMPLETED  1.000E-02,  FRACTION OF STEP COMPLETED  0.850    
 STEP TIME COMPLETED       0.850    ,  TOTAL TIME COMPLETED        0.850    


  INCREMENT    86 STARTS. ATTEMPT NUMBER  1, TIME INCREMENT  1.000E-02

  NUMBER OF EQUATIONS =    23103     NUMBER OF FLOATING PT. OPERATIONS =  1.16E+09

     CHECK POINT   START OF SOLVER    

     CHECK POINT  END OF SOLVER       

       ELAPSED USER TIME (SEC)      =  0.20000    
       ELAPSED SYSTEM TIME (SEC)    =   0.0000    
       ELAPSED TOTAL CPU TIME (SEC) =  0.20000    
       ELAPSED WALLCLOCK TIME (SEC) =          0

               CONVERGENCE CHECKS FOR EQUILIBRIUM ITERATION     1


 AVERAGE FORCE                      2.631E-02   TIME AVG. FORCE       0.140    
 LARGEST RESIDUAL FORCE            -7.104E-08   AT NODE         77   DOF  2
   INSTANCE: ELEM-1                                                                          
 LARGEST INCREMENT OF DISP.         8.902E-03   AT NODE        102   DOF  2
   INSTANCE: ELEM-1                                                                          
 LARGEST CORRECTION TO DISP.       -3.402E-05   AT NODE        102   DOF  2
   INSTANCE: ELEM-1                                                                          
          THE FORCE     EQUILIBRIUM EQUATIONS HAVE CONVERGED

 AVERAGE HEAT FLUX                  6.004E-10   TIME AVG. HEAT FLUX   1.000E-02
 LARGEST RESIDUAL HEAT FLUX        -6.232E-15   AT NODE       2508   DOF 11
   INSTANCE: ELEM-1                                                                          
 LARGEST INCREMENT OF TEMP.         1.185E-02   AT NODE         27   DOF 11
   INSTANCE: ELEM-1                                                                          
 LARGEST CORRECTION TO TEMP.       -4.870E-05   AT NODE         50   DOF 11
   INSTANCE: ELEM-1                                                                          
          THERE IS ZERO HEAT FLUX EVERYWHERE
 

 ***WARNING: THERE IS ZERO HEAT FLUX EVERYWHERE IN THE MODEL BASED ON THE 
             DEFAULT CRITERION. PLEASE CHECK THE VALUE OF THE AVERAGE HEAT FLUX 
             DURING THE CURRENT ITERATION TO VERIFY THAT THE HEAT FLUX IS SMALL 
             ENOUGH TO BE TREATED AS ZERO. IF NOT, PLEASE USE THE SOLUTION 
             CONTROLS TO RESET THE CRITERION FOR ZERO HEAT FLUX.

 ITERATION SUMMARY FOR THE INCREMENT:   1 TOTAL ITERATIONS, OF WHICH
   0 ARE SEVERE DISCONTINUITY ITERATIONS AND  1 ARE EQUILIBRIUM ITERATIONS.

 TIME INCREMENT COMPLETED  1.000E-02,  FRACTION OF STEP COMPLETED  0.860    
 STEP TIME COMPLETED       0.860    ,  TOTAL TIME COMPLETED        0.860    


  INCREMENT    87 STARTS. ATTEMPT NUMBER  1, TIME INCREMENT  1.000E-02

  NUMBER OF EQUATIONS =    23103     NUMBER OF FLOATING PT. OPERATIONS =  1.16E+09

     CHECK POINT   START OF SOLVER    

     CHECK POINT  END OF SOLVER       

       ELAPSED USER TIME (SEC)      =  0.20000    
       ELAPSED SYSTEM TIME (SEC)    =   0.0000    
       ELAPSED TOTAL CPU TIME (SEC) =  0.20000    
       ELAPSED WALLCLOCK TIME (SEC) =          1

               CONVERGENCE CHECKS FOR EQUILIBRIUM ITERATION     1


 AVERAGE FORCE                      2.559E-02   TIME AVG. FORCE       0.139    
 LARGEST RESIDUAL FORCE            -5.833E-08   AT NODE         77   DOF  2
   INSTANCE: ELEM-1                                                                          
 LARGEST INCREMENT OF DISP.         8.869E-03   AT NODE        102   DOF  2
   INSTANCE: ELEM-1                                                                          
 LARGEST CORRECTION TO DISP.       -3.249E-05   AT NODE        102   DOF  2
   INSTANCE: ELEM-1                                                                          
          THE FORCE     EQUILIBRIUM EQUATIONS HAVE CONVERGED

 AVERAGE HEAT FLUX                  6.008E-10   TIME AVG. HEAT FLUX   1.000E-02
 LARGEST RESIDUAL HEAT FLUX        -5.824E-15   AT NODE       2508   DOF 11
   INSTANCE: ELEM-1                                                                          
 LARGEST INCREMENT OF TEMP.         1.182E-02   AT NODE         27   DOF 11
   INSTANCE: ELEM-1                                                                          
 LARGEST CORRECTION TO TEMP.       -4.686E-05   AT NODE         50   DOF 11
   INSTANCE: ELEM-1                                                                          
          THERE IS ZERO HEAT FLUX EVERYWHERE
 

 ***WARNING: THERE IS ZERO HEAT FLUX EVERYWHERE IN THE MODEL BASED ON THE 
             DEFAULT CRITERION. PLEASE CHECK THE VALUE OF THE AVERAGE HEAT FLUX 
             DURING THE CURRENT ITERATION TO VERIFY THAT THE HEAT FLUX IS SMALL 
             ENOUGH TO BE TREATED AS ZERO. IF NOT, PLEASE USE THE SOLUTION 
             CONTROLS TO RESET THE CRITERION FOR ZERO HEAT FLUX.

 ITERATION SUMMARY FOR THE INCREMENT:   1 TOTAL ITERATIONS, OF WHICH
   0 ARE SEVERE DISCONTINUITY ITERATIONS AND  1 ARE EQUILIBRIUM ITERATIONS.

 TIME INCREMENT COMPLETED  1.000E-02,  FRACTION OF STEP COMPLETED  0.870    
 STEP TIME COMPLETED       0.870    ,  TOTAL TIME COMPLETED        0.870    


  INCREMENT    88 STARTS. ATTEMPT NUMBER  1, TIME INCREMENT  1.000E-02

  NUMBER OF EQUATIONS =    23103     NUMBER OF FLOATING PT. OPERATIONS =  1.16E+09

     CHECK POINT   START OF SOLVER    

     CHECK POINT  END OF SOLVER       

       ELAPSED USER TIME (SEC)      =  0.20000    
       ELAPSED SYSTEM TIME (SEC)    =   0.0000    
       ELAPSED TOTAL CPU TIME (SEC) =  0.20000    
       ELAPSED WALLCLOCK TIME (SEC) =          0

               CONVERGENCE CHECKS FOR EQUILIBRIUM ITERATION     1


 AVERAGE FORCE                      2.487E-02   TIME AVG. FORCE       0.137    
 LARGEST RESIDUAL FORCE            -4.816E-08   AT NODE         77   DOF  2
   INSTANCE: ELEM-1                                                                          
 LARGEST INCREMENT OF DISP.         8.838E-03   AT NODE        102   DOF  2
   INSTANCE: ELEM-1                                                                          
 LARGEST CORRECTION TO DISP.       -3.104E-05   AT NODE        102   DOF  2
   INSTANCE: ELEM-1                                                                          
          THE FORCE     EQUILIBRIUM EQUATIONS HAVE CONVERGED

 AVERAGE HEAT FLUX                  6.013E-10   TIME AVG. HEAT FLUX   1.000E-02
 LARGEST RESIDUAL HEAT FLUX        -5.446E-15   AT NODE       2508   DOF 11
   INSTANCE: ELEM-1                                                                          
 LARGEST INCREMENT OF TEMP.         1.180E-02   AT NODE         27   DOF 11
   INSTANCE: ELEM-1                                                                          
 LARGEST CORRECTION TO TEMP.       -4.514E-05   AT NODE         50   DOF 11
   INSTANCE: ELEM-1                                                                          
          THERE IS ZERO HEAT FLUX EVERYWHERE
 

 ***WARNING: THERE IS ZERO HEAT FLUX EVERYWHERE IN THE MODEL BASED ON THE 
             DEFAULT CRITERION. PLEASE CHECK THE VALUE OF THE AVERAGE HEAT FLUX 
             DURING THE CURRENT ITERATION TO VERIFY THAT THE HEAT FLUX IS SMALL 
             ENOUGH TO BE TREATED AS ZERO. IF NOT, PLEASE USE THE SOLUTION 
             CONTROLS TO RESET THE CRITERION FOR ZERO HEAT FLUX.

 ITERATION SUMMARY FOR THE INCREMENT:   1 TOTAL ITERATIONS, OF WHICH
   0 ARE SEVERE DISCONTINUITY ITERATIONS AND  1 ARE EQUILIBRIUM ITERATIONS.

 TIME INCREMENT COMPLETED  1.000E-02,  FRACTION OF STEP COMPLETED  0.880    
 STEP TIME COMPLETED       0.880    ,  TOTAL TIME COMPLETED        0.880    


  INCREMENT    89 STARTS. ATTEMPT NUMBER  1, TIME INCREMENT  1.000E-02

  NUMBER OF EQUATIONS =    23103     NUMBER OF FLOATING PT. OPERATIONS =  1.16E+09

     CHECK POINT   START OF SOLVER    

     CHECK POINT  END OF SOLVER       

       ELAPSED USER TIME (SEC)      =  0.10000    
       ELAPSED SYSTEM TIME (SEC)    =   0.0000    
       ELAPSED TOTAL CPU TIME (SEC) =  0.10000    
       ELAPSED WALLCLOCK TIME (SEC) =          0

               CONVERGENCE CHECKS FOR EQUILIBRIUM ITERATION     1


 AVERAGE FORCE                      2.421E-02   TIME AVG. FORCE       0.136    
 LARGEST RESIDUAL FORCE             8.003E-08   AT NODE       2850   DOF  2
   INSTANCE: ELEM-1                                                                          
 LARGEST INCREMENT OF DISP.         8.808E-03   AT NODE        102   DOF  2
   INSTANCE: ELEM-1                                                                          
 LARGEST CORRECTION TO DISP.       -2.992E-05   AT NODE        102   DOF  2
   INSTANCE: ELEM-1                                                                          
          THE FORCE     EQUILIBRIUM EQUATIONS HAVE CONVERGED

 AVERAGE HEAT FLUX                  6.019E-10   TIME AVG. HEAT FLUX   1.000E-02
 LARGEST RESIDUAL HEAT FLUX        -5.046E-15   AT NODE       2508   DOF 11
   INSTANCE: ELEM-1                                                                          
 LARGEST INCREMENT OF TEMP.         1.177E-02   AT NODE         27   DOF 11
   INSTANCE: ELEM-1                                                                          
 LARGEST CORRECTION TO TEMP.       -4.682E-05   AT NODE         50   DOF 11
   INSTANCE: ELEM-1                                                                          
          THERE IS ZERO HEAT FLUX EVERYWHERE
 

 ***WARNING: THERE IS ZERO HEAT FLUX EVERYWHERE IN THE MODEL BASED ON THE 
             DEFAULT CRITERION. PLEASE CHECK THE VALUE OF THE AVERAGE HEAT FLUX 
             DURING THE CURRENT ITERATION TO VERIFY THAT THE HEAT FLUX IS SMALL 
             ENOUGH TO BE TREATED AS ZERO. IF NOT, PLEASE USE THE SOLUTION 
             CONTROLS TO RESET THE CRITERION FOR ZERO HEAT FLUX.

 ITERATION SUMMARY FOR THE INCREMENT:   1 TOTAL ITERATIONS, OF WHICH
   0 ARE SEVERE DISCONTINUITY ITERATIONS AND  1 ARE EQUILIBRIUM ITERATIONS.

 TIME INCREMENT COMPLETED  1.000E-02,  FRACTION OF STEP COMPLETED  0.890    
 STEP TIME COMPLETED       0.890    ,  TOTAL TIME COMPLETED        0.890    


  INCREMENT    90 STARTS. ATTEMPT NUMBER  1, TIME INCREMENT  1.000E-02

  NUMBER OF EQUATIONS =    23103     NUMBER OF FLOATING PT. OPERATIONS =  1.16E+09

     CHECK POINT   START OF SOLVER    

     CHECK POINT  END OF SOLVER       

       ELAPSED USER TIME (SEC)      =  0.20000    
       ELAPSED SYSTEM TIME (SEC)    =   0.0000    
       ELAPSED TOTAL CPU TIME (SEC) =  0.20000    
       ELAPSED WALLCLOCK TIME (SEC) =          0

               CONVERGENCE CHECKS FOR EQUILIBRIUM ITERATION     1


 AVERAGE FORCE                      2.356E-02   TIME AVG. FORCE       0.135    
 LARGEST RESIDUAL FORCE             4.369E-08   AT NODE       2850   DOF  2
   INSTANCE: ELEM-1                                                                          
 LARGEST INCREMENT OF DISP.         8.780E-03   AT NODE        102   DOF  2
   INSTANCE: ELEM-1                                                                          
 LARGEST CORRECTION TO DISP.       -2.854E-05   AT NODE        102   DOF  2
   INSTANCE: ELEM-1                                                                          
          THE FORCE     EQUILIBRIUM EQUATIONS HAVE CONVERGED

 AVERAGE HEAT FLUX                  6.025E-10   TIME AVG. HEAT FLUX   1.000E-02
 LARGEST RESIDUAL HEAT FLUX        -4.688E-15   AT NODE       2406   DOF 11
   INSTANCE: ELEM-1                                                                          
 LARGEST INCREMENT OF TEMP.         1.175E-02   AT NODE         27   DOF 11
   INSTANCE: ELEM-1                                                                          
 LARGEST CORRECTION TO TEMP.       -4.421E-05   AT NODE         50   DOF 11
   INSTANCE: ELEM-1                                                                          
          THERE IS ZERO HEAT FLUX EVERYWHERE
 

 ***WARNING: THERE IS ZERO HEAT FLUX EVERYWHERE IN THE MODEL BASED ON THE 
             DEFAULT CRITERION. PLEASE CHECK THE VALUE OF THE AVERAGE HEAT FLUX 
             DURING THE CURRENT ITERATION TO VERIFY THAT THE HEAT FLUX IS SMALL 
             ENOUGH TO BE TREATED AS ZERO. IF NOT, PLEASE USE THE SOLUTION 
             CONTROLS TO RESET THE CRITERION FOR ZERO HEAT FLUX.

 ITERATION SUMMARY FOR THE INCREMENT:   1 TOTAL ITERATIONS, OF WHICH
   0 ARE SEVERE DISCONTINUITY ITERATIONS AND  1 ARE EQUILIBRIUM ITERATIONS.

 TIME INCREMENT COMPLETED  1.000E-02,  FRACTION OF STEP COMPLETED  0.900    
 STEP TIME COMPLETED       0.900    ,  TOTAL TIME COMPLETED        0.900    


  INCREMENT    91 STARTS. ATTEMPT NUMBER  1, TIME INCREMENT  1.000E-02

  NUMBER OF EQUATIONS =    23103     NUMBER OF FLOATING PT. OPERATIONS =  1.16E+09

     CHECK POINT   START OF SOLVER    

     CHECK POINT  END OF SOLVER       

       ELAPSED USER TIME (SEC)      =  0.20000    
       ELAPSED SYSTEM TIME (SEC)    =   0.0000    
       ELAPSED TOTAL CPU TIME (SEC) =  0.20000    
       ELAPSED WALLCLOCK TIME (SEC) =          0

               CONVERGENCE CHECKS FOR EQUILIBRIUM ITERATION     1


 AVERAGE FORCE                      2.294E-02   TIME AVG. FORCE       0.134    
 LARGEST RESIDUAL FORCE            -2.793E-08   AT NODE         77   DOF  2
   INSTANCE: ELEM-1                                                                          
 LARGEST INCREMENT OF DISP.         8.753E-03   AT NODE        102   DOF  2
   INSTANCE: ELEM-1                                                                          
 LARGEST CORRECTION TO DISP.       -2.731E-05   AT NODE       2750   DOF  1
   INSTANCE: ELEM-1                                                                          
          THE FORCE     EQUILIBRIUM EQUATIONS HAVE CONVERGED

 AVERAGE HEAT FLUX                  6.032E-10   TIME AVG. HEAT FLUX   1.000E-02
 LARGEST RESIDUAL HEAT FLUX        -5.502E-16   AT NODE        127   DOF 11
   INSTANCE: ELEM-1                                                                          
 LARGEST INCREMENT OF TEMP.         1.172E-02   AT NODE         27   DOF 11
   INSTANCE: ELEM-1                                                                          
 LARGEST CORRECTION TO TEMP.       -4.051E-05   AT NODE         50   DOF 11
   INSTANCE: ELEM-1                                                                          
          THERE IS ZERO HEAT FLUX EVERYWHERE
 

 ***WARNING: THERE IS ZERO HEAT FLUX EVERYWHERE IN THE MODEL BASED ON THE 
             DEFAULT CRITERION. PLEASE CHECK THE VALUE OF THE AVERAGE HEAT FLUX 
             DURING THE CURRENT ITERATION TO VERIFY THAT THE HEAT FLUX IS SMALL 
             ENOUGH TO BE TREATED AS ZERO. IF NOT, PLEASE USE THE SOLUTION 
             CONTROLS TO RESET THE CRITERION FOR ZERO HEAT FLUX.

 ITERATION SUMMARY FOR THE INCREMENT:   1 TOTAL ITERATIONS, OF WHICH
   0 ARE SEVERE DISCONTINUITY ITERATIONS AND  1 ARE EQUILIBRIUM ITERATIONS.

 TIME INCREMENT COMPLETED  1.000E-02,  FRACTION OF STEP COMPLETED  0.910    
 STEP TIME COMPLETED       0.910    ,  TOTAL TIME COMPLETED        0.910    


  INCREMENT    92 STARTS. ATTEMPT NUMBER  1, TIME INCREMENT  1.000E-02

  NUMBER OF EQUATIONS =    23103     NUMBER OF FLOATING PT. OPERATIONS =  1.16E+09

     CHECK POINT   START OF SOLVER    

     CHECK POINT  END OF SOLVER       

       ELAPSED USER TIME (SEC)      =  0.20000    
       ELAPSED SYSTEM TIME (SEC)    =   0.0000    
       ELAPSED TOTAL CPU TIME (SEC) =  0.20000    
       ELAPSED WALLCLOCK TIME (SEC) =          0

               CONVERGENCE CHECKS FOR EQUILIBRIUM ITERATION     1


 AVERAGE FORCE                      2.233E-02   TIME AVG. FORCE       0.132    
 LARGEST RESIDUAL FORCE            -2.350E-08   AT NODE         77   DOF  2
   INSTANCE: ELEM-1                                                                          
 LARGEST INCREMENT OF DISP.         8.727E-03   AT NODE        102   DOF  2
   INSTANCE: ELEM-1                                                                          
 LARGEST CORRECTION TO DISP.       -2.694E-05   AT NODE       2750   DOF  1
   INSTANCE: ELEM-1                                                                          
          THE FORCE     EQUILIBRIUM EQUATIONS HAVE CONVERGED

 AVERAGE HEAT FLUX                  6.039E-10   TIME AVG. HEAT FLUX   1.000E-02
 LARGEST RESIDUAL HEAT FLUX         4.689E-16   AT NODE         77   DOF 11
   INSTANCE: ELEM-1                                                                          
 LARGEST INCREMENT OF TEMP.         1.170E-02   AT NODE         27   DOF 11
   INSTANCE: ELEM-1                                                                          
 LARGEST CORRECTION TO TEMP.       -3.913E-05   AT NODE         50   DOF 11
   INSTANCE: ELEM-1                                                                          
          THERE IS ZERO HEAT FLUX EVERYWHERE
 

 ***WARNING: THERE IS ZERO HEAT FLUX EVERYWHERE IN THE MODEL BASED ON THE 
             DEFAULT CRITERION. PLEASE CHECK THE VALUE OF THE AVERAGE HEAT FLUX 
             DURING THE CURRENT ITERATION TO VERIFY THAT THE HEAT FLUX IS SMALL 
             ENOUGH TO BE TREATED AS ZERO. IF NOT, PLEASE USE THE SOLUTION 
             CONTROLS TO RESET THE CRITERION FOR ZERO HEAT FLUX.

 ITERATION SUMMARY FOR THE INCREMENT:   1 TOTAL ITERATIONS, OF WHICH
   0 ARE SEVERE DISCONTINUITY ITERATIONS AND  1 ARE EQUILIBRIUM ITERATIONS.

 TIME INCREMENT COMPLETED  1.000E-02,  FRACTION OF STEP COMPLETED  0.920    
 STEP TIME COMPLETED       0.920    ,  TOTAL TIME COMPLETED        0.920    


  INCREMENT    93 STARTS. ATTEMPT NUMBER  1, TIME INCREMENT  1.000E-02

  NUMBER OF EQUATIONS =    23103     NUMBER OF FLOATING PT. OPERATIONS =  1.16E+09

     CHECK POINT   START OF SOLVER    

     CHECK POINT  END OF SOLVER       

       ELAPSED USER TIME (SEC)      =  0.20000    
       ELAPSED SYSTEM TIME (SEC)    =   0.0000    
       ELAPSED TOTAL CPU TIME (SEC) =  0.20000    
       ELAPSED WALLCLOCK TIME (SEC) =          0

               CONVERGENCE CHECKS FOR EQUILIBRIUM ITERATION     1


 AVERAGE FORCE                      2.175E-02   TIME AVG. FORCE       0.131    
 LARGEST RESIDUAL FORCE            -1.986E-08   AT NODE         77   DOF  2
   INSTANCE: ELEM-1                                                                          
 LARGEST INCREMENT OF DISP.         8.702E-03   AT NODE        102   DOF  2
   INSTANCE: ELEM-1                                                                          
 LARGEST CORRECTION TO DISP.       -2.660E-05   AT NODE       2750   DOF  1
   INSTANCE: ELEM-1                                                                          
          THE FORCE     EQUILIBRIUM EQUATIONS HAVE CONVERGED

 AVERAGE HEAT FLUX                  6.048E-10   TIME AVG. HEAT FLUX   1.000E-02
 LARGEST RESIDUAL HEAT FLUX         5.257E-16   AT NODE         78   DOF 11
   INSTANCE: ELEM-1                                                                          
 LARGEST INCREMENT OF TEMP.         1.167E-02   AT NODE         27   DOF 11
   INSTANCE: ELEM-1                                                                          
 LARGEST CORRECTION TO TEMP.       -3.782E-05   AT NODE         50   DOF 11
   INSTANCE: ELEM-1                                                                          
          THERE IS ZERO HEAT FLUX EVERYWHERE
 

 ***WARNING: THERE IS ZERO HEAT FLUX EVERYWHERE IN THE MODEL BASED ON THE 
             DEFAULT CRITERION. PLEASE CHECK THE VALUE OF THE AVERAGE HEAT FLUX 
             DURING THE CURRENT ITERATION TO VERIFY THAT THE HEAT FLUX IS SMALL 
             ENOUGH TO BE TREATED AS ZERO. IF NOT, PLEASE USE THE SOLUTION 
             CONTROLS TO RESET THE CRITERION FOR ZERO HEAT FLUX.

 ITERATION SUMMARY FOR THE INCREMENT:   1 TOTAL ITERATIONS, OF WHICH
   0 ARE SEVERE DISCONTINUITY ITERATIONS AND  1 ARE EQUILIBRIUM ITERATIONS.

 TIME INCREMENT COMPLETED  1.000E-02,  FRACTION OF STEP COMPLETED  0.930    
 STEP TIME COMPLETED       0.930    ,  TOTAL TIME COMPLETED        0.930    


  INCREMENT    94 STARTS. ATTEMPT NUMBER  1, TIME INCREMENT  1.000E-02

  NUMBER OF EQUATIONS =    23103     NUMBER OF FLOATING PT. OPERATIONS =  1.16E+09

     CHECK POINT   START OF SOLVER    

     CHECK POINT  END OF SOLVER       

       ELAPSED USER TIME (SEC)      =  0.20000    
       ELAPSED SYSTEM TIME (SEC)    =   0.0000    
       ELAPSED TOTAL CPU TIME (SEC) =  0.20000    
       ELAPSED WALLCLOCK TIME (SEC) =          1

               CONVERGENCE CHECKS FOR EQUILIBRIUM ITERATION     1


 AVERAGE FORCE                      2.118E-02   TIME AVG. FORCE       0.130    
 LARGEST RESIDUAL FORCE            -1.684E-08   AT NODE         77   DOF  2
   INSTANCE: ELEM-1                                                                          
 LARGEST INCREMENT OF DISP.         8.678E-03   AT NODE        102   DOF  2
   INSTANCE: ELEM-1                                                                          
 LARGEST CORRECTION TO DISP.       -2.629E-05   AT NODE       2750   DOF  1
   INSTANCE: ELEM-1                                                                          
          THE FORCE     EQUILIBRIUM EQUATIONS HAVE CONVERGED

 AVERAGE HEAT FLUX                  6.057E-10   TIME AVG. HEAT FLUX   1.000E-02
 LARGEST RESIDUAL HEAT FLUX         6.217E-16   AT NODE         78   DOF 11
   INSTANCE: ELEM-1                                                                          
 LARGEST INCREMENT OF TEMP.         1.165E-02   AT NODE         27   DOF 11
   INSTANCE: ELEM-1                                                                          
 LARGEST CORRECTION TO TEMP.       -3.658E-05   AT NODE         50   DOF 11
   INSTANCE: ELEM-1                                                                          
          THERE IS ZERO HEAT FLUX EVERYWHERE
 

 ***WARNING: THERE IS ZERO HEAT FLUX EVERYWHERE IN THE MODEL BASED ON THE 
             DEFAULT CRITERION. PLEASE CHECK THE VALUE OF THE AVERAGE HEAT FLUX 
             DURING THE CURRENT ITERATION TO VERIFY THAT THE HEAT FLUX IS SMALL 
             ENOUGH TO BE TREATED AS ZERO. IF NOT, PLEASE USE THE SOLUTION 
             CONTROLS TO RESET THE CRITERION FOR ZERO HEAT FLUX.

 ITERATION SUMMARY FOR THE INCREMENT:   1 TOTAL ITERATIONS, OF WHICH
   0 ARE SEVERE DISCONTINUITY ITERATIONS AND  1 ARE EQUILIBRIUM ITERATIONS.

 TIME INCREMENT COMPLETED  1.000E-02,  FRACTION OF STEP COMPLETED  0.940    
 STEP TIME COMPLETED       0.940    ,  TOTAL TIME COMPLETED        0.940    


  INCREMENT    95 STARTS. ATTEMPT NUMBER  1, TIME INCREMENT  1.000E-02

  NUMBER OF EQUATIONS =    23103     NUMBER OF FLOATING PT. OPERATIONS =  1.16E+09

     CHECK POINT   START OF SOLVER    

     CHECK POINT  END OF SOLVER       

       ELAPSED USER TIME (SEC)      =  0.20000    
       ELAPSED SYSTEM TIME (SEC)    =   0.0000    
       ELAPSED TOTAL CPU TIME (SEC) =  0.20000    
       ELAPSED WALLCLOCK TIME (SEC) =          0

               CONVERGENCE CHECKS FOR EQUILIBRIUM ITERATION     1


 AVERAGE FORCE                      2.064E-02   TIME AVG. FORCE       0.129    
 LARGEST RESIDUAL FORCE            -1.433E-08   AT NODE         77   DOF  2
   INSTANCE: ELEM-1                                                                          
 LARGEST INCREMENT OF DISP.         8.655E-03   AT NODE        102   DOF  2
   INSTANCE: ELEM-1                                                                          
 LARGEST CORRECTION TO DISP.       -2.601E-05   AT NODE       2750   DOF  1
   INSTANCE: ELEM-1                                                                          
          THE FORCE     EQUILIBRIUM EQUATIONS HAVE CONVERGED

 AVERAGE HEAT FLUX                  6.066E-10   TIME AVG. HEAT FLUX   1.000E-02
 LARGEST RESIDUAL HEAT FLUX         7.140E-16   AT NODE         78   DOF 11
   INSTANCE: ELEM-1                                                                          
 LARGEST INCREMENT OF TEMP.         1.162E-02   AT NODE         27   DOF 11
   INSTANCE: ELEM-1                                                                          
 LARGEST CORRECTION TO TEMP.       -3.540E-05   AT NODE         50   DOF 11
   INSTANCE: ELEM-1                                                                          
          THERE IS ZERO HEAT FLUX EVERYWHERE
 

 ***WARNING: THERE IS ZERO HEAT FLUX EVERYWHERE IN THE MODEL BASED ON THE 
             DEFAULT CRITERION. PLEASE CHECK THE VALUE OF THE AVERAGE HEAT FLUX 
             DURING THE CURRENT ITERATION TO VERIFY THAT THE HEAT FLUX IS SMALL 
             ENOUGH TO BE TREATED AS ZERO. IF NOT, PLEASE USE THE SOLUTION 
             CONTROLS TO RESET THE CRITERION FOR ZERO HEAT FLUX.

 ITERATION SUMMARY FOR THE INCREMENT:   1 TOTAL ITERATIONS, OF WHICH
   0 ARE SEVERE DISCONTINUITY ITERATIONS AND  1 ARE EQUILIBRIUM ITERATIONS.

 TIME INCREMENT COMPLETED  1.000E-02,  FRACTION OF STEP COMPLETED  0.950    
 STEP TIME COMPLETED       0.950    ,  TOTAL TIME COMPLETED        0.950    


  INCREMENT    96 STARTS. ATTEMPT NUMBER  1, TIME INCREMENT  1.000E-02

  NUMBER OF EQUATIONS =    23103     NUMBER OF FLOATING PT. OPERATIONS =  1.16E+09

     CHECK POINT   START OF SOLVER    

     CHECK POINT  END OF SOLVER       

       ELAPSED USER TIME (SEC)      =  0.20000    
       ELAPSED SYSTEM TIME (SEC)    =   0.0000    
       ELAPSED TOTAL CPU TIME (SEC) =  0.20000    
       ELAPSED WALLCLOCK TIME (SEC) =          1

               CONVERGENCE CHECKS FOR EQUILIBRIUM ITERATION     1


 AVERAGE FORCE                      2.012E-02   TIME AVG. FORCE       0.128    
 LARGEST RESIDUAL FORCE            -1.224E-08   AT NODE         77   DOF  2
   INSTANCE: ELEM-1                                                                          
 LARGEST INCREMENT OF DISP.         8.633E-03   AT NODE        102   DOF  2
   INSTANCE: ELEM-1                                                                          
 LARGEST CORRECTION TO DISP.       -2.574E-05   AT NODE       2750   DOF  1
   INSTANCE: ELEM-1                                                                          
          THE FORCE     EQUILIBRIUM EQUATIONS HAVE CONVERGED

 AVERAGE HEAT FLUX                  6.077E-10   TIME AVG. HEAT FLUX   1.000E-02
 LARGEST RESIDUAL HEAT FLUX         7.977E-16   AT NODE         78   DOF 11
   INSTANCE: ELEM-1                                                                          
 LARGEST INCREMENT OF TEMP.         1.160E-02   AT NODE         27   DOF 11
   INSTANCE: ELEM-1                                                                          
 LARGEST CORRECTION TO TEMP.       -3.428E-05   AT NODE         50   DOF 11
   INSTANCE: ELEM-1                                                                          
          THERE IS ZERO HEAT FLUX EVERYWHERE
 

 ***WARNING: THERE IS ZERO HEAT FLUX EVERYWHERE IN THE MODEL BASED ON THE 
             DEFAULT CRITERION. PLEASE CHECK THE VALUE OF THE AVERAGE HEAT FLUX 
             DURING THE CURRENT ITERATION TO VERIFY THAT THE HEAT FLUX IS SMALL 
             ENOUGH TO BE TREATED AS ZERO. IF NOT, PLEASE USE THE SOLUTION 
             CONTROLS TO RESET THE CRITERION FOR ZERO HEAT FLUX.

 ITERATION SUMMARY FOR THE INCREMENT:   1 TOTAL ITERATIONS, OF WHICH
   0 ARE SEVERE DISCONTINUITY ITERATIONS AND  1 ARE EQUILIBRIUM ITERATIONS.

 TIME INCREMENT COMPLETED  1.000E-02,  FRACTION OF STEP COMPLETED  0.960    
 STEP TIME COMPLETED       0.960    ,  TOTAL TIME COMPLETED        0.960    


  INCREMENT    97 STARTS. ATTEMPT NUMBER  1, TIME INCREMENT  1.000E-02

  NUMBER OF EQUATIONS =    23103     NUMBER OF FLOATING PT. OPERATIONS =  1.16E+09

     CHECK POINT   START OF SOLVER    

     CHECK POINT  END OF SOLVER       

       ELAPSED USER TIME (SEC)      =  0.20000    
       ELAPSED SYSTEM TIME (SEC)    =   0.0000    
       ELAPSED TOTAL CPU TIME (SEC) =  0.20000    
       ELAPSED WALLCLOCK TIME (SEC) =          0

               CONVERGENCE CHECKS FOR EQUILIBRIUM ITERATION     1


 AVERAGE FORCE                      1.963E-02   TIME AVG. FORCE       0.127    
 LARGEST RESIDUAL FORCE            -1.048E-08   AT NODE         77   DOF  2
   INSTANCE: ELEM-1                                                                          
 LARGEST INCREMENT OF DISP.         8.612E-03   AT NODE        102   DOF  2
   INSTANCE: ELEM-1                                                                          
 LARGEST CORRECTION TO DISP.       -2.550E-05   AT NODE       2750   DOF  1
   INSTANCE: ELEM-1                                                                          
          THE FORCE     EQUILIBRIUM EQUATIONS HAVE CONVERGED

 AVERAGE HEAT FLUX                  6.087E-10   TIME AVG. HEAT FLUX   1.000E-02
 LARGEST RESIDUAL HEAT FLUX         8.671E-16   AT NODE         78   DOF 11
   INSTANCE: ELEM-1                                                                          
 LARGEST INCREMENT OF TEMP.         1.158E-02   AT NODE         27   DOF 11
   INSTANCE: ELEM-1                                                                          
 LARGEST CORRECTION TO TEMP.       -3.321E-05   AT NODE         50   DOF 11
   INSTANCE: ELEM-1                                                                          
          THERE IS ZERO HEAT FLUX EVERYWHERE
 

 ***WARNING: THERE IS ZERO HEAT FLUX EVERYWHERE IN THE MODEL BASED ON THE 
             DEFAULT CRITERION. PLEASE CHECK THE VALUE OF THE AVERAGE HEAT FLUX 
             DURING THE CURRENT ITERATION TO VERIFY THAT THE HEAT FLUX IS SMALL 
             ENOUGH TO BE TREATED AS ZERO. IF NOT, PLEASE USE THE SOLUTION 
             CONTROLS TO RESET THE CRITERION FOR ZERO HEAT FLUX.

 ITERATION SUMMARY FOR THE INCREMENT:   1 TOTAL ITERATIONS, OF WHICH
   0 ARE SEVERE DISCONTINUITY ITERATIONS AND  1 ARE EQUILIBRIUM ITERATIONS.

 TIME INCREMENT COMPLETED  1.000E-02,  FRACTION OF STEP COMPLETED  0.970    
 STEP TIME COMPLETED       0.970    ,  TOTAL TIME COMPLETED        0.970    


  INCREMENT    98 STARTS. ATTEMPT NUMBER  1, TIME INCREMENT  1.000E-02

  NUMBER OF EQUATIONS =    23103     NUMBER OF FLOATING PT. OPERATIONS =  1.16E+09

     CHECK POINT   START OF SOLVER    

     CHECK POINT  END OF SOLVER       

       ELAPSED USER TIME (SEC)      =  0.20000    
       ELAPSED SYSTEM TIME (SEC)    =   0.0000    
       ELAPSED TOTAL CPU TIME (SEC) =  0.20000    
       ELAPSED WALLCLOCK TIME (SEC) =          0

               CONVERGENCE CHECKS FOR EQUILIBRIUM ITERATION     1


 AVERAGE FORCE                      1.914E-02   TIME AVG. FORCE       0.126    
 LARGEST RESIDUAL FORCE             2.019E-08   AT NODE       2850   DOF  2
   INSTANCE: ELEM-1                                                                          
 LARGEST INCREMENT OF DISP.         8.591E-03   AT NODE        102   DOF  2
   INSTANCE: ELEM-1                                                                          
 LARGEST CORRECTION TO DISP.       -2.682E-05   AT NODE         50   DOF  1
   INSTANCE: ELEM-1                                                                          
          THE FORCE     EQUILIBRIUM EQUATIONS HAVE CONVERGED

 AVERAGE HEAT FLUX                  6.099E-10   TIME AVG. HEAT FLUX   1.000E-02
 LARGEST RESIDUAL HEAT FLUX         9.163E-16   AT NODE         78   DOF 11
   INSTANCE: ELEM-1                                                                          
 LARGEST INCREMENT OF TEMP.         1.156E-02   AT NODE         27   DOF 11
   INSTANCE: ELEM-1                                                                          
 LARGEST CORRECTION TO TEMP.       -3.353E-05   AT NODE         50   DOF 11
   INSTANCE: ELEM-1                                                                          
          THERE IS ZERO HEAT FLUX EVERYWHERE
 

 ***WARNING: THERE IS ZERO HEAT FLUX EVERYWHERE IN THE MODEL BASED ON THE 
             DEFAULT CRITERION. PLEASE CHECK THE VALUE OF THE AVERAGE HEAT FLUX 
             DURING THE CURRENT ITERATION TO VERIFY THAT THE HEAT FLUX IS SMALL 
             ENOUGH TO BE TREATED AS ZERO. IF NOT, PLEASE USE THE SOLUTION 
             CONTROLS TO RESET THE CRITERION FOR ZERO HEAT FLUX.

 ITERATION SUMMARY FOR THE INCREMENT:   1 TOTAL ITERATIONS, OF WHICH
   0 ARE SEVERE DISCONTINUITY ITERATIONS AND  1 ARE EQUILIBRIUM ITERATIONS.

 TIME INCREMENT COMPLETED  1.000E-02,  FRACTION OF STEP COMPLETED  0.980    
 STEP TIME COMPLETED       0.980    ,  TOTAL TIME COMPLETED        0.980    


  INCREMENT    99 STARTS. ATTEMPT NUMBER  1, TIME INCREMENT  1.000E-02

  NUMBER OF EQUATIONS =    23103     NUMBER OF FLOATING PT. OPERATIONS =  1.16E+09

     CHECK POINT   START OF SOLVER    

     CHECK POINT  END OF SOLVER       

       ELAPSED USER TIME (SEC)      =  0.10000    
       ELAPSED SYSTEM TIME (SEC)    =   0.0000    
       ELAPSED TOTAL CPU TIME (SEC) =  0.10000    
       ELAPSED WALLCLOCK TIME (SEC) =          0

               CONVERGENCE CHECKS FOR EQUILIBRIUM ITERATION     1


 AVERAGE FORCE                      1.868E-02   TIME AVG. FORCE       0.125    
 LARGEST RESIDUAL FORCE             8.096E-08   AT NODE       2850   DOF  2
   INSTANCE: ELEM-1                                                                          
 LARGEST INCREMENT OF DISP.         8.569E-03   AT NODE        102   DOF  2
   INSTANCE: ELEM-1                                                                          
 LARGEST CORRECTION TO DISP.       -3.097E-05   AT NODE         50   DOF  1
   INSTANCE: ELEM-1                                                                          
          THE FORCE     EQUILIBRIUM EQUATIONS HAVE CONVERGED

 AVERAGE HEAT FLUX                  6.110E-10   TIME AVG. HEAT FLUX   1.000E-02
 LARGEST RESIDUAL HEAT FLUX         7.419E-15   AT NODE        152   DOF 11
   INSTANCE: ELEM-1                                                                          
 LARGEST INCREMENT OF TEMP.         1.153E-02   AT NODE         27   DOF 11
   INSTANCE: ELEM-1                                                                          
 LARGEST CORRECTION TO TEMP.       -3.501E-05   AT NODE         50   DOF 11
   INSTANCE: ELEM-1                                                                          
          THERE IS ZERO HEAT FLUX EVERYWHERE
 

 ***WARNING: THERE IS ZERO HEAT FLUX EVERYWHERE IN THE MODEL BASED ON THE 
             DEFAULT CRITERION. PLEASE CHECK THE VALUE OF THE AVERAGE HEAT FLUX 
             DURING THE CURRENT ITERATION TO VERIFY THAT THE HEAT FLUX IS SMALL 
             ENOUGH TO BE TREATED AS ZERO. IF NOT, PLEASE USE THE SOLUTION 
             CONTROLS TO RESET THE CRITERION FOR ZERO HEAT FLUX.

 ITERATION SUMMARY FOR THE INCREMENT:   1 TOTAL ITERATIONS, OF WHICH
   0 ARE SEVERE DISCONTINUITY ITERATIONS AND  1 ARE EQUILIBRIUM ITERATIONS.

 TIME INCREMENT COMPLETED  1.000E-02,  FRACTION OF STEP COMPLETED  0.990    
 STEP TIME COMPLETED       0.990    ,  TOTAL TIME COMPLETED        0.990    


  INCREMENT   100 STARTS. ATTEMPT NUMBER  1, TIME INCREMENT  1.000E-02

  NUMBER OF EQUATIONS =    23103     NUMBER OF FLOATING PT. OPERATIONS =  1.16E+09

     CHECK POINT   START OF SOLVER    

     CHECK POINT  END OF SOLVER       

       ELAPSED USER TIME (SEC)      =  0.20000    
       ELAPSED SYSTEM TIME (SEC)    =   0.0000    
       ELAPSED TOTAL CPU TIME (SEC) =  0.20000    
       ELAPSED WALLCLOCK TIME (SEC) =          0

               CONVERGENCE CHECKS FOR EQUILIBRIUM ITERATION     1


 AVERAGE FORCE                      1.824E-02   TIME AVG. FORCE       0.123    
 LARGEST RESIDUAL FORCE            -6.664E-09   AT NODE         77   DOF  2
   INSTANCE: ELEM-1                                                                          
 LARGEST INCREMENT OF DISP.         8.551E-03   AT NODE        102   DOF  2
   INSTANCE: ELEM-1                                                                          
 LARGEST CORRECTION TO DISP.       -2.480E-05   AT NODE       2750   DOF  1
   INSTANCE: ELEM-1                                                                          
          THE FORCE     EQUILIBRIUM EQUATIONS HAVE CONVERGED

 AVERAGE HEAT FLUX                  6.123E-10   TIME AVG. HEAT FLUX   1.000E-02
 LARGEST RESIDUAL HEAT FLUX        -2.513E-15   AT NODE       2507   DOF 11
   INSTANCE: ELEM-1                                                                          
 LARGEST INCREMENT OF TEMP.         1.151E-02   AT NODE         27   DOF 11
   INSTANCE: ELEM-1                                                                          
 LARGEST CORRECTION TO TEMP.       -3.020E-05   AT NODE         50   DOF 11
   INSTANCE: ELEM-1                                                                          
          THERE IS ZERO HEAT FLUX EVERYWHERE
 

 ***WARNING: THERE IS ZERO HEAT FLUX EVERYWHERE IN THE MODEL BASED ON THE 
             DEFAULT CRITERION. PLEASE CHECK THE VALUE OF THE AVERAGE HEAT FLUX 
             DURING THE CURRENT ITERATION TO VERIFY THAT THE HEAT FLUX IS SMALL 
             ENOUGH TO BE TREATED AS ZERO. IF NOT, PLEASE USE THE SOLUTION 
             CONTROLS TO RESET THE CRITERION FOR ZERO HEAT FLUX.

 ITERATION SUMMARY FOR THE INCREMENT:   1 TOTAL ITERATIONS, OF WHICH
   0 ARE SEVERE DISCONTINUITY ITERATIONS AND  1 ARE EQUILIBRIUM ITERATIONS.

 TIME INCREMENT COMPLETED  1.000E-02,  FRACTION OF STEP COMPLETED   1.00    
 STEP TIME COMPLETED        1.00    ,  TOTAL TIME COMPLETED         1.00    


          THE ANALYSIS HAS BEEN COMPLETED


     ANALYSIS SUMMARY:
     TOTAL OF        100  INCREMENTS
                       0  CUTBACKS IN AUTOMATIC INCREMENTATION
                     141  ITERATIONS INCLUDING CONTACT ITERATIONS IF PRESENT
                     141  PASSES THROUGH THE EQUATION SOLVER OF WHICH 
                     126  INVOLVE MATRIX DECOMPOSITION, INCLUDING
                       0  DECOMPOSITION(S) OF THE MASS MATRIX
                       1  REORDERING OF EQUATIONS TO MINIMIZE WAVEFRONT
                       0  ADDITIONAL RESIDUAL EVALUATIONS FOR LINE SEARCHES
                       0  ADDITIONAL OPERATOR EVALUATIONS FOR LINE SEARCHES
                       0  WARNING MESSAGES DURING USER INPUT PROCESSING
                     141  WARNING MESSAGES DURING ANALYSIS
                       0  ANALYSIS WARNINGS ARE NUMERICAL PROBLEM MESSAGES
                       0  ANALYSIS WARNINGS ARE NEGATIVE EIGENVALUE MESSAGES
                       0  ERROR MESSAGES


     JOB TIME SUMMARY
       USER TIME (SEC)      =   66.100    
       SYSTEM TIME (SEC)    =   2.5000    
       TOTAL CPU TIME (SEC) =   68.600    
       WALLCLOCK TIME (SEC) =         69
