# Supplementary material for: Source codes and simulation data for the finite element implementation of the conventional and localizing gradient damage methods in ABAQUS
Source: Data Brief. 2019 Sep 18;26:104533. doi: 10.1016/j.dib.2019.104533 (PMC6812118; doi:10.1016/j.dib.2019.104533)
Supplement: Multimedia component 1 [file mmc1.zip › Data/Simulation data/lgmes.sta]

 Abaqus/Standard 6.13-1                  DATE 16-Jun-2019 TIME 10:02:35
 SUMMARY OF JOB INFORMATION:
 STEP  INC ATT SEVERE EQUIL TOTAL  TOTAL      STEP       INC OF       DOF    IF
               DISCON ITERS ITERS  TIME/    TIME/LPF    TIME/LPF    MONITOR RIKS
               ITERS               FREQ
   1     1   1     0     1     1  0.0100     0.0100     0.01000   
   1     2   1     0     1     1  0.0200     0.0200     0.01000   
   1     3   1     0     1     1  0.0300     0.0300     0.01000   
   1     4   1     0     1     1  0.0400     0.0400     0.01000   
   1     5   1     0     1     1  0.0500     0.0500     0.01000   
   1     6   1     0     1     1  0.0600     0.0600     0.01000   
   1     7   1     0     1     1  0.0700     0.0700     0.01000   
   1     8   1     0     1     1  0.0800     0.0800     0.01000   
   1     9   1     0     1     1  0.0900     0.0900     0.01000   
   1    10   1     0     1     1  0.100      0.100      0.01000   
   1    11   1     0     1     1  0.110      0.110      0.01000   
   1    12   1     0     1     1  0.120      0.120      0.01000   
   1    13   1     0     1     1  0.130      0.130      0.01000   
   1    14   1     0     1     1  0.140      0.140      0.01000   
   1    15   1     0     1     1  0.150      0.150      0.01000   
   1    16   1     0     1     1  0.160      0.160      0.01000   
   1    17   1     0     2     2  0.170      0.170      0.01000   
   1    18   1     0     2     2  0.180      0.180      0.01000   
   1    19   1     0     2     2  0.190      0.190      0.01000   
   1    20   1     0     3     3  0.200      0.200      0.01000   
   1    21   1     0     3     3  0.210      0.210      0.01000   
   1    22   1     0     3     3  0.220      0.220      0.01000   
   1    23   1     0     3     3  0.230      0.230      0.01000   
   1    24   1     0     3     3  0.240      0.240      0.01000   
   1    25   1     0     3     3  0.250      0.250      0.01000   
   1    26   1     0     3     3  0.260      0.260      0.01000   
   1    27   1     0     2     2  0.270      0.270      0.01000   
   1    28   1     0     3     3  0.280      0.280      0.01000   
   1    29   1     0     3     3  0.290      0.290      0.01000   
   1    30   1     0     3     3  0.300      0.300      0.01000   
   1    31   1     0     3     3  0.310      0.310      0.01000   
   1    32   1     0     3     3  0.320      0.320      0.01000   
   1    33   1     0     3     3  0.330      0.330      0.01000   
   1    34   1     0     3     3  0.340      0.340      0.01000   
   1    35   1     0     3     3  0.350      0.350      0.01000   
   1    36   1     0     3     3  0.360      0.360      0.01000   
   1    37   1     0     3     3  0.370      0.370      0.01000   
   1    38   1     0     2     2  0.380      0.380      0.01000   
   1    39   1     0     2     2  0.390      0.390      0.01000   
   1    40   1     0     2     2  0.400      0.400      0.01000   
   1    41   1     0     1     1  0.410      0.410      0.01000   
   1    42   1     0     1     1  0.420      0.420      0.01000   
   1    43   1     0     1     1  0.430      0.430      0.01000   
   1    44   1     0     1     1  0.440      0.440      0.01000   
   1    45   1     0     1     1  0.450      0.450      0.01000   
   1    46   1     0     1     1  0.460      0.460      0.01000   
   1    47   1     0     1     1  0.470      0.470      0.01000   
   1    48   1     0     1     1  0.480      0.480      0.01000   
   1    49   1     0     1     1  0.490      0.490      0.01000   
   1    50   1     0     1     1  0.500      0.500      0.01000   
   1    51   1     0     1     1  0.510      0.510      0.01000   
   1    52   1     0     1     1  0.520      0.520      0.01000   
   1    53   1     0     1     1  0.530      0.530      0.01000   
   1    54   1     0     1     1  0.540      0.540      0.01000   
   1    55   1     0     1     1  0.550      0.550      0.01000   
   1    56   1     0     1     1  0.560      0.560      0.01000   
   1    57   1     0     1     1  0.570      0.570      0.01000   
   1    58   1     0     1     1  0.580      0.580      0.01000   
   1    59   1     0     1     1  0.590      0.590      0.01000   
   1    60   1     0     1     1  0.600      0.600      0.01000   
   1    61   1     0     1     1  0.610      0.610      0.01000   
   1    62   1     0     1     1  0.620      0.620      0.01000   
   1    63   1     0     1     1  0.630      0.630      0.01000   
   1    64   1     0     1     1  0.640      0.640      0.01000   
   1    65   1     0     1     1  0.650      0.650      0.01000   
   1    66   1     0     1     1  0.660      0.660      0.01000   
   1    67   1     0     1     1  0.670      0.670      0.01000   
   1    68   1     0     1     1  0.680      0.680      0.01000   
   1    69   1     0     1     1  0.690      0.690      0.01000   
   1    70   1     0     1     1  0.700      0.700      0.01000   
   1    71   1     0     1     1  0.710      0.710      0.01000   
   1    72   1     0     1     1  0.720      0.720      0.01000   
   1    73   1     0     1     1  0.730      0.730      0.01000   
   1    74   1     0     1     1  0.740      0.740      0.01000   
   1    75   1     0     1     1  0.750      0.750      0.01000   
   1    76   1     0     1     1  0.760      0.760      0.01000   
   1    77   1     0     1     1  0.770      0.770      0.01000   
   1    78   1     0     1     1  0.780      0.780      0.01000   
   1    79   1     0     1     1  0.790      0.790      0.01000   
   1    80   1     0     1     1  0.800      0.800      0.01000   
   1    81   1     0     1     1  0.810      0.810      0.01000   
   1    82   1     0     1     1  0.820      0.820      0.01000   
   1    83   1     0     1     1  0.830      0.830      0.01000   
   1    84   1     0     1     1  0.840      0.840      0.01000   
   1    85   1     0     1     1  0.850      0.850      0.01000   
   1    86   1     0     1     1  0.860      0.860      0.01000   
   1    87   1     0     1     1  0.870      0.870      0.01000   
   1    88   1     0     1     1  0.880      0.880      0.01000   
   1    89   1     0     1     1  0.890      0.890      0.01000   
   1    90   1     0     1     1  0.900      0.900      0.01000   
   1    91   1     0     1     1  0.910      0.910      0.01000   
   1    92   1     0     1     1  0.920      0.920      0.01000   
   1    93   1     0     1     1  0.930      0.930      0.01000   
   1    94   1     0     1     1  0.940      0.940      0.01000   
   1    95   1     0     1     1  0.950      0.950      0.01000   
   1    96   1     0     1     1  0.960      0.960      0.01000   
   1    97   1     0     1     1  0.970      0.970      0.01000   
   1    98   1     0     1     1  0.980      0.980      0.01000   
   1    99   1     0     1     1  0.990      0.990      0.01000   
   1   100   1     0     1     1  1.00       1.00       0.01000   
                          
 THE ANALYSIS HAS COMPLETED SUCCESSFULLY
