# Supplementary material for: Source codes and simulation data for the finite element implementation of the conventional and localizing gradient damage methods in ABAQUS
Source: Data Brief. 2019 Sep 18;26:104533. doi: 10.1016/j.dib.2019.104533 (PMC6812118; doi:10.1016/j.dib.2019.104533)
Supplement: Multimedia component 1 [file mmc1.zip › Data/Source codes/Conventional Gradient Model/conventional.inp]

*Heading
********************************************************************************
** Please cite the related paper as:
** Authors- S Sarkar, IV Singh, BK Mishra, AS Shedbale, LH Poh
** Title- A comparative study and ABAQUS implementation of conventional and 
**        localizing gradient enhanced damage models
** Journal- Finite Elements in Analysis and Design 160 (2019) 1-31.
** DOI-10.1016/j.finel.2019.04.001
********************************************************************************
** Job name: Conventional, Model name: Model-1
*Preprint, echo=NO, model=NO, history=NO, contact=NO
*************************************************************
** PARTS
** Creating parts
*Part, name=Part-1
**
** Importing nodes file for node data
*Node, input=.\files\nodes.txt
**
** Defining user element U1
*User element,nodes=8,type=U1,properties=5,coordinates=2,VARIABLES=72,Unsymm
 1,2,11
**
** Importing Element file for Element connectivity
*Element, type=U1, input=.\files\U1.txt
*Elset, elset=AllStress, generate
 1,10000, 1
**
** Assigning the element element properties to the UEL element
** E, nu, c, ki, beta
*Uel property, elset=AllStress
 1000, 0.2, 400.0, 0.002, 205.0
**
** Importing connectivity for UMAT element
*Element, TYPE=CPS8, elset=umatelem, input=.\files\UMAT.txt
*Solid Section, elset=umatelem, material=umatelem
 1.0
*End Part
*Assembly, name=Assembly
*Instance, name=Elem-1, part=part-1
 0.,  0.,   0.
*End Instance
**
** Sets for Application of BC
*Nset, nset=bot, internal, instance=Elem-1
*include, input=.\files\bot_nodes.txt
*Nset, nset=top, internal, instance=Elem-1
*include, input=.\files\top_nodes.txt
*Nset, nset=bot_rt, internal, instance=Elem-1
    101,
*Nset, nset=AllP, instance=Elem-1, generate
 1,30401, 1
*Elset, elset=umatelem, internal, instance=Elem-1,generate
10001,20000, 1
*End Assembly
*Material, name=umatelem
*Depvar
 8,
*User Material, constants=2
 1.0e-11,0.3
**
** STEP: Static
*Step, name=Step-1, nlgeom=NO, inc=100
*Static, direct
 0.01, 1.
** Boundary Conditions
*Boundary
 bot_rt, 1, 1
 bot, 2, 2
*Boundary
 top, 2, 2, 0.8
*Restart, write, frequency=0
*Output, field
*Node Output, nset=AllP
 RF, U, NT
*element output, elset=umatelem
 SDV
*End Step
