# Supplementary material for: Source codes and simulation data for the finite element implementation of the conventional and localizing gradient damage methods in ABAQUS
Source: Data Brief. 2019 Sep 18;26:104533. doi: 10.1016/j.dib.2019.104533 (PMC6812118; doi:10.1016/j.dib.2019.104533)
Supplement: Multimedia component 1 [file mmc1.zip › Data/Source codes/Conventional Gradient Model/files/bot_nodes.txt]

51
52
53
54
55
56
57
58
59
60
61
62
63
64
65
66
67
68
69
70
71
72
73
74
75
76
77
78
79
80
81
82
83
84
85
86
87
88
89
90
91
92
93
94
95
96
97
98
99
100
101
10353
10356
10359
10362
10365
10368
10371
10374
10377
10380
10383
10386
10389
10392
10395
10398
10401
10404
10407
10410
10413
10416
10419
10422
10425
10428
10431
10434
10437
10440
10443
10446
10449
10452
10455
10458
10461
10464
10467
10470
10473
10476
10479
10482
10485
10488
10491
10494
10497
10500
