# Supplementary material for: Source codes and simulation data for the finite element implementation of the conventional and localizing gradient damage methods in ABAQUS
Source: Data Brief. 2019 Sep 18;26:104533. doi: 10.1016/j.dib.2019.104533 (PMC6812118; doi:10.1016/j.dib.2019.104533)
Supplement: Multimedia component 1 [file mmc1.zip › Data/Source codes/Conventional Gradient Model/files/nodes.txt]

1	0.000000	0.000000
2	1.000000	0.000000
3	2.000000	0.000000
4	3.000000	0.000000
5	4.000000	0.000000
6	5.000000	0.000000
7	6.000000	0.000000
8	7.000000	0.000000
9	8.000000	0.000000
10	9.000000	0.000000
11	10.000000	0.000000
12	11.000000	0.000000
13	12.000000	0.000000
14	13.000000	0.000000
15	14.000000	0.000000
16	15.000000	0.000000
17	16.000000	0.000000
18	17.000000	0.000000
19	18.000000	0.000000
20	19.000000	0.000000
21	20.000000	0.000000
22	21.000000	0.000000
23	22.000000	0.000000
24	23.000000	0.000000
25	24.000000	0.000000
26	25.000000	0.000000
27	26.000000	0.000000
28	27.000000	0.000000
29	28.000000	0.000000
30	29.000000	0.000000
31	30.000000	0.000000
32	31.000000	0.000000
33	32.000000	0.000000
34	33.000000	0.000000
35	34.000000	0.000000
36	35.000000	0.000000
37	36.000000	0.000000
38	37.000000	0.000000
39	38.000000	0.000000
40	39.000000	0.000000
41	40.000000	0.000000
42	41.000000	0.000000
43	42.000000	0.000000
44	43.000000	0.000000
45	44.000000	0.000000
46	45.000000	0.000000
47	46.000000	0.000000
48	47.000000	0.000000
49	48.000000	0.000000
50	49.000000	0.000000
51	50.000000	0.000000
52	51.000000	0.000000
53	52.000000	0.000000
54	53.000000	0.000000
55	54.000000	0.000000
56	55.000000	0.000000
57	56.000000	0.000000
58	57.000000	0.000000
59	58.000000	0.000000
60	59.000000	0.000000
61	60.000000	0.000000
62	61.000000	0.000000
63	62.000000	0.000000
64	63.000000	0.000000
65	64.000000	0.000000
66	65.000000	0.000000
67	66.000000	0.000000
68	67.000000	0.000000
69	68.000000	0.000000
70	69.000000	0.000000
71	70.000000	0.000000
72	71.000000	0.000000
73	72.000000	0.000000
74	73.000000	0.000000
75	74.000000	0.000000
76	75.000000	0.000000
77	76.000000	0.000000
78	77.000000	0.000000
79	78.000000	0.000000
80	79.000000	0.000000
81	80.000000	0.000000
82	81.000000	0.000000
83	82.000000	0.000000
84	83.000000	0.000000
85	84.000000	0.000000
86	85.000000	0.000000
87	86.000000	0.000000
88	87.000000	0.000000
89	88.000000	0.000000
90	89.000000	0.000000
91	90.000000	0.000000
92	91.000000	0.000000
93	92.000000	0.000000
94	93.000000	0.000000
95	94.000000	0.000000
96	95.000000	0.000000
97	96.000000	0.000000
98	97.000000	0.000000
99	98.000000	0.000000
100	99.000000	0.000000
101	100.000000	0.000000
102	0.000000	1.000000
103	1.000000	1.000000
104	2.000000	1.000000
105	3.000000	1.000000
106	4.000000	1.000000
107	5.000000	1.000000
108	6.000000	1.000000
109	7.000000	1.000000
110	8.000000	1.000000
111	9.000000	1.000000
112	10.000000	1.000000
113	11.000000	1.000000
114	12.000000	1.000000
115	13.000000	1.000000
116	14.000000	1.000000
117	15.000000	1.000000
118	16.000000	1.000000
119	17.000000	1.000000
120	18.000000	1.000000
121	19.000000	1.000000
122	20.000000	1.000000
123	21.000000	1.000000
124	22.000000	1.000000
125	23.000000	1.000000
126	24.000000	1.000000
127	25.000000	1.000000
128	26.000000	1.000000
129	27.000000	1.000000
130	28.000000	1.000000
131	29.000000	1.000000
132	30.000000	1.000000
133	31.000000	1.000000
134	32.000000	1.000000
135	33.000000	1.000000
136	34.000000	1.000000
137	35.000000	1.000000
138	36.000000	1.000000
139	37.000000	1.000000
140	38.000000	1.000000
141	39.000000	1.000000
142	40.000000	1.000000
143	41.000000	1.000000
144	42.000000	1.000000
145	43.000000	1.000000
146	44.000000	1.000000
147	45.000000	1.000000
148	46.000000	1.000000
149	47.000000	1.000000
150	48.000000	1.000000
151	49.000000	1.000000
152	50.000000	1.000000
153	51.000000	1.000000
154	52.000000	1.000000
155	53.000000	1.000000
156	54.000000	1.000000
157	55.000000	1.000000
158	56.000000	1.000000
159	57.000000	1.000000
160	58.000000	1.000000
161	59.000000	1.000000
162	60.000000	1.000000
163	61.000000	1.000000
164	62.000000	1.000000
165	63.000000	1.000000
166	64.000000	1.000000
167	65.000000	1.000000
168	66.000000	1.000000
169	67.000000	1.000000
170	68.000000	1.000000
171	69.000000	1.000000
172	70.000000	1.000000
173	71.000000	1.000000
174	72.000000	1.000000
175	73.000000	1.000000
176	74.000000	1.000000
177	75.000000	1.000000
178	76.000000	1.000000
179	77.000000	1.000000
180	78.000000	1.000000
181	79.000000	1.000000
182	80.000000	1.000000
183	81.000000	1.000000
184	82.000000	1.000000
185	83.000000	1.000000
186	84.000000	1.000000
187	85.000000	1.000000
188	86.000000	1.000000
189	87.000000	1.000000
190	88.000000	1.000000
191	89.000000	1.000000
192	90.000000	1.000000
193	91.000000	1.000000
194	92.000000	1.000000
195	93.000000	1.000000
196	94.000000	1.000000
197	95.000000	1.000000
198	96.000000	1.000000
199	97.000000	1.000000
200	98.000000	1.000000
201	99.000000	1.000000
202	100.000000	1.000000
203	0.000000	2.000000
204	1.000000	2.000000
205	2.000000	2.000000
206	3.000000	2.000000
207	4.000000	2.000000
208	5.000000	2.000000
209	6.000000	2.000000
210	7.000000	2.000000
211	8.000000	2.000000
212	9.000000	2.000000
213	10.000000	2.000000
214	11.000000	2.000000
215	12.000000	2.000000
216	13.000000	2.000000
217	14.000000	2.000000
218	15.000000	2.000000
219	16.000000	2.000000
220	17.000000	2.000000
221	18.000000	2.000000
222	19.000000	2.000000
223	20.000000	2.000000
224	21.000000	2.000000
225	22.000000	2.000000
226	23.000000	2.000000
227	24.000000	2.000000
228	25.000000	2.000000
229	26.000000	2.000000
230	27.000000	2.000000
231	28.000000	2.000000
232	29.000000	2.000000
233	30.000000	2.000000
234	31.000000	2.000000
235	32.000000	2.000000
236	33.000000	2.000000
237	34.000000	2.000000
238	35.000000	2.000000
239	36.000000	2.000000
240	37.000000	2.000000
241	38.000000	2.000000
242	39.000000	2.000000
243	40.000000	2.000000
244	41.000000	2.000000
245	42.000000	2.000000
246	43.000000	2.000000
247	44.000000	2.000000
248	45.000000	2.000000
249	46.000000	2.000000
250	47.000000	2.000000
251	48.000000	2.000000
252	49.000000	2.000000
253	50.000000	2.000000
254	51.000000	2.000000
255	52.000000	2.000000
256	53.000000	2.000000
257	54.000000	2.000000
258	55.000000	2.000000
259	56.000000	2.000000
260	57.000000	2.000000
261	58.000000	2.000000
262	59.000000	2.000000
263	60.000000	2.000000
264	61.000000	2.000000
265	62.000000	2.000000
266	63.000000	2.000000
267	64.000000	2.000000
268	65.000000	2.000000
269	66.000000	2.000000
270	67.000000	2.000000
271	68.000000	2.000000
272	69.000000	2.000000
273	70.000000	2.000000
274	71.000000	2.000000
275	72.000000	2.000000
276	73.000000	2.000000
277	74.000000	2.000000
278	75.000000	2.000000
279	76.000000	2.000000
280	77.000000	2.000000
281	78.000000	2.000000
282	79.000000	2.000000
283	80.000000	2.000000
284	81.000000	2.000000
285	82.000000	2.000000
286	83.000000	2.000000
287	84.000000	2.000000
288	85.000000	2.000000
289	86.000000	2.000000
290	87.000000	2.000000
291	88.000000	2.000000
292	89.000000	2.000000
293	90.000000	2.000000
294	91.000000	2.000000
295	92.000000	2.000000
296	93.000000	2.000000
297	94.000000	2.000000
298	95.000000	2.000000
299	96.000000	2.000000
300	97.000000	2.000000
301	98.000000	2.000000
302	99.000000	2.000000
303	100.000000	2.000000
304	0.000000	3.000000
305	1.000000	3.000000
306	2.000000	3.000000
307	3.000000	3.000000
308	4.000000	3.000000
309	5.000000	3.000000
310	6.000000	3.000000
311	7.000000	3.000000
312	8.000000	3.000000
313	9.000000	3.000000
314	10.000000	3.000000
315	11.000000	3.000000
316	12.000000	3.000000
317	13.000000	3.000000
318	14.000000	3.000000
319	15.000000	3.000000
320	16.000000	3.000000
321	17.000000	3.000000
322	18.000000	3.000000
323	19.000000	3.000000
324	20.000000	3.000000
325	21.000000	3.000000
326	22.000000	3.000000
327	23.000000	3.000000
328	24.000000	3.000000
329	25.000000	3.000000
330	26.000000	3.000000
331	27.000000	3.000000
332	28.000000	3.000000
333	29.000000	3.000000
334	30.000000	3.000000
335	31.000000	3.000000
336	32.000000	3.000000
337	33.000000	3.000000
338	34.000000	3.000000
339	35.000000	3.000000
340	36.000000	3.000000
341	37.000000	3.000000
342	38.000000	3.000000
343	39.000000	3.000000
344	40.000000	3.000000
345	41.000000	3.000000
346	42.000000	3.000000
347	43.000000	3.000000
348	44.000000	3.000000
349	45.000000	3.000000
350	46.000000	3.000000
351	47.000000	3.000000
352	48.000000	3.000000
353	49.000000	3.000000
354	50.000000	3.000000
355	51.000000	3.000000
356	52.000000	3.000000
357	53.000000	3.000000
358	54.000000	3.000000
359	55.000000	3.000000
360	56.000000	3.000000
361	57.000000	3.000000
362	58.000000	3.000000
363	59.000000	3.000000
364	60.000000	3.000000
365	61.000000	3.000000
366	62.000000	3.000000
367	63.000000	3.000000
368	64.000000	3.000000
369	65.000000	3.000000
370	66.000000	3.000000
371	67.000000	3.000000
372	68.000000	3.000000
373	69.000000	3.000000
374	70.000000	3.000000
375	71.000000	3.000000
376	72.000000	3.000000
377	73.000000	3.000000
378	74.000000	3.000000
379	75.000000	3.000000
380	76.000000	3.000000
381	77.000000	3.000000
382	78.000000	3.000000
383	79.000000	3.000000
384	80.000000	3.000000
385	81.000000	3.000000
386	82.000000	3.000000
387	83.000000	3.000000
388	84.000000	3.000000
389	85.000000	3.000000
390	86.000000	3.000000
391	87.000000	3.000000
392	88.000000	3.000000
393	89.000000	3.000000
394	90.000000	3.000000
395	91.000000	3.000000
396	92.000000	3.000000
397	93.000000	3.000000
398	94.000000	3.000000
399	95.000000	3.000000
400	96.000000	3.000000
401	97.000000	3.000000
402	98.000000	3.000000
403	99.000000	3.000000
404	100.000000	3.000000
405	0.000000	4.000000
406	1.000000	4.000000
407	2.000000	4.000000
408	3.000000	4.000000
409	4.000000	4.000000
410	5.000000	4.000000
411	6.000000	4.000000
412	7.000000	4.000000
413	8.000000	4.000000
414	9.000000	4.000000
415	10.000000	4.000000
416	11.000000	4.000000
417	12.000000	4.000000
418	13.000000	4.000000
419	14.000000	4.000000
420	15.000000	4.000000
421	16.000000	4.000000
422	17.000000	4.000000
423	18.000000	4.000000
424	19.000000	4.000000
425	20.000000	4.000000
426	21.000000	4.000000
427	22.000000	4.000000
428	23.000000	4.000000
429	24.000000	4.000000
430	25.000000	4.000000
431	26.000000	4.000000
432	27.000000	4.000000
433	28.000000	4.000000
434	29.000000	4.000000
435	30.000000	4.000000
436	31.000000	4.000000
437	32.000000	4.000000
438	33.000000	4.000000
439	34.000000	4.000000
440	35.000000	4.000000
441	36.000000	4.000000
442	37.000000	4.000000
443	38.000000	4.000000
444	39.000000	4.000000
445	40.000000	4.000000
446	41.000000	4.000000
447	42.000000	4.000000
448	43.000000	4.000000
449	44.000000	4.000000
450	45.000000	4.000000
451	46.000000	4.000000
452	47.000000	4.000000
453	48.000000	4.000000
454	49.000000	4.000000
455	50.000000	4.000000
456	51.000000	4.000000
457	52.000000	4.000000
458	53.000000	4.000000
459	54.000000	4.000000
460	55.000000	4.000000
461	56.000000	4.000000
462	57.000000	4.000000
463	58.000000	4.000000
464	59.000000	4.000000
465	60.000000	4.000000
466	61.000000	4.000000
467	62.000000	4.000000
468	63.000000	4.000000
469	64.000000	4.000000
470	65.000000	4.000000
471	66.000000	4.000000
472	67.000000	4.000000
473	68.000000	4.000000
474	69.000000	4.000000
475	70.000000	4.000000
476	71.000000	4.000000
477	72.000000	4.000000
478	73.000000	4.000000
479	74.000000	4.000000
480	75.000000	4.000000
481	76.000000	4.000000
482	77.000000	4.000000
483	78.000000	4.000000
484	79.000000	4.000000
485	80.000000	4.000000
486	81.000000	4.000000
487	82.000000	4.000000
488	83.000000	4.000000
489	84.000000	4.000000
490	85.000000	4.000000
491	86.000000	4.000000
492	87.000000	4.000000
493	88.000000	4.000000
494	89.000000	4.000000
495	90.000000	4.000000
496	91.000000	4.000000
497	92.000000	4.000000
498	93.000000	4.000000
499	94.000000	4.000000
500	95.000000	4.000000
501	96.000000	4.000000
502	97.000000	4.000000
503	98.000000	4.000000
504	99.000000	4.000000
505	100.000000	4.000000
506	0.000000	5.000000
507	1.000000	5.000000
508	2.000000	5.000000
509	3.000000	5.000000
510	4.000000	5.000000
511	5.000000	5.000000
512	6.000000	5.000000
513	7.000000	5.000000
514	8.000000	5.000000
515	9.000000	5.000000
516	10.000000	5.000000
517	11.000000	5.000000
518	12.000000	5.000000
519	13.000000	5.000000
520	14.000000	5.000000
521	15.000000	5.000000
522	16.000000	5.000000
523	17.000000	5.000000
524	18.000000	5.000000
525	19.000000	5.000000
526	20.000000	5.000000
527	21.000000	5.000000
528	22.000000	5.000000
529	23.000000	5.000000
530	24.000000	5.000000
531	25.000000	5.000000
532	26.000000	5.000000
533	27.000000	5.000000
534	28.000000	5.000000
535	29.000000	5.000000
536	30.000000	5.000000
537	31.000000	5.000000
538	32.000000	5.000000
539	33.000000	5.000000
540	34.000000	5.000000
541	35.000000	5.000000
542	36.000000	5.000000
543	37.000000	5.000000
544	38.000000	5.000000
545	39.000000	5.000000
546	40.000000	5.000000
547	41.000000	5.000000
548	42.000000	5.000000
549	43.000000	5.000000
550	44.000000	5.000000
551	45.000000	5.000000
552	46.000000	5.000000
553	47.000000	5.000000
554	48.000000	5.000000
555	49.000000	5.000000
556	50.000000	5.000000
557	51.000000	5.000000
558	52.000000	5.000000
559	53.000000	5.000000
560	54.000000	5.000000
561	55.000000	5.000000
562	56.000000	5.000000
563	57.000000	5.000000
564	58.000000	5.000000
565	59.000000	5.000000
566	60.000000	5.000000
567	61.000000	5.000000
568	62.000000	5.000000
569	63.000000	5.000000
570	64.000000	5.000000
571	65.000000	5.000000
572	66.000000	5.000000
573	67.000000	5.000000
574	68.000000	5.000000
575	69.000000	5.000000
576	70.000000	5.000000
577	71.000000	5.000000
578	72.000000	5.000000
579	73.000000	5.000000
580	74.000000	5.000000
581	75.000000	5.000000
582	76.000000	5.000000
583	77.000000	5.000000
584	78.000000	5.000000
585	79.000000	5.000000
586	80.000000	5.000000
587	81.000000	5.000000
588	82.000000	5.000000
589	83.000000	5.000000
590	84.000000	5.000000
591	85.000000	5.000000
592	86.000000	5.000000
593	87.000000	5.000000
594	88.000000	5.000000
595	89.000000	5.000000
596	90.000000	5.000000
597	91.000000	5.000000
598	92.000000	5.000000
599	93.000000	5.000000
600	94.000000	5.000000
601	95.000000	5.000000
602	96.000000	5.000000
603	97.000000	5.000000
604	98.000000	5.000000
605	99.000000	5.000000
606	100.000000	5.000000
607	0.000000	6.000000
608	1.000000	6.000000
609	2.000000	6.000000
610	3.000000	6.000000
611	4.000000	6.000000
612	5.000000	6.000000
613	6.000000	6.000000
614	7.000000	6.000000
615	8.000000	6.000000
616	9.000000	6.000000
617	10.000000	6.000000
618	11.000000	6.000000
619	12.000000	6.000000
620	13.000000	6.000000
621	14.000000	6.000000
622	15.000000	6.000000
623	16.000000	6.000000
624	17.000000	6.000000
625	18.000000	6.000000
626	19.000000	6.000000
627	20.000000	6.000000
628	21.000000	6.000000
629	22.000000	6.000000
630	23.000000	6.000000
631	24.000000	6.000000
632	25.000000	6.000000
633	26.000000	6.000000
634	27.000000	6.000000
635	28.000000	6.000000
636	29.000000	6.000000
637	30.000000	6.000000
638	31.000000	6.000000
639	32.000000	6.000000
640	33.000000	6.000000
641	34.000000	6.000000
642	35.000000	6.000000
643	36.000000	6.000000
644	37.000000	6.000000
645	38.000000	6.000000
646	39.000000	6.000000
647	40.000000	6.000000
648	41.000000	6.000000
649	42.000000	6.000000
650	43.000000	6.000000
651	44.000000	6.000000
652	45.000000	6.000000
653	46.000000	6.000000
654	47.000000	6.000000
655	48.000000	6.000000
656	49.000000	6.000000
657	50.000000	6.000000
658	51.000000	6.000000
659	52.000000	6.000000
660	53.000000	6.000000
661	54.000000	6.000000
662	55.000000	6.000000
663	56.000000	6.000000
664	57.000000	6.000000
665	58.000000	6.000000
666	59.000000	6.000000
667	60.000000	6.000000
668	61.000000	6.000000
669	62.000000	6.000000
670	63.000000	6.000000
671	64.000000	6.000000
672	65.000000	6.000000
673	66.000000	6.000000
674	67.000000	6.000000
675	68.000000	6.000000
676	69.000000	6.000000
677	70.000000	6.000000
678	71.000000	6.000000
679	72.000000	6.000000
680	73.000000	6.000000
681	74.000000	6.000000
682	75.000000	6.000000
683	76.000000	6.000000
684	77.000000	6.000000
685	78.000000	6.000000
686	79.000000	6.000000
687	80.000000	6.000000
688	81.000000	6.000000
689	82.000000	6.000000
690	83.000000	6.000000
691	84.000000	6.000000
692	85.000000	6.000000
693	86.000000	6.000000
694	87.000000	6.000000
695	88.000000	6.000000
696	89.000000	6.000000
697	90.000000	6.000000
698	91.000000	6.000000
699	92.000000	6.000000
700	93.000000	6.000000
701	94.000000	6.000000
702	95.000000	6.000000
703	96.000000	6.000000
704	97.000000	6.000000
705	98.000000	6.000000
706	99.000000	6.000000
707	100.000000	6.000000
708	0.000000	7.000000
709	1.000000	7.000000
710	2.000000	7.000000
711	3.000000	7.000000
712	4.000000	7.000000
713	5.000000	7.000000
714	6.000000	7.000000
715	7.000000	7.000000
716	8.000000	7.000000
717	9.000000	7.000000
718	10.000000	7.000000
719	11.000000	7.000000
720	12.000000	7.000000
721	13.000000	7.000000
722	14.000000	7.000000
723	15.000000	7.000000
724	16.000000	7.000000
725	17.000000	7.000000
726	18.000000	7.000000
727	19.000000	7.000000
728	20.000000	7.000000
729	21.000000	7.000000
730	22.000000	7.000000
731	23.000000	7.000000
732	24.000000	7.000000
733	25.000000	7.000000
734	26.000000	7.000000
735	27.000000	7.000000
736	28.000000	7.000000
737	29.000000	7.000000
738	30.000000	7.000000
739	31.000000	7.000000
740	32.000000	7.000000
741	33.000000	7.000000
742	34.000000	7.000000
743	35.000000	7.000000
744	36.000000	7.000000
745	37.000000	7.000000
746	38.000000	7.000000
747	39.000000	7.000000
748	40.000000	7.000000
749	41.000000	7.000000
750	42.000000	7.000000
751	43.000000	7.000000
752	44.000000	7.000000
753	45.000000	7.000000
754	46.000000	7.000000
755	47.000000	7.000000
756	48.000000	7.000000
757	49.000000	7.000000
758	50.000000	7.000000
759	51.000000	7.000000
760	52.000000	7.000000
761	53.000000	7.000000
762	54.000000	7.000000
763	55.000000	7.000000
764	56.000000	7.000000
765	57.000000	7.000000
766	58.000000	7.000000
767	59.000000	7.000000
768	60.000000	7.000000
769	61.000000	7.000000
770	62.000000	7.000000
771	63.000000	7.000000
772	64.000000	7.000000
773	65.000000	7.000000
774	66.000000	7.000000
775	67.000000	7.000000
776	68.000000	7.000000
777	69.000000	7.000000
778	70.000000	7.000000
779	71.000000	7.000000
780	72.000000	7.000000
781	73.000000	7.000000
782	74.000000	7.000000
783	75.000000	7.000000
784	76.000000	7.000000
785	77.000000	7.000000
786	78.000000	7.000000
787	79.000000	7.000000
788	80.000000	7.000000
789	81.000000	7.000000
790	82.000000	7.000000
791	83.000000	7.000000
792	84.000000	7.000000
793	85.000000	7.000000
794	86.000000	7.000000
795	87.000000	7.000000
796	88.000000	7.000000
797	89.000000	7.000000
798	90.000000	7.000000
799	91.000000	7.000000
800	92.000000	7.000000
801	93.000000	7.000000
802	94.000000	7.000000
803	95.000000	7.000000
804	96.000000	7.000000
805	97.000000	7.000000
806	98.000000	7.000000
807	99.000000	7.000000
808	100.000000	7.000000
809	0.000000	8.000000
810	1.000000	8.000000
811	2.000000	8.000000
812	3.000000	8.000000
813	4.000000	8.000000
814	5.000000	8.000000
815	6.000000	8.000000
816	7.000000	8.000000
817	8.000000	8.000000
818	9.000000	8.000000
819	10.000000	8.000000
820	11.000000	8.000000
821	12.000000	8.000000
822	13.000000	8.000000
823	14.000000	8.000000
824	15.000000	8.000000
825	16.000000	8.000000
826	17.000000	8.000000
827	18.000000	8.000000
828	19.000000	8.000000
829	20.000000	8.000000
830	21.000000	8.000000
831	22.000000	8.000000
832	23.000000	8.000000
833	24.000000	8.000000
834	25.000000	8.000000
835	26.000000	8.000000
836	27.000000	8.000000
837	28.000000	8.000000
838	29.000000	8.000000
839	30.000000	8.000000
840	31.000000	8.000000
841	32.000000	8.000000
842	33.000000	8.000000
843	34.000000	8.000000
844	35.000000	8.000000
845	36.000000	8.000000
846	37.000000	8.000000
847	38.000000	8.000000
848	39.000000	8.000000
849	40.000000	8.000000
850	41.000000	8.000000
851	42.000000	8.000000
852	43.000000	8.000000
853	44.000000	8.000000
854	45.000000	8.000000
855	46.000000	8.000000
856	47.000000	8.000000
857	48.000000	8.000000
858	49.000000	8.000000
859	50.000000	8.000000
860	51.000000	8.000000
861	52.000000	8.000000
862	53.000000	8.000000
863	54.000000	8.000000
864	55.000000	8.000000
865	56.000000	8.000000
866	57.000000	8.000000
867	58.000000	8.000000
868	59.000000	8.000000
869	60.000000	8.000000
870	61.000000	8.000000
871	62.000000	8.000000
872	63.000000	8.000000
873	64.000000	8.000000
874	65.000000	8.000000
875	66.000000	8.000000
876	67.000000	8.000000
877	68.000000	8.000000
878	69.000000	8.000000
879	70.000000	8.000000
880	71.000000	8.000000
881	72.000000	8.000000
882	73.000000	8.000000
883	74.000000	8.000000
884	75.000000	8.000000
885	76.000000	8.000000
886	77.000000	8.000000
887	78.000000	8.000000
888	79.000000	8.000000
889	80.000000	8.000000
890	81.000000	8.000000
891	82.000000	8.000000
892	83.000000	8.000000
893	84.000000	8.000000
894	85.000000	8.000000
895	86.000000	8.000000
896	87.000000	8.000000
897	88.000000	8.000000
898	89.000000	8.000000
899	90.000000	8.000000
900	91.000000	8.000000
901	92.000000	8.000000
902	93.000000	8.000000
903	94.000000	8.000000
904	95.000000	8.000000
905	96.000000	8.000000
906	97.000000	8.000000
907	98.000000	8.000000
908	99.000000	8.000000
909	100.000000	8.000000
910	0.000000	9.000000
911	1.000000	9.000000
912	2.000000	9.000000
913	3.000000	9.000000
914	4.000000	9.000000
915	5.000000	9.000000
916	6.000000	9.000000
917	7.000000	9.000000
918	8.000000	9.000000
919	9.000000	9.000000
920	10.000000	9.000000
921	11.000000	9.000000
922	12.000000	9.000000
923	13.000000	9.000000
924	14.000000	9.000000
925	15.000000	9.000000
926	16.000000	9.000000
927	17.000000	9.000000
928	18.000000	9.000000
929	19.000000	9.000000
930	20.000000	9.000000
931	21.000000	9.000000
932	22.000000	9.000000
933	23.000000	9.000000
934	24.000000	9.000000
935	25.000000	9.000000
936	26.000000	9.000000
937	27.000000	9.000000
938	28.000000	9.000000
939	29.000000	9.000000
940	30.000000	9.000000
941	31.000000	9.000000
942	32.000000	9.000000
943	33.000000	9.000000
944	34.000000	9.000000
945	35.000000	9.000000
946	36.000000	9.000000
947	37.000000	9.000000
948	38.000000	9.000000
949	39.000000	9.000000
950	40.000000	9.000000
951	41.000000	9.000000
952	42.000000	9.000000
953	43.000000	9.000000
954	44.000000	9.000000
955	45.000000	9.000000
956	46.000000	9.000000
957	47.000000	9.000000
958	48.000000	9.000000
959	49.000000	9.000000
960	50.000000	9.000000
961	51.000000	9.000000
962	52.000000	9.000000
963	53.000000	9.000000
964	54.000000	9.000000
965	55.000000	9.000000
966	56.000000	9.000000
967	57.000000	9.000000
968	58.000000	9.000000
969	59.000000	9.000000
970	60.000000	9.000000
971	61.000000	9.000000
972	62.000000	9.000000
973	63.000000	9.000000
974	64.000000	9.000000
975	65.000000	9.000000
976	66.000000	9.000000
977	67.000000	9.000000
978	68.000000	9.000000
979	69.000000	9.000000
980	70.000000	9.000000
981	71.000000	9.000000
982	72.000000	9.000000
983	73.000000	9.000000
984	74.000000	9.000000
985	75.000000	9.000000
986	76.000000	9.000000
987	77.000000	9.000000
988	78.000000	9.000000
989	79.000000	9.000000
990	80.000000	9.000000
991	81.000000	9.000000
992	82.000000	9.000000
993	83.000000	9.000000
994	84.000000	9.000000
995	85.000000	9.000000
996	86.000000	9.000000
997	87.000000	9.000000
998	88.000000	9.000000
999	89.000000	9.000000
1000	90.000000	9.000000
1001	91.000000	9.000000
1002	92.000000	9.000000
1003	93.000000	9.000000
1004	94.000000	9.000000
1005	95.000000	9.000000
1006	96.000000	9.000000
1007	97.000000	9.000000
1008	98.000000	9.000000
1009	99.000000	9.000000
1010	100.000000	9.000000
1011	0.000000	10.000000
1012	1.000000	10.000000
1013	2.000000	10.000000
1014	3.000000	10.000000
1015	4.000000	10.000000
1016	5.000000	10.000000
1017	6.000000	10.000000
1018	7.000000	10.000000
1019	8.000000	10.000000
1020	9.000000	10.000000
1021	10.000000	10.000000
1022	11.000000	10.000000
1023	12.000000	10.000000
1024	13.000000	10.000000
1025	14.000000	10.000000
1026	15.000000	10.000000
1027	16.000000	10.000000
1028	17.000000	10.000000
1029	18.000000	10.000000
1030	19.000000	10.000000
1031	20.000000	10.000000
1032	21.000000	10.000000
1033	22.000000	10.000000
1034	23.000000	10.000000
1035	24.000000	10.000000
1036	25.000000	10.000000
1037	26.000000	10.000000
1038	27.000000	10.000000
1039	28.000000	10.000000
1040	29.000000	10.000000
1041	30.000000	10.000000
1042	31.000000	10.000000
1043	32.000000	10.000000
1044	33.000000	10.000000
1045	34.000000	10.000000
1046	35.000000	10.000000
1047	36.000000	10.000000
1048	37.000000	10.000000
1049	38.000000	10.000000
1050	39.000000	10.000000
1051	40.000000	10.000000
1052	41.000000	10.000000
1053	42.000000	10.000000
1054	43.000000	10.000000
1055	44.000000	10.000000
1056	45.000000	10.000000
1057	46.000000	10.000000
1058	47.000000	10.000000
1059	48.000000	10.000000
1060	49.000000	10.000000
1061	50.000000	10.000000
1062	51.000000	10.000000
1063	52.000000	10.000000
1064	53.000000	10.000000
1065	54.000000	10.000000
1066	55.000000	10.000000
1067	56.000000	10.000000
1068	57.000000	10.000000
1069	58.000000	10.000000
1070	59.000000	10.000000
1071	60.000000	10.000000
1072	61.000000	10.000000
1073	62.000000	10.000000
1074	63.000000	10.000000
1075	64.000000	10.000000
1076	65.000000	10.000000
1077	66.000000	10.000000
1078	67.000000	10.000000
1079	68.000000	10.000000
1080	69.000000	10.000000
1081	70.000000	10.000000
1082	71.000000	10.000000
1083	72.000000	10.000000
1084	73.000000	10.000000
1085	74.000000	10.000000
1086	75.000000	10.000000
1087	76.000000	10.000000
1088	77.000000	10.000000
1089	78.000000	10.000000
1090	79.000000	10.000000
1091	80.000000	10.000000
1092	81.000000	10.000000
1093	82.000000	10.000000
1094	83.000000	10.000000
1095	84.000000	10.000000
1096	85.000000	10.000000
1097	86.000000	10.000000
1098	87.000000	10.000000
1099	88.000000	10.000000
1100	89.000000	10.000000
1101	90.000000	10.000000
1102	91.000000	10.000000
1103	92.000000	10.000000
1104	93.000000	10.000000
1105	94.000000	10.000000
1106	95.000000	10.000000
1107	96.000000	10.000000
1108	97.000000	10.000000
1109	98.000000	10.000000
1110	99.000000	10.000000
1111	100.000000	10.000000
1112	0.000000	11.000000
1113	1.000000	11.000000
1114	2.000000	11.000000
1115	3.000000	11.000000
1116	4.000000	11.000000
1117	5.000000	11.000000
1118	6.000000	11.000000
1119	7.000000	11.000000
1120	8.000000	11.000000
1121	9.000000	11.000000
1122	10.000000	11.000000
1123	11.000000	11.000000
1124	12.000000	11.000000
1125	13.000000	11.000000
1126	14.000000	11.000000
1127	15.000000	11.000000
1128	16.000000	11.000000
1129	17.000000	11.000000
1130	18.000000	11.000000
1131	19.000000	11.000000
1132	20.000000	11.000000
1133	21.000000	11.000000
1134	22.000000	11.000000
1135	23.000000	11.000000
1136	24.000000	11.000000
1137	25.000000	11.000000
1138	26.000000	11.000000
1139	27.000000	11.000000
1140	28.000000	11.000000
1141	29.000000	11.000000
1142	30.000000	11.000000
1143	31.000000	11.000000
1144	32.000000	11.000000
1145	33.000000	11.000000
1146	34.000000	11.000000
1147	35.000000	11.000000
1148	36.000000	11.000000
1149	37.000000	11.000000
1150	38.000000	11.000000
1151	39.000000	11.000000
1152	40.000000	11.000000
1153	41.000000	11.000000
1154	42.000000	11.000000
1155	43.000000	11.000000
1156	44.000000	11.000000
1157	45.000000	11.000000
1158	46.000000	11.000000
1159	47.000000	11.000000
1160	48.000000	11.000000
1161	49.000000	11.000000
1162	50.000000	11.000000
1163	51.000000	11.000000
1164	52.000000	11.000000
1165	53.000000	11.000000
1166	54.000000	11.000000
1167	55.000000	11.000000
1168	56.000000	11.000000
1169	57.000000	11.000000
1170	58.000000	11.000000
1171	59.000000	11.000000
1172	60.000000	11.000000
1173	61.000000	11.000000
1174	62.000000	11.000000
1175	63.000000	11.000000
1176	64.000000	11.000000
1177	65.000000	11.000000
1178	66.000000	11.000000
1179	67.000000	11.000000
1180	68.000000	11.000000
1181	69.000000	11.000000
1182	70.000000	11.000000
1183	71.000000	11.000000
1184	72.000000	11.000000
1185	73.000000	11.000000
1186	74.000000	11.000000
1187	75.000000	11.000000
1188	76.000000	11.000000
1189	77.000000	11.000000
1190	78.000000	11.000000
1191	79.000000	11.000000
1192	80.000000	11.000000
1193	81.000000	11.000000
1194	82.000000	11.000000
1195	83.000000	11.000000
1196	84.000000	11.000000
1197	85.000000	11.000000
1198	86.000000	11.000000
1199	87.000000	11.000000
1200	88.000000	11.000000
1201	89.000000	11.000000
1202	90.000000	11.000000
1203	91.000000	11.000000
1204	92.000000	11.000000
1205	93.000000	11.000000
1206	94.000000	11.000000
1207	95.000000	11.000000
1208	96.000000	11.000000
1209	97.000000	11.000000
1210	98.000000	11.000000
1211	99.000000	11.000000
1212	100.000000	11.000000
1213	0.000000	12.000000
1214	1.000000	12.000000
1215	2.000000	12.000000
1216	3.000000	12.000000
1217	4.000000	12.000000
1218	5.000000	12.000000
1219	6.000000	12.000000
1220	7.000000	12.000000
1221	8.000000	12.000000
1222	9.000000	12.000000
1223	10.000000	12.000000
1224	11.000000	12.000000
1225	12.000000	12.000000
1226	13.000000	12.000000
1227	14.000000	12.000000
1228	15.000000	12.000000
1229	16.000000	12.000000
1230	17.000000	12.000000
1231	18.000000	12.000000
1232	19.000000	12.000000
1233	20.000000	12.000000
1234	21.000000	12.000000
1235	22.000000	12.000000
1236	23.000000	12.000000
1237	24.000000	12.000000
1238	25.000000	12.000000
1239	26.000000	12.000000
1240	27.000000	12.000000
1241	28.000000	12.000000
1242	29.000000	12.000000
1243	30.000000	12.000000
1244	31.000000	12.000000
1245	32.000000	12.000000
1246	33.000000	12.000000
1247	34.000000	12.000000
1248	35.000000	12.000000
1249	36.000000	12.000000
1250	37.000000	12.000000
1251	38.000000	12.000000
1252	39.000000	12.000000
1253	40.000000	12.000000
1254	41.000000	12.000000
1255	42.000000	12.000000
1256	43.000000	12.000000
1257	44.000000	12.000000
1258	45.000000	12.000000
1259	46.000000	12.000000
1260	47.000000	12.000000
1261	48.000000	12.000000
1262	49.000000	12.000000
1263	50.000000	12.000000
1264	51.000000	12.000000
1265	52.000000	12.000000
1266	53.000000	12.000000
1267	54.000000	12.000000
1268	55.000000	12.000000
1269	56.000000	12.000000
1270	57.000000	12.000000
1271	58.000000	12.000000
1272	59.000000	12.000000
1273	60.000000	12.000000
1274	61.000000	12.000000
1275	62.000000	12.000000
1276	63.000000	12.000000
1277	64.000000	12.000000
1278	65.000000	12.000000
1279	66.000000	12.000000
1280	67.000000	12.000000
1281	68.000000	12.000000
1282	69.000000	12.000000
1283	70.000000	12.000000
1284	71.000000	12.000000
1285	72.000000	12.000000
1286	73.000000	12.000000
1287	74.000000	12.000000
1288	75.000000	12.000000
1289	76.000000	12.000000
1290	77.000000	12.000000
1291	78.000000	12.000000
1292	79.000000	12.000000
1293	80.000000	12.000000
1294	81.000000	12.000000
1295	82.000000	12.000000
1296	83.000000	12.000000
1297	84.000000	12.000000
1298	85.000000	12.000000
1299	86.000000	12.000000
1300	87.000000	12.000000
1301	88.000000	12.000000
1302	89.000000	12.000000
1303	90.000000	12.000000
1304	91.000000	12.000000
1305	92.000000	12.000000
1306	93.000000	12.000000
1307	94.000000	12.000000
1308	95.000000	12.000000
1309	96.000000	12.000000
1310	97.000000	12.000000
1311	98.000000	12.000000
1312	99.000000	12.000000
1313	100.000000	12.000000
1314	0.000000	13.000000
1315	1.000000	13.000000
1316	2.000000	13.000000
1317	3.000000	13.000000
1318	4.000000	13.000000
1319	5.000000	13.000000
1320	6.000000	13.000000
1321	7.000000	13.000000
1322	8.000000	13.000000
1323	9.000000	13.000000
1324	10.000000	13.000000
1325	11.000000	13.000000
1326	12.000000	13.000000
1327	13.000000	13.000000
1328	14.000000	13.000000
1329	15.000000	13.000000
1330	16.000000	13.000000
1331	17.000000	13.000000
1332	18.000000	13.000000
1333	19.000000	13.000000
1334	20.000000	13.000000
1335	21.000000	13.000000
1336	22.000000	13.000000
1337	23.000000	13.000000
1338	24.000000	13.000000
1339	25.000000	13.000000
1340	26.000000	13.000000
1341	27.000000	13.000000
1342	28.000000	13.000000
1343	29.000000	13.000000
1344	30.000000	13.000000
1345	31.000000	13.000000
1346	32.000000	13.000000
1347	33.000000	13.000000
1348	34.000000	13.000000
1349	35.000000	13.000000
1350	36.000000	13.000000
1351	37.000000	13.000000
1352	38.000000	13.000000
1353	39.000000	13.000000
1354	40.000000	13.000000
1355	41.000000	13.000000
1356	42.000000	13.000000
1357	43.000000	13.000000
1358	44.000000	13.000000
1359	45.000000	13.000000
1360	46.000000	13.000000
1361	47.000000	13.000000
1362	48.000000	13.000000
1363	49.000000	13.000000
1364	50.000000	13.000000
1365	51.000000	13.000000
1366	52.000000	13.000000
1367	53.000000	13.000000
1368	54.000000	13.000000
1369	55.000000	13.000000
1370	56.000000	13.000000
1371	57.000000	13.000000
1372	58.000000	13.000000
1373	59.000000	13.000000
1374	60.000000	13.000000
1375	61.000000	13.000000
1376	62.000000	13.000000
1377	63.000000	13.000000
1378	64.000000	13.000000
1379	65.000000	13.000000
1380	66.000000	13.000000
1381	67.000000	13.000000
1382	68.000000	13.000000
1383	69.000000	13.000000
1384	70.000000	13.000000
1385	71.000000	13.000000
1386	72.000000	13.000000
1387	73.000000	13.000000
1388	74.000000	13.000000
1389	75.000000	13.000000
1390	76.000000	13.000000
1391	77.000000	13.000000
1392	78.000000	13.000000
1393	79.000000	13.000000
1394	80.000000	13.000000
1395	81.000000	13.000000
1396	82.000000	13.000000
1397	83.000000	13.000000
1398	84.000000	13.000000
1399	85.000000	13.000000
1400	86.000000	13.000000
1401	87.000000	13.000000
1402	88.000000	13.000000
1403	89.000000	13.000000
1404	90.000000	13.000000
1405	91.000000	13.000000
1406	92.000000	13.000000
1407	93.000000	13.000000
1408	94.000000	13.000000
1409	95.000000	13.000000
1410	96.000000	13.000000
1411	97.000000	13.000000
1412	98.000000	13.000000
1413	99.000000	13.000000
1414	100.000000	13.000000
1415	0.000000	14.000000
1416	1.000000	14.000000
1417	2.000000	14.000000
1418	3.000000	14.000000
1419	4.000000	14.000000
1420	5.000000	14.000000
1421	6.000000	14.000000
1422	7.000000	14.000000
1423	8.000000	14.000000
1424	9.000000	14.000000
1425	10.000000	14.000000
1426	11.000000	14.000000
1427	12.000000	14.000000
1428	13.000000	14.000000
1429	14.000000	14.000000
1430	15.000000	14.000000
1431	16.000000	14.000000
1432	17.000000	14.000000
1433	18.000000	14.000000
1434	19.000000	14.000000
1435	20.000000	14.000000
1436	21.000000	14.000000
1437	22.000000	14.000000
1438	23.000000	14.000000
1439	24.000000	14.000000
1440	25.000000	14.000000
1441	26.000000	14.000000
1442	27.000000	14.000000
1443	28.000000	14.000000
1444	29.000000	14.000000
1445	30.000000	14.000000
1446	31.000000	14.000000
1447	32.000000	14.000000
1448	33.000000	14.000000
1449	34.000000	14.000000
1450	35.000000	14.000000
1451	36.000000	14.000000
1452	37.000000	14.000000
1453	38.000000	14.000000
1454	39.000000	14.000000
1455	40.000000	14.000000
1456	41.000000	14.000000
1457	42.000000	14.000000
1458	43.000000	14.000000
1459	44.000000	14.000000
1460	45.000000	14.000000
1461	46.000000	14.000000
1462	47.000000	14.000000
1463	48.000000	14.000000
1464	49.000000	14.000000
1465	50.000000	14.000000
1466	51.000000	14.000000
1467	52.000000	14.000000
1468	53.000000	14.000000
1469	54.000000	14.000000
1470	55.000000	14.000000
1471	56.000000	14.000000
1472	57.000000	14.000000
1473	58.000000	14.000000
1474	59.000000	14.000000
1475	60.000000	14.000000
1476	61.000000	14.000000
1477	62.000000	14.000000
1478	63.000000	14.000000
1479	64.000000	14.000000
1480	65.000000	14.000000
1481	66.000000	14.000000
1482	67.000000	14.000000
1483	68.000000	14.000000
1484	69.000000	14.000000
1485	70.000000	14.000000
1486	71.000000	14.000000
1487	72.000000	14.000000
1488	73.000000	14.000000
1489	74.000000	14.000000
1490	75.000000	14.000000
1491	76.000000	14.000000
1492	77.000000	14.000000
1493	78.000000	14.000000
1494	79.000000	14.000000
1495	80.000000	14.000000
1496	81.000000	14.000000
1497	82.000000	14.000000
1498	83.000000	14.000000
1499	84.000000	14.000000
1500	85.000000	14.000000
1501	86.000000	14.000000
1502	87.000000	14.000000
1503	88.000000	14.000000
1504	89.000000	14.000000
1505	90.000000	14.000000
1506	91.000000	14.000000
1507	92.000000	14.000000
1508	93.000000	14.000000
1509	94.000000	14.000000
1510	95.000000	14.000000
1511	96.000000	14.000000
1512	97.000000	14.000000
1513	98.000000	14.000000
1514	99.000000	14.000000
1515	100.000000	14.000000
1516	0.000000	15.000000
1517	1.000000	15.000000
1518	2.000000	15.000000
1519	3.000000	15.000000
1520	4.000000	15.000000
1521	5.000000	15.000000
1522	6.000000	15.000000
1523	7.000000	15.000000
1524	8.000000	15.000000
1525	9.000000	15.000000
1526	10.000000	15.000000
1527	11.000000	15.000000
1528	12.000000	15.000000
1529	13.000000	15.000000
1530	14.000000	15.000000
1531	15.000000	15.000000
1532	16.000000	15.000000
1533	17.000000	15.000000
1534	18.000000	15.000000
1535	19.000000	15.000000
1536	20.000000	15.000000
1537	21.000000	15.000000
1538	22.000000	15.000000
1539	23.000000	15.000000
1540	24.000000	15.000000
1541	25.000000	15.000000
1542	26.000000	15.000000
1543	27.000000	15.000000
1544	28.000000	15.000000
1545	29.000000	15.000000
1546	30.000000	15.000000
1547	31.000000	15.000000
1548	32.000000	15.000000
1549	33.000000	15.000000
1550	34.000000	15.000000
1551	35.000000	15.000000
1552	36.000000	15.000000
1553	37.000000	15.000000
1554	38.000000	15.000000
1555	39.000000	15.000000
1556	40.000000	15.000000
1557	41.000000	15.000000
1558	42.000000	15.000000
1559	43.000000	15.000000
1560	44.000000	15.000000
1561	45.000000	15.000000
1562	46.000000	15.000000
1563	47.000000	15.000000
1564	48.000000	15.000000
1565	49.000000	15.000000
1566	50.000000	15.000000
1567	51.000000	15.000000
1568	52.000000	15.000000
1569	53.000000	15.000000
1570	54.000000	15.000000
1571	55.000000	15.000000
1572	56.000000	15.000000
1573	57.000000	15.000000
1574	58.000000	15.000000
1575	59.000000	15.000000
1576	60.000000	15.000000
1577	61.000000	15.000000
1578	62.000000	15.000000
1579	63.000000	15.000000
1580	64.000000	15.000000
1581	65.000000	15.000000
1582	66.000000	15.000000
1583	67.000000	15.000000
1584	68.000000	15.000000
1585	69.000000	15.000000
1586	70.000000	15.000000
1587	71.000000	15.000000
1588	72.000000	15.000000
1589	73.000000	15.000000
1590	74.000000	15.000000
1591	75.000000	15.000000
1592	76.000000	15.000000
1593	77.000000	15.000000
1594	78.000000	15.000000
1595	79.000000	15.000000
1596	80.000000	15.000000
1597	81.000000	15.000000
1598	82.000000	15.000000
1599	83.000000	15.000000
1600	84.000000	15.000000
1601	85.000000	15.000000
1602	86.000000	15.000000
1603	87.000000	15.000000
1604	88.000000	15.000000
1605	89.000000	15.000000
1606	90.000000	15.000000
1607	91.000000	15.000000
1608	92.000000	15.000000
1609	93.000000	15.000000
1610	94.000000	15.000000
1611	95.000000	15.000000
1612	96.000000	15.000000
1613	97.000000	15.000000
1614	98.000000	15.000000
1615	99.000000	15.000000
1616	100.000000	15.000000
1617	0.000000	16.000000
1618	1.000000	16.000000
1619	2.000000	16.000000
1620	3.000000	16.000000
1621	4.000000	16.000000
1622	5.000000	16.000000
1623	6.000000	16.000000
1624	7.000000	16.000000
1625	8.000000	16.000000
1626	9.000000	16.000000
1627	10.000000	16.000000
1628	11.000000	16.000000
1629	12.000000	16.000000
1630	13.000000	16.000000
1631	14.000000	16.000000
1632	15.000000	16.000000
1633	16.000000	16.000000
1634	17.000000	16.000000
1635	18.000000	16.000000
1636	19.000000	16.000000
1637	20.000000	16.000000
1638	21.000000	16.000000
1639	22.000000	16.000000
1640	23.000000	16.000000
1641	24.000000	16.000000
1642	25.000000	16.000000
1643	26.000000	16.000000
1644	27.000000	16.000000
1645	28.000000	16.000000
1646	29.000000	16.000000
1647	30.000000	16.000000
1648	31.000000	16.000000
1649	32.000000	16.000000
1650	33.000000	16.000000
1651	34.000000	16.000000
1652	35.000000	16.000000
1653	36.000000	16.000000
1654	37.000000	16.000000
1655	38.000000	16.000000
1656	39.000000	16.000000
1657	40.000000	16.000000
1658	41.000000	16.000000
1659	42.000000	16.000000
1660	43.000000	16.000000
1661	44.000000	16.000000
1662	45.000000	16.000000
1663	46.000000	16.000000
1664	47.000000	16.000000
1665	48.000000	16.000000
1666	49.000000	16.000000
1667	50.000000	16.000000
1668	51.000000	16.000000
1669	52.000000	16.000000
1670	53.000000	16.000000
1671	54.000000	16.000000
1672	55.000000	16.000000
1673	56.000000	16.000000
1674	57.000000	16.000000
1675	58.000000	16.000000
1676	59.000000	16.000000
1677	60.000000	16.000000
1678	61.000000	16.000000
1679	62.000000	16.000000
1680	63.000000	16.000000
1681	64.000000	16.000000
1682	65.000000	16.000000
1683	66.000000	16.000000
1684	67.000000	16.000000
1685	68.000000	16.000000
1686	69.000000	16.000000
1687	70.000000	16.000000
1688	71.000000	16.000000
1689	72.000000	16.000000
1690	73.000000	16.000000
1691	74.000000	16.000000
1692	75.000000	16.000000
1693	76.000000	16.000000
1694	77.000000	16.000000
1695	78.000000	16.000000
1696	79.000000	16.000000
1697	80.000000	16.000000
1698	81.000000	16.000000
1699	82.000000	16.000000
1700	83.000000	16.000000
1701	84.000000	16.000000
1702	85.000000	16.000000
1703	86.000000	16.000000
1704	87.000000	16.000000
1705	88.000000	16.000000
1706	89.000000	16.000000
1707	90.000000	16.000000
1708	91.000000	16.000000
1709	92.000000	16.000000
1710	93.000000	16.000000
1711	94.000000	16.000000
1712	95.000000	16.000000
1713	96.000000	16.000000
1714	97.000000	16.000000
1715	98.000000	16.000000
1716	99.000000	16.000000
1717	100.000000	16.000000
1718	0.000000	17.000000
1719	1.000000	17.000000
1720	2.000000	17.000000
1721	3.000000	17.000000
1722	4.000000	17.000000
1723	5.000000	17.000000
1724	6.000000	17.000000
1725	7.000000	17.000000
1726	8.000000	17.000000
1727	9.000000	17.000000
1728	10.000000	17.000000
1729	11.000000	17.000000
1730	12.000000	17.000000
1731	13.000000	17.000000
1732	14.000000	17.000000
1733	15.000000	17.000000
1734	16.000000	17.000000
1735	17.000000	17.000000
1736	18.000000	17.000000
1737	19.000000	17.000000
1738	20.000000	17.000000
1739	21.000000	17.000000
1740	22.000000	17.000000
1741	23.000000	17.000000
1742	24.000000	17.000000
1743	25.000000	17.000000
1744	26.000000	17.000000
1745	27.000000	17.000000
1746	28.000000	17.000000
1747	29.000000	17.000000
1748	30.000000	17.000000
1749	31.000000	17.000000
1750	32.000000	17.000000
1751	33.000000	17.000000
1752	34.000000	17.000000
1753	35.000000	17.000000
1754	36.000000	17.000000
1755	37.000000	17.000000
1756	38.000000	17.000000
1757	39.000000	17.000000
1758	40.000000	17.000000
1759	41.000000	17.000000
1760	42.000000	17.000000
1761	43.000000	17.000000
1762	44.000000	17.000000
1763	45.000000	17.000000
1764	46.000000	17.000000
1765	47.000000	17.000000
1766	48.000000	17.000000
1767	49.000000	17.000000
1768	50.000000	17.000000
1769	51.000000	17.000000
1770	52.000000	17.000000
1771	53.000000	17.000000
1772	54.000000	17.000000
1773	55.000000	17.000000
1774	56.000000	17.000000
1775	57.000000	17.000000
1776	58.000000	17.000000
1777	59.000000	17.000000
1778	60.000000	17.000000
1779	61.000000	17.000000
1780	62.000000	17.000000
1781	63.000000	17.000000
1782	64.000000	17.000000
1783	65.000000	17.000000
1784	66.000000	17.000000
1785	67.000000	17.000000
1786	68.000000	17.000000
1787	69.000000	17.000000
1788	70.000000	17.000000
1789	71.000000	17.000000
1790	72.000000	17.000000
1791	73.000000	17.000000
1792	74.000000	17.000000
1793	75.000000	17.000000
1794	76.000000	17.000000
1795	77.000000	17.000000
1796	78.000000	17.000000
1797	79.000000	17.000000
1798	80.000000	17.000000
1799	81.000000	17.000000
1800	82.000000	17.000000
1801	83.000000	17.000000
1802	84.000000	17.000000
1803	85.000000	17.000000
1804	86.000000	17.000000
1805	87.000000	17.000000
1806	88.000000	17.000000
1807	89.000000	17.000000
1808	90.000000	17.000000
1809	91.000000	17.000000
1810	92.000000	17.000000
1811	93.000000	17.000000
1812	94.000000	17.000000
1813	95.000000	17.000000
1814	96.000000	17.000000
1815	97.000000	17.000000
1816	98.000000	17.000000
1817	99.000000	17.000000
1818	100.000000	17.000000
1819	0.000000	18.000000
1820	1.000000	18.000000
1821	2.000000	18.000000
1822	3.000000	18.000000
1823	4.000000	18.000000
1824	5.000000	18.000000
1825	6.000000	18.000000
1826	7.000000	18.000000
1827	8.000000	18.000000
1828	9.000000	18.000000
1829	10.000000	18.000000
1830	11.000000	18.000000
1831	12.000000	18.000000
1832	13.000000	18.000000
1833	14.000000	18.000000
1834	15.000000	18.000000
1835	16.000000	18.000000
1836	17.000000	18.000000
1837	18.000000	18.000000
1838	19.000000	18.000000
1839	20.000000	18.000000
1840	21.000000	18.000000
1841	22.000000	18.000000
1842	23.000000	18.000000
1843	24.000000	18.000000
1844	25.000000	18.000000
1845	26.000000	18.000000
1846	27.000000	18.000000
1847	28.000000	18.000000
1848	29.000000	18.000000
1849	30.000000	18.000000
1850	31.000000	18.000000
1851	32.000000	18.000000
1852	33.000000	18.000000
1853	34.000000	18.000000
1854	35.000000	18.000000
1855	36.000000	18.000000
1856	37.000000	18.000000
1857	38.000000	18.000000
1858	39.000000	18.000000
1859	40.000000	18.000000
1860	41.000000	18.000000
1861	42.000000	18.000000
1862	43.000000	18.000000
1863	44.000000	18.000000
1864	45.000000	18.000000
1865	46.000000	18.000000
1866	47.000000	18.000000
1867	48.000000	18.000000
1868	49.000000	18.000000
1869	50.000000	18.000000
1870	51.000000	18.000000
1871	52.000000	18.000000
1872	53.000000	18.000000
1873	54.000000	18.000000
1874	55.000000	18.000000
1875	56.000000	18.000000
1876	57.000000	18.000000
1877	58.000000	18.000000
1878	59.000000	18.000000
1879	60.000000	18.000000
1880	61.000000	18.000000
1881	62.000000	18.000000
1882	63.000000	18.000000
1883	64.000000	18.000000
1884	65.000000	18.000000
1885	66.000000	18.000000
1886	67.000000	18.000000
1887	68.000000	18.000000
1888	69.000000	18.000000
1889	70.000000	18.000000
1890	71.000000	18.000000
1891	72.000000	18.000000
1892	73.000000	18.000000
1893	74.000000	18.000000
1894	75.000000	18.000000
1895	76.000000	18.000000
1896	77.000000	18.000000
1897	78.000000	18.000000
1898	79.000000	18.000000
1899	80.000000	18.000000
1900	81.000000	18.000000
1901	82.000000	18.000000
1902	83.000000	18.000000
1903	84.000000	18.000000
1904	85.000000	18.000000
1905	86.000000	18.000000
1906	87.000000	18.000000
1907	88.000000	18.000000
1908	89.000000	18.000000
1909	90.000000	18.000000
1910	91.000000	18.000000
1911	92.000000	18.000000
1912	93.000000	18.000000
1913	94.000000	18.000000
1914	95.000000	18.000000
1915	96.000000	18.000000
1916	97.000000	18.000000
1917	98.000000	18.000000
1918	99.000000	18.000000
1919	100.000000	18.000000
1920	0.000000	19.000000
1921	1.000000	19.000000
1922	2.000000	19.000000
1923	3.000000	19.000000
1924	4.000000	19.000000
1925	5.000000	19.000000
1926	6.000000	19.000000
1927	7.000000	19.000000
1928	8.000000	19.000000
1929	9.000000	19.000000
1930	10.000000	19.000000
1931	11.000000	19.000000
1932	12.000000	19.000000
1933	13.000000	19.000000
1934	14.000000	19.000000
1935	15.000000	19.000000
1936	16.000000	19.000000
1937	17.000000	19.000000
1938	18.000000	19.000000
1939	19.000000	19.000000
1940	20.000000	19.000000
1941	21.000000	19.000000
1942	22.000000	19.000000
1943	23.000000	19.000000
1944	24.000000	19.000000
1945	25.000000	19.000000
1946	26.000000	19.000000
1947	27.000000	19.000000
1948	28.000000	19.000000
1949	29.000000	19.000000
1950	30.000000	19.000000
1951	31.000000	19.000000
1952	32.000000	19.000000
1953	33.000000	19.000000
1954	34.000000	19.000000
1955	35.000000	19.000000
1956	36.000000	19.000000
1957	37.000000	19.000000
1958	38.000000	19.000000
1959	39.000000	19.000000
1960	40.000000	19.000000
1961	41.000000	19.000000
1962	42.000000	19.000000
1963	43.000000	19.000000
1964	44.000000	19.000000
1965	45.000000	19.000000
1966	46.000000	19.000000
1967	47.000000	19.000000
1968	48.000000	19.000000
1969	49.000000	19.000000
1970	50.000000	19.000000
1971	51.000000	19.000000
1972	52.000000	19.000000
1973	53.000000	19.000000
1974	54.000000	19.000000
1975	55.000000	19.000000
1976	56.000000	19.000000
1977	57.000000	19.000000
1978	58.000000	19.000000
1979	59.000000	19.000000
1980	60.000000	19.000000
1981	61.000000	19.000000
1982	62.000000	19.000000
1983	63.000000	19.000000
1984	64.000000	19.000000
1985	65.000000	19.000000
1986	66.000000	19.000000
1987	67.000000	19.000000
1988	68.000000	19.000000
1989	69.000000	19.000000
1990	70.000000	19.000000
1991	71.000000	19.000000
1992	72.000000	19.000000
1993	73.000000	19.000000
1994	74.000000	19.000000
1995	75.000000	19.000000
1996	76.000000	19.000000
1997	77.000000	19.000000
1998	78.000000	19.000000
1999	79.000000	19.000000
2000	80.000000	19.000000
[truncated: 28,401 more rows]
