# Supplementary material for: Source codes and simulation data for the finite element implementation of the conventional and localizing gradient damage methods in ABAQUS
Source: Data Brief. 2019 Sep 18;26:104533. doi: 10.1016/j.dib.2019.104533 (PMC6812118; doi:10.1016/j.dib.2019.104533)
Supplement: Multimedia component 1 [file mmc1.zip › Data/Source codes/Conventional Gradient Model/files/top_nodes.txt]

10101
10102
10103
10104
10105
10106
10107
10108
10109
10110
10111
10112
10113
10114
10115
10116
10117
10118
10119
10120
10121
10122
10123
10124
10125
10126
10127
10128
10129
10130
10131
10132
10133
10134
10135
10136
10137
10138
10139
10140
10141
10142
10143
10144
10145
10146
10147
10148
10149
10150
10151
10152
10153
10154
10155
10156
10157
10158
10159
10160
10161
10162
10163
10164
10165
10166
10167
10168
10169
10170
10171
10172
10173
10174
10175
10176
10177
10178
10179
10180
10181
10182
10183
10184
10185
10186
10187
10188
10189
10190
10191
10192
10193
10194
10195
10196
10197
10198
10199
10200
10201
30202
30205
30207
30209
30211
30213
30215
30217
30219
30221
30223
30225
30227
30229
30231
30233
30235
30237
30239
30241
30243
30245
30247
30249
30251
30253
30255
30257
30259
30261
30263
30265
30267
30269
30271
30273
30275
30277
30279
30281
30283
30285
30287
30289
30291
30293
30295
30297
30299
30301
30303
30305
30307
30309
30311
30313
30315
30317
30319
30321
30323
30325
30327
30329
30331
30333
30335
30337
30339
30341
30343
30345
30347
30349
30351
30353
30355
30357
30359
30361
30363
30365
30367
30369
30371
30373
30375
30377
30379
30381
30383
30385
30387
30389
30391
30393
30395
30397
30399
30401
