# Supplementary material for: Source codes and simulation data for the finite element implementation of the conventional and localizing gradient damage methods in ABAQUS
Source: Data Brief. 2019 Sep 18;26:104533. doi: 10.1016/j.dib.2019.104533 (PMC6812118; doi:10.1016/j.dib.2019.104533)
Supplement: Multimedia component 1 [file mmc1.zip › Data/Source codes/Conventional Gradient Model/files/U1.txt]

1	1	2	103	102	10202	10203	10204	10205
2	2	3	104	103	10206	10207	10208	10203
3	3	4	105	104	10209	10210	10211	10207
4	4	5	106	105	10212	10213	10214	10210
5	5	6	107	106	10215	10216	10217	10213
6	6	7	108	107	10218	10219	10220	10216
7	7	8	109	108	10221	10222	10223	10219
8	8	9	110	109	10224	10225	10226	10222
9	9	10	111	110	10227	10228	10229	10225
10	10	11	112	111	10230	10231	10232	10228
11	11	12	113	112	10233	10234	10235	10231
12	12	13	114	113	10236	10237	10238	10234
13	13	14	115	114	10239	10240	10241	10237
14	14	15	116	115	10242	10243	10244	10240
15	15	16	117	116	10245	10246	10247	10243
16	16	17	118	117	10248	10249	10250	10246
17	17	18	119	118	10251	10252	10253	10249
18	18	19	120	119	10254	10255	10256	10252
19	19	20	121	120	10257	10258	10259	10255
20	20	21	122	121	10260	10261	10262	10258
21	21	22	123	122	10263	10264	10265	10261
22	22	23	124	123	10266	10267	10268	10264
23	23	24	125	124	10269	10270	10271	10267
24	24	25	126	125	10272	10273	10274	10270
25	25	26	127	126	10275	10276	10277	10273
26	26	27	128	127	10278	10279	10280	10276
27	27	28	129	128	10281	10282	10283	10279
28	28	29	130	129	10284	10285	10286	10282
29	29	30	131	130	10287	10288	10289	10285
30	30	31	132	131	10290	10291	10292	10288
31	31	32	133	132	10293	10294	10295	10291
32	32	33	134	133	10296	10297	10298	10294
33	33	34	135	134	10299	10300	10301	10297
34	34	35	136	135	10302	10303	10304	10300
35	35	36	137	136	10305	10306	10307	10303
36	36	37	138	137	10308	10309	10310	10306
37	37	38	139	138	10311	10312	10313	10309
38	38	39	140	139	10314	10315	10316	10312
39	39	40	141	140	10317	10318	10319	10315
40	40	41	142	141	10320	10321	10322	10318
41	41	42	143	142	10323	10324	10325	10321
42	42	43	144	143	10326	10327	10328	10324
43	43	44	145	144	10329	10330	10331	10327
44	44	45	146	145	10332	10333	10334	10330
45	45	46	147	146	10335	10336	10337	10333
46	46	47	148	147	10338	10339	10340	10336
47	47	48	149	148	10341	10342	10343	10339
48	48	49	150	149	10344	10345	10346	10342
49	49	50	151	150	10347	10348	10349	10345
50	50	51	152	151	10350	10351	10352	10348
51	51	52	153	152	10353	10354	10355	10351
52	52	53	154	153	10356	10357	10358	10354
53	53	54	155	154	10359	10360	10361	10357
54	54	55	156	155	10362	10363	10364	10360
55	55	56	157	156	10365	10366	10367	10363
56	56	57	158	157	10368	10369	10370	10366
57	57	58	159	158	10371	10372	10373	10369
58	58	59	160	159	10374	10375	10376	10372
59	59	60	161	160	10377	10378	10379	10375
60	60	61	162	161	10380	10381	10382	10378
61	61	62	163	162	10383	10384	10385	10381
62	62	63	164	163	10386	10387	10388	10384
63	63	64	165	164	10389	10390	10391	10387
64	64	65	166	165	10392	10393	10394	10390
65	65	66	167	166	10395	10396	10397	10393
66	66	67	168	167	10398	10399	10400	10396
67	67	68	169	168	10401	10402	10403	10399
68	68	69	170	169	10404	10405	10406	10402
69	69	70	171	170	10407	10408	10409	10405
70	70	71	172	171	10410	10411	10412	10408
71	71	72	173	172	10413	10414	10415	10411
72	72	73	174	173	10416	10417	10418	10414
73	73	74	175	174	10419	10420	10421	10417
74	74	75	176	175	10422	10423	10424	10420
75	75	76	177	176	10425	10426	10427	10423
76	76	77	178	177	10428	10429	10430	10426
77	77	78	179	178	10431	10432	10433	10429
78	78	79	180	179	10434	10435	10436	10432
79	79	80	181	180	10437	10438	10439	10435
80	80	81	182	181	10440	10441	10442	10438
81	81	82	183	182	10443	10444	10445	10441
82	82	83	184	183	10446	10447	10448	10444
83	83	84	185	184	10449	10450	10451	10447
84	84	85	186	185	10452	10453	10454	10450
85	85	86	187	186	10455	10456	10457	10453
86	86	87	188	187	10458	10459	10460	10456
87	87	88	189	188	10461	10462	10463	10459
88	88	89	190	189	10464	10465	10466	10462
89	89	90	191	190	10467	10468	10469	10465
90	90	91	192	191	10470	10471	10472	10468
91	91	92	193	192	10473	10474	10475	10471
92	92	93	194	193	10476	10477	10478	10474
93	93	94	195	194	10479	10480	10481	10477
94	94	95	196	195	10482	10483	10484	10480
95	95	96	197	196	10485	10486	10487	10483
96	96	97	198	197	10488	10489	10490	10486
97	97	98	199	198	10491	10492	10493	10489
98	98	99	200	199	10494	10495	10496	10492
99	99	100	201	200	10497	10498	10499	10495
100	100	101	202	201	10500	10501	10502	10498
101	102	103	204	203	10204	10503	10504	10505
102	103	104	205	204	10208	10506	10507	10503
103	104	105	206	205	10211	10508	10509	10506
104	105	106	207	206	10214	10510	10511	10508
105	106	107	208	207	10217	10512	10513	10510
106	107	108	209	208	10220	10514	10515	10512
107	108	109	210	209	10223	10516	10517	10514
108	109	110	211	210	10226	10518	10519	10516
109	110	111	212	211	10229	10520	10521	10518
110	111	112	213	212	10232	10522	10523	10520
111	112	113	214	213	10235	10524	10525	10522
112	113	114	215	214	10238	10526	10527	10524
113	114	115	216	215	10241	10528	10529	10526
114	115	116	217	216	10244	10530	10531	10528
115	116	117	218	217	10247	10532	10533	10530
116	117	118	219	218	10250	10534	10535	10532
117	118	119	220	219	10253	10536	10537	10534
118	119	120	221	220	10256	10538	10539	10536
119	120	121	222	221	10259	10540	10541	10538
120	121	122	223	222	10262	10542	10543	10540
121	122	123	224	223	10265	10544	10545	10542
122	123	124	225	224	10268	10546	10547	10544
123	124	125	226	225	10271	10548	10549	10546
124	125	126	227	226	10274	10550	10551	10548
125	126	127	228	227	10277	10552	10553	10550
126	127	128	229	228	10280	10554	10555	10552
127	128	129	230	229	10283	10556	10557	10554
128	129	130	231	230	10286	10558	10559	10556
129	130	131	232	231	10289	10560	10561	10558
130	131	132	233	232	10292	10562	10563	10560
131	132	133	234	233	10295	10564	10565	10562
132	133	134	235	234	10298	10566	10567	10564
133	134	135	236	235	10301	10568	10569	10566
134	135	136	237	236	10304	10570	10571	10568
135	136	137	238	237	10307	10572	10573	10570
136	137	138	239	238	10310	10574	10575	10572
137	138	139	240	239	10313	10576	10577	10574
138	139	140	241	240	10316	10578	10579	10576
139	140	141	242	241	10319	10580	10581	10578
140	141	142	243	242	10322	10582	10583	10580
141	142	143	244	243	10325	10584	10585	10582
142	143	144	245	244	10328	10586	10587	10584
143	144	145	246	245	10331	10588	10589	10586
144	145	146	247	246	10334	10590	10591	10588
145	146	147	248	247	10337	10592	10593	10590
146	147	148	249	248	10340	10594	10595	10592
147	148	149	250	249	10343	10596	10597	10594
148	149	150	251	250	10346	10598	10599	10596
149	150	151	252	251	10349	10600	10601	10598
150	151	152	253	252	10352	10602	10603	10600
151	152	153	254	253	10355	10604	10605	10602
152	153	154	255	254	10358	10606	10607	10604
153	154	155	256	255	10361	10608	10609	10606
154	155	156	257	256	10364	10610	10611	10608
155	156	157	258	257	10367	10612	10613	10610
156	157	158	259	258	10370	10614	10615	10612
157	158	159	260	259	10373	10616	10617	10614
158	159	160	261	260	10376	10618	10619	10616
159	160	161	262	261	10379	10620	10621	10618
160	161	162	263	262	10382	10622	10623	10620
161	162	163	264	263	10385	10624	10625	10622
162	163	164	265	264	10388	10626	10627	10624
163	164	165	266	265	10391	10628	10629	10626
164	165	166	267	266	10394	10630	10631	10628
165	166	167	268	267	10397	10632	10633	10630
166	167	168	269	268	10400	10634	10635	10632
167	168	169	270	269	10403	10636	10637	10634
168	169	170	271	270	10406	10638	10639	10636
169	170	171	272	271	10409	10640	10641	10638
170	171	172	273	272	10412	10642	10643	10640
171	172	173	274	273	10415	10644	10645	10642
172	173	174	275	274	10418	10646	10647	10644
173	174	175	276	275	10421	10648	10649	10646
174	175	176	277	276	10424	10650	10651	10648
175	176	177	278	277	10427	10652	10653	10650
176	177	178	279	278	10430	10654	10655	10652
177	178	179	280	279	10433	10656	10657	10654
178	179	180	281	280	10436	10658	10659	10656
179	180	181	282	281	10439	10660	10661	10658
180	181	182	283	282	10442	10662	10663	10660
181	182	183	284	283	10445	10664	10665	10662
182	183	184	285	284	10448	10666	10667	10664
183	184	185	286	285	10451	10668	10669	10666
184	185	186	287	286	10454	10670	10671	10668
185	186	187	288	287	10457	10672	10673	10670
186	187	188	289	288	10460	10674	10675	10672
187	188	189	290	289	10463	10676	10677	10674
188	189	190	291	290	10466	10678	10679	10676
189	190	191	292	291	10469	10680	10681	10678
190	191	192	293	292	10472	10682	10683	10680
191	192	193	294	293	10475	10684	10685	10682
192	193	194	295	294	10478	10686	10687	10684
193	194	195	296	295	10481	10688	10689	10686
194	195	196	297	296	10484	10690	10691	10688
195	196	197	298	297	10487	10692	10693	10690
196	197	198	299	298	10490	10694	10695	10692
197	198	199	300	299	10493	10696	10697	10694
198	199	200	301	300	10496	10698	10699	10696
199	200	201	302	301	10499	10700	10701	10698
200	201	202	303	302	10502	10702	10703	10700
201	203	204	305	304	10504	10704	10705	10706
202	204	205	306	305	10507	10707	10708	10704
203	205	206	307	306	10509	10709	10710	10707
204	206	207	308	307	10511	10711	10712	10709
205	207	208	309	308	10513	10713	10714	10711
206	208	209	310	309	10515	10715	10716	10713
207	209	210	311	310	10517	10717	10718	10715
208	210	211	312	311	10519	10719	10720	10717
209	211	212	313	312	10521	10721	10722	10719
210	212	213	314	313	10523	10723	10724	10721
211	213	214	315	314	10525	10725	10726	10723
212	214	215	316	315	10527	10727	10728	10725
213	215	216	317	316	10529	10729	10730	10727
214	216	217	318	317	10531	10731	10732	10729
215	217	218	319	318	10533	10733	10734	10731
216	218	219	320	319	10535	10735	10736	10733
217	219	220	321	320	10537	10737	10738	10735
218	220	221	322	321	10539	10739	10740	10737
219	221	222	323	322	10541	10741	10742	10739
220	222	223	324	323	10543	10743	10744	10741
221	223	224	325	324	10545	10745	10746	10743
222	224	225	326	325	10547	10747	10748	10745
223	225	226	327	326	10549	10749	10750	10747
224	226	227	328	327	10551	10751	10752	10749
225	227	228	329	328	10553	10753	10754	10751
226	228	229	330	329	10555	10755	10756	10753
227	229	230	331	330	10557	10757	10758	10755
228	230	231	332	331	10559	10759	10760	10757
229	231	232	333	332	10561	10761	10762	10759
230	232	233	334	333	10563	10763	10764	10761
231	233	234	335	334	10565	10765	10766	10763
232	234	235	336	335	10567	10767	10768	10765
233	235	236	337	336	10569	10769	10770	10767
234	236	237	338	337	10571	10771	10772	10769
235	237	238	339	338	10573	10773	10774	10771
236	238	239	340	339	10575	10775	10776	10773
237	239	240	341	340	10577	10777	10778	10775
238	240	241	342	341	10579	10779	10780	10777
239	241	242	343	342	10581	10781	10782	10779
240	242	243	344	343	10583	10783	10784	10781
241	243	244	345	344	10585	10785	10786	10783
242	244	245	346	345	10587	10787	10788	10785
243	245	246	347	346	10589	10789	10790	10787
244	246	247	348	347	10591	10791	10792	10789
245	247	248	349	348	10593	10793	10794	10791
246	248	249	350	349	10595	10795	10796	10793
247	249	250	351	350	10597	10797	10798	10795
248	250	251	352	351	10599	10799	10800	10797
249	251	252	353	352	10601	10801	10802	10799
250	252	253	354	353	10603	10803	10804	10801
251	253	254	355	354	10605	10805	10806	10803
252	254	255	356	355	10607	10807	10808	10805
253	255	256	357	356	10609	10809	10810	10807
254	256	257	358	357	10611	10811	10812	10809
255	257	258	359	358	10613	10813	10814	10811
256	258	259	360	359	10615	10815	10816	10813
257	259	260	361	360	10617	10817	10818	10815
258	260	261	362	361	10619	10819	10820	10817
259	261	262	363	362	10621	10821	10822	10819
260	262	263	364	363	10623	10823	10824	10821
261	263	264	365	364	10625	10825	10826	10823
262	264	265	366	365	10627	10827	10828	10825
263	265	266	367	366	10629	10829	10830	10827
264	266	267	368	367	10631	10831	10832	10829
265	267	268	369	368	10633	10833	10834	10831
266	268	269	370	369	10635	10835	10836	10833
267	269	270	371	370	10637	10837	10838	10835
268	270	271	372	371	10639	10839	10840	10837
269	271	272	373	372	10641	10841	10842	10839
270	272	273	374	373	10643	10843	10844	10841
271	273	274	375	374	10645	10845	10846	10843
272	274	275	376	375	10647	10847	10848	10845
273	275	276	377	376	10649	10849	10850	10847
274	276	277	378	377	10651	10851	10852	10849
275	277	278	379	378	10653	10853	10854	10851
276	278	279	380	379	10655	10855	10856	10853
277	279	280	381	380	10657	10857	10858	10855
278	280	281	382	381	10659	10859	10860	10857
279	281	282	383	382	10661	10861	10862	10859
280	282	283	384	383	10663	10863	10864	10861
281	283	284	385	384	10665	10865	10866	10863
282	284	285	386	385	10667	10867	10868	10865
283	285	286	387	386	10669	10869	10870	10867
284	286	287	388	387	10671	10871	10872	10869
285	287	288	389	388	10673	10873	10874	10871
286	288	289	390	389	10675	10875	10876	10873
287	289	290	391	390	10677	10877	10878	10875
288	290	291	392	391	10679	10879	10880	10877
289	291	292	393	392	10681	10881	10882	10879
290	292	293	394	393	10683	10883	10884	10881
291	293	294	395	394	10685	10885	10886	10883
292	294	295	396	395	10687	10887	10888	10885
293	295	296	397	396	10689	10889	10890	10887
294	296	297	398	397	10691	10891	10892	10889
295	297	298	399	398	10693	10893	10894	10891
296	298	299	400	399	10695	10895	10896	10893
297	299	300	401	400	10697	10897	10898	10895
298	300	301	402	401	10699	10899	10900	10897
299	301	302	403	402	10701	10901	10902	10899
300	302	303	404	403	10703	10903	10904	10901
301	304	305	406	405	10705	10905	10906	10907
302	305	306	407	406	10708	10908	10909	10905
303	306	307	408	407	10710	10910	10911	10908
304	307	308	409	408	10712	10912	10913	10910
305	308	309	410	409	10714	10914	10915	10912
306	309	310	411	410	10716	10916	10917	10914
307	310	311	412	411	10718	10918	10919	10916
308	311	312	413	412	10720	10920	10921	10918
309	312	313	414	413	10722	10922	10923	10920
310	313	314	415	414	10724	10924	10925	10922
311	314	315	416	415	10726	10926	10927	10924
312	315	316	417	416	10728	10928	10929	10926
313	316	317	418	417	10730	10930	10931	10928
314	317	318	419	418	10732	10932	10933	10930
315	318	319	420	419	10734	10934	10935	10932
316	319	320	421	420	10736	10936	10937	10934
317	320	321	422	421	10738	10938	10939	10936
318	321	322	423	422	10740	10940	10941	10938
319	322	323	424	423	10742	10942	10943	10940
320	323	324	425	424	10744	10944	10945	10942
321	324	325	426	425	10746	10946	10947	10944
322	325	326	427	426	10748	10948	10949	10946
323	326	327	428	427	10750	10950	10951	10948
324	327	328	429	428	10752	10952	10953	10950
325	328	329	430	429	10754	10954	10955	10952
326	329	330	431	430	10756	10956	10957	10954
327	330	331	432	431	10758	10958	10959	10956
328	331	332	433	432	10760	10960	10961	10958
329	332	333	434	433	10762	10962	10963	10960
330	333	334	435	434	10764	10964	10965	10962
331	334	335	436	435	10766	10966	10967	10964
332	335	336	437	436	10768	10968	10969	10966
333	336	337	438	437	10770	10970	10971	10968
334	337	338	439	438	10772	10972	10973	10970
335	338	339	440	439	10774	10974	10975	10972
336	339	340	441	440	10776	10976	10977	10974
337	340	341	442	441	10778	10978	10979	10976
338	341	342	443	442	10780	10980	10981	10978
339	342	343	444	443	10782	10982	10983	10980
340	343	344	445	444	10784	10984	10985	10982
341	344	345	446	445	10786	10986	10987	10984
342	345	346	447	446	10788	10988	10989	10986
343	346	347	448	447	10790	10990	10991	10988
344	347	348	449	448	10792	10992	10993	10990
345	348	349	450	449	10794	10994	10995	10992
346	349	350	451	450	10796	10996	10997	10994
347	350	351	452	451	10798	10998	10999	10996
348	351	352	453	452	10800	11000	11001	10998
349	352	353	454	453	10802	11002	11003	11000
350	353	354	455	454	10804	11004	11005	11002
351	354	355	456	455	10806	11006	11007	11004
352	355	356	457	456	10808	11008	11009	11006
353	356	357	458	457	10810	11010	11011	11008
354	357	358	459	458	10812	11012	11013	11010
355	358	359	460	459	10814	11014	11015	11012
356	359	360	461	460	10816	11016	11017	11014
357	360	361	462	461	10818	11018	11019	11016
358	361	362	463	462	10820	11020	11021	11018
359	362	363	464	463	10822	11022	11023	11020
360	363	364	465	464	10824	11024	11025	11022
361	364	365	466	465	10826	11026	11027	11024
362	365	366	467	466	10828	11028	11029	11026
363	366	367	468	467	10830	11030	11031	11028
364	367	368	469	468	10832	11032	11033	11030
365	368	369	470	469	10834	11034	11035	11032
366	369	370	471	470	10836	11036	11037	11034
367	370	371	472	471	10838	11038	11039	11036
368	371	372	473	472	10840	11040	11041	11038
369	372	373	474	473	10842	11042	11043	11040
370	373	374	475	474	10844	11044	11045	11042
371	374	375	476	475	10846	11046	11047	11044
372	375	376	477	476	10848	11048	11049	11046
373	376	377	478	477	10850	11050	11051	11048
374	377	378	479	478	10852	11052	11053	11050
375	378	379	480	479	10854	11054	11055	11052
376	379	380	481	480	10856	11056	11057	11054
377	380	381	482	481	10858	11058	11059	11056
378	381	382	483	482	10860	11060	11061	11058
379	382	383	484	483	10862	11062	11063	11060
380	383	384	485	484	10864	11064	11065	11062
381	384	385	486	485	10866	11066	11067	11064
382	385	386	487	486	10868	11068	11069	11066
383	386	387	488	487	10870	11070	11071	11068
384	387	388	489	488	10872	11072	11073	11070
385	388	389	490	489	10874	11074	11075	11072
386	389	390	491	490	10876	11076	11077	11074
387	390	391	492	491	10878	11078	11079	11076
388	391	392	493	492	10880	11080	11081	11078
389	392	393	494	493	10882	11082	11083	11080
390	393	394	495	494	10884	11084	11085	11082
391	394	395	496	495	10886	11086	11087	11084
392	395	396	497	496	10888	11088	11089	11086
393	396	397	498	497	10890	11090	11091	11088
394	397	398	499	498	10892	11092	11093	11090
395	398	399	500	499	10894	11094	11095	11092
396	399	400	501	500	10896	11096	11097	11094
397	400	401	502	501	10898	11098	11099	11096
398	401	402	503	502	10900	11100	11101	11098
399	402	403	504	503	10902	11102	11103	11100
400	403	404	505	504	10904	11104	11105	11102
401	405	406	507	506	10906	11106	11107	11108
402	406	407	508	507	10909	11109	11110	11106
403	407	408	509	508	10911	11111	11112	11109
404	408	409	510	509	10913	11113	11114	11111
405	409	410	511	510	10915	11115	11116	11113
406	410	411	512	511	10917	11117	11118	11115
407	411	412	513	512	10919	11119	11120	11117
408	412	413	514	513	10921	11121	11122	11119
409	413	414	515	514	10923	11123	11124	11121
410	414	415	516	515	10925	11125	11126	11123
411	415	416	517	516	10927	11127	11128	11125
412	416	417	518	517	10929	11129	11130	11127
413	417	418	519	518	10931	11131	11132	11129
414	418	419	520	519	10933	11133	11134	11131
415	419	420	521	520	10935	11135	11136	11133
416	420	421	522	521	10937	11137	11138	11135
417	421	422	523	522	10939	11139	11140	11137
418	422	423	524	523	10941	11141	11142	11139
419	423	424	525	524	10943	11143	11144	11141
420	424	425	526	525	10945	11145	11146	11143
421	425	426	527	526	10947	11147	11148	11145
422	426	427	528	527	10949	11149	11150	11147
423	427	428	529	528	10951	11151	11152	11149
424	428	429	530	529	10953	11153	11154	11151
425	429	430	531	530	10955	11155	11156	11153
426	430	431	532	531	10957	11157	11158	11155
427	431	432	533	532	10959	11159	11160	11157
428	432	433	534	533	10961	11161	11162	11159
429	433	434	535	534	10963	11163	11164	11161
430	434	435	536	535	10965	11165	11166	11163
431	435	436	537	536	10967	11167	11168	11165
432	436	437	538	537	10969	11169	11170	11167
433	437	438	539	538	10971	11171	11172	11169
434	438	439	540	539	10973	11173	11174	11171
435	439	440	541	540	10975	11175	11176	11173
436	440	441	542	541	10977	11177	11178	11175
437	441	442	543	542	10979	11179	11180	11177
438	442	443	544	543	10981	11181	11182	11179
439	443	444	545	544	10983	11183	11184	11181
440	444	445	546	545	10985	11185	11186	11183
441	445	446	547	546	10987	11187	11188	11185
442	446	447	548	547	10989	11189	11190	11187
443	447	448	549	548	10991	11191	11192	11189
444	448	449	550	549	10993	11193	11194	11191
445	449	450	551	550	10995	11195	11196	11193
446	450	451	552	551	10997	11197	11198	11195
447	451	452	553	552	10999	11199	11200	11197
448	452	453	554	553	11001	11201	11202	11199
449	453	454	555	554	11003	11203	11204	11201
450	454	455	556	555	11005	11205	11206	11203
451	455	456	557	556	11007	11207	11208	11205
452	456	457	558	557	11009	11209	11210	11207
453	457	458	559	558	11011	11211	11212	11209
454	458	459	560	559	11013	11213	11214	11211
455	459	460	561	560	11015	11215	11216	11213
456	460	461	562	561	11017	11217	11218	11215
457	461	462	563	562	11019	11219	11220	11217
458	462	463	564	563	11021	11221	11222	11219
459	463	464	565	564	11023	11223	11224	11221
460	464	465	566	565	11025	11225	11226	11223
461	465	466	567	566	11027	11227	11228	11225
462	466	467	568	567	11029	11229	11230	11227
463	467	468	569	568	11031	11231	11232	11229
464	468	469	570	569	11033	11233	11234	11231
465	469	470	571	570	11035	11235	11236	11233
466	470	471	572	571	11037	11237	11238	11235
467	471	472	573	572	11039	11239	11240	11237
468	472	473	574	573	11041	11241	11242	11239
469	473	474	575	574	11043	11243	11244	11241
470	474	475	576	575	11045	11245	11246	11243
471	475	476	577	576	11047	11247	11248	11245
472	476	477	578	577	11049	11249	11250	11247
473	477	478	579	578	11051	11251	11252	11249
474	478	479	580	579	11053	11253	11254	11251
475	479	480	581	580	11055	11255	11256	11253
476	480	481	582	581	11057	11257	11258	11255
477	481	482	583	582	11059	11259	11260	11257
478	482	483	584	583	11061	11261	11262	11259
479	483	484	585	584	11063	11263	11264	11261
480	484	485	586	585	11065	11265	11266	11263
481	485	486	587	586	11067	11267	11268	11265
482	486	487	588	587	11069	11269	11270	11267
483	487	488	589	588	11071	11271	11272	11269
484	488	489	590	589	11073	11273	11274	11271
485	489	490	591	590	11075	11275	11276	11273
486	490	491	592	591	11077	11277	11278	11275
487	491	492	593	592	11079	11279	11280	11277
488	492	493	594	593	11081	11281	11282	11279
489	493	494	595	594	11083	11283	11284	11281
490	494	495	596	595	11085	11285	11286	11283
491	495	496	597	596	11087	11287	11288	11285
492	496	497	598	597	11089	11289	11290	11287
493	497	498	599	598	11091	11291	11292	11289
494	498	499	600	599	11093	11293	11294	11291
495	499	500	601	600	11095	11295	11296	11293
496	500	501	602	601	11097	11297	11298	11295
497	501	502	603	602	11099	11299	11300	11297
498	502	503	604	603	11101	11301	11302	11299
499	503	504	605	604	11103	11303	11304	11301
500	504	505	606	605	11105	11305	11306	11303
501	506	507	608	607	11107	11307	11308	11309
502	507	508	609	608	11110	11310	11311	11307
503	508	509	610	609	11112	11312	11313	11310
504	509	510	611	610	11114	11314	11315	11312
505	510	511	612	611	11116	11316	11317	11314
506	511	512	613	612	11118	11318	11319	11316
507	512	513	614	613	11120	11320	11321	11318
508	513	514	615	614	11122	11322	11323	11320
509	514	515	616	615	11124	11324	11325	11322
510	515	516	617	616	11126	11326	11327	11324
511	516	517	618	617	11128	11328	11329	11326
512	517	518	619	618	11130	11330	11331	11328
513	518	519	620	619	11132	11332	11333	11330
514	519	520	621	620	11134	11334	11335	11332
515	520	521	622	621	11136	11336	11337	11334
516	521	522	623	622	11138	11338	11339	11336
517	522	523	624	623	11140	11340	11341	11338
518	523	524	625	624	11142	11342	11343	11340
519	524	525	626	625	11144	11344	11345	11342
520	525	526	627	626	11146	11346	11347	11344
521	526	527	628	627	11148	11348	11349	11346
522	527	528	629	628	11150	11350	11351	11348
523	528	529	630	629	11152	11352	11353	11350
524	529	530	631	630	11154	11354	11355	11352
525	530	531	632	631	11156	11356	11357	11354
526	531	532	633	632	11158	11358	11359	11356
527	532	533	634	633	11160	11360	11361	11358
528	533	534	635	634	11162	11362	11363	11360
529	534	535	636	635	11164	11364	11365	11362
530	535	536	637	636	11166	11366	11367	11364
531	536	537	638	637	11168	11368	11369	11366
532	537	538	639	638	11170	11370	11371	11368
533	538	539	640	639	11172	11372	11373	11370
534	539	540	641	640	11174	11374	11375	11372
535	540	541	642	641	11176	11376	11377	11374
536	541	542	643	642	11178	11378	11379	11376
537	542	543	644	643	11180	11380	11381	11378
538	543	544	645	644	11182	11382	11383	11380
539	544	545	646	645	11184	11384	11385	11382
540	545	546	647	646	11186	11386	11387	11384
541	546	547	648	647	11188	11388	11389	11386
542	547	548	649	648	11190	11390	11391	11388
543	548	549	650	649	11192	11392	11393	11390
544	549	550	651	650	11194	11394	11395	11392
545	550	551	652	651	11196	11396	11397	11394
546	551	552	653	652	11198	11398	11399	11396
547	552	553	654	653	11200	11400	11401	11398
548	553	554	655	654	11202	11402	11403	11400
549	554	555	656	655	11204	11404	11405	11402
550	555	556	657	656	11206	11406	11407	11404
551	556	557	658	657	11208	11408	11409	11406
552	557	558	659	658	11210	11410	11411	11408
553	558	559	660	659	11212	11412	11413	11410
554	559	560	661	660	11214	11414	11415	11412
555	560	561	662	661	11216	11416	11417	11414
556	561	562	663	662	11218	11418	11419	11416
557	562	563	664	663	11220	11420	11421	11418
558	563	564	665	664	11222	11422	11423	11420
559	564	565	666	665	11224	11424	11425	11422
560	565	566	667	666	11226	11426	11427	11424
561	566	567	668	667	11228	11428	11429	11426
562	567	568	669	668	11230	11430	11431	11428
563	568	569	670	669	11232	11432	11433	11430
564	569	570	671	670	11234	11434	11435	11432
565	570	571	672	671	11236	11436	11437	11434
566	571	572	673	672	11238	11438	11439	11436
567	572	573	674	673	11240	11440	11441	11438
568	573	574	675	674	11242	11442	11443	11440
569	574	575	676	675	11244	11444	11445	11442
570	575	576	677	676	11246	11446	11447	11444
571	576	577	678	677	11248	11448	11449	11446
572	577	578	679	678	11250	11450	11451	11448
573	578	579	680	679	11252	11452	11453	11450
574	579	580	681	680	11254	11454	11455	11452
575	580	581	682	681	11256	11456	11457	11454
576	581	582	683	682	11258	11458	11459	11456
577	582	583	684	683	11260	11460	11461	11458
578	583	584	685	684	11262	11462	11463	11460
579	584	585	686	685	11264	11464	11465	11462
580	585	586	687	686	11266	11466	11467	11464
581	586	587	688	687	11268	11468	11469	11466
582	587	588	689	688	11270	11470	11471	11468
583	588	589	690	689	11272	11472	11473	11470
584	589	590	691	690	11274	11474	11475	11472
585	590	591	692	691	11276	11476	11477	11474
586	591	592	693	692	11278	11478	11479	11476
587	592	593	694	693	11280	11480	11481	11478
588	593	594	695	694	11282	11482	11483	11480
589	594	595	696	695	11284	11484	11485	11482
590	595	596	697	696	11286	11486	11487	11484
591	596	597	698	697	11288	11488	11489	11486
592	597	598	699	698	11290	11490	11491	11488
593	598	599	700	699	11292	11492	11493	11490
594	599	600	701	700	11294	11494	11495	11492
595	600	601	702	701	11296	11496	11497	11494
596	601	602	703	702	11298	11498	11499	11496
597	602	603	704	703	11300	11500	11501	11498
598	603	604	705	704	11302	11502	11503	11500
599	604	605	706	705	11304	11504	11505	11502
600	605	606	707	706	11306	11506	11507	11504
601	607	608	709	708	11308	11508	11509	11510
602	608	609	710	709	11311	11511	11512	11508
603	609	610	711	710	11313	11513	11514	11511
604	610	611	712	711	11315	11515	11516	11513
605	611	612	713	712	11317	11517	11518	11515
606	612	613	714	713	11319	11519	11520	11517
607	613	614	715	714	11321	11521	11522	11519
608	614	615	716	715	11323	11523	11524	11521
609	615	616	717	716	11325	11525	11526	11523
610	616	617	718	717	11327	11527	11528	11525
611	617	618	719	718	11329	11529	11530	11527
612	618	619	720	719	11331	11531	11532	11529
613	619	620	721	720	11333	11533	11534	11531
614	620	621	722	721	11335	11535	11536	11533
615	621	622	723	722	11337	11537	11538	11535
616	622	623	724	723	11339	11539	11540	11537
617	623	624	725	724	11341	11541	11542	11539
618	624	625	726	725	11343	11543	11544	11541
619	625	626	727	726	11345	11545	11546	11543
620	626	627	728	727	11347	11547	11548	11545
621	627	628	729	728	11349	11549	11550	11547
622	628	629	730	729	11351	11551	11552	11549
623	629	630	731	730	11353	11553	11554	11551
624	630	631	732	731	11355	11555	11556	11553
625	631	632	733	732	11357	11557	11558	11555
626	632	633	734	733	11359	11559	11560	11557
627	633	634	735	734	11361	11561	11562	11559
628	634	635	736	735	11363	11563	11564	11561
629	635	636	737	736	11365	11565	11566	11563
630	636	637	738	737	11367	11567	11568	11565
631	637	638	739	738	11369	11569	11570	11567
632	638	639	740	739	11371	11571	11572	11569
633	639	640	741	740	11373	11573	11574	11571
634	640	641	742	741	11375	11575	11576	11573
635	641	642	743	742	11377	11577	11578	11575
636	642	643	744	743	11379	11579	11580	11577
637	643	644	745	744	11381	11581	11582	11579
638	644	645	746	745	11383	11583	11584	11581
639	645	646	747	746	11385	11585	11586	11583
640	646	647	748	747	11387	11587	11588	11585
641	647	648	749	748	11389	11589	11590	11587
642	648	649	750	749	11391	11591	11592	11589
643	649	650	751	750	11393	11593	11594	11591
644	650	651	752	751	11395	11595	11596	11593
645	651	652	753	752	11397	11597	11598	11595
646	652	653	754	753	11399	11599	11600	11597
647	653	654	755	754	11401	11601	11602	11599
648	654	655	756	755	11403	11603	11604	11601
649	655	656	757	756	11405	11605	11606	11603
650	656	657	758	757	11407	11607	11608	11605
651	657	658	759	758	11409	11609	11610	11607
652	658	659	760	759	11411	11611	11612	11609
653	659	660	761	760	11413	11613	11614	11611
654	660	661	762	761	11415	11615	11616	11613
655	661	662	763	762	11417	11617	11618	11615
656	662	663	764	763	11419	11619	11620	11617
657	663	664	765	764	11421	11621	11622	11619
658	664	665	766	765	11423	11623	11624	11621
659	665	666	767	766	11425	11625	11626	11623
660	666	667	768	767	11427	11627	11628	11625
661	667	668	769	768	11429	11629	11630	11627
662	668	669	770	769	11431	11631	11632	11629
663	669	670	771	770	11433	11633	11634	11631
664	670	671	772	771	11435	11635	11636	11633
665	671	672	773	772	11437	11637	11638	11635
666	672	673	774	773	11439	11639	11640	11637
667	673	674	775	774	11441	11641	11642	11639
668	674	675	776	775	11443	11643	11644	11641
669	675	676	777	776	11445	11645	11646	11643
670	676	677	778	777	11447	11647	11648	11645
671	677	678	779	778	11449	11649	11650	11647
672	678	679	780	779	11451	11651	11652	11649
673	679	680	781	780	11453	11653	11654	11651
674	680	681	782	781	11455	11655	11656	11653
675	681	682	783	782	11457	11657	11658	11655
676	682	683	784	783	11459	11659	11660	11657
677	683	684	785	784	11461	11661	11662	11659
678	684	685	786	785	11463	11663	11664	11661
679	685	686	787	786	11465	11665	11666	11663
680	686	687	788	787	11467	11667	11668	11665
681	687	688	789	788	11469	11669	11670	11667
682	688	689	790	789	11471	11671	11672	11669
683	689	690	791	790	11473	11673	11674	11671
684	690	691	792	791	11475	11675	11676	11673
685	691	692	793	792	11477	11677	11678	11675
686	692	693	794	793	11479	11679	11680	11677
687	693	694	795	794	11481	11681	11682	11679
688	694	695	796	795	11483	11683	11684	11681
689	695	696	797	796	11485	11685	11686	11683
690	696	697	798	797	11487	11687	11688	11685
691	697	698	799	798	11489	11689	11690	11687
692	698	699	800	799	11491	11691	11692	11689
693	699	700	801	800	11493	11693	11694	11691
694	700	701	802	801	11495	11695	11696	11693
695	701	702	803	802	11497	11697	11698	11695
696	702	703	804	803	11499	11699	11700	11697
697	703	704	805	804	11501	11701	11702	11699
698	704	705	806	805	11503	11703	11704	11701
699	705	706	807	806	11505	11705	11706	11703
700	706	707	808	807	11507	11707	11708	11705
701	708	709	810	809	11509	11709	11710	11711
702	709	710	811	810	11512	11712	11713	11709
703	710	711	812	811	11514	11714	11715	11712
704	711	712	813	812	11516	11716	11717	11714
705	712	713	814	813	11518	11718	11719	11716
706	713	714	815	814	11520	11720	11721	11718
707	714	715	816	815	11522	11722	11723	11720
708	715	716	817	816	11524	11724	11725	11722
709	716	717	818	817	11526	11726	11727	11724
710	717	718	819	818	11528	11728	11729	11726
711	718	719	820	819	11530	11730	11731	11728
712	719	720	821	820	11532	11732	11733	11730
713	720	721	822	821	11534	11734	11735	11732
714	721	722	823	822	11536	11736	11737	11734
715	722	723	824	823	11538	11738	11739	11736
716	723	724	825	824	11540	11740	11741	11738
717	724	725	826	825	11542	11742	11743	11740
718	725	726	827	826	11544	11744	11745	11742
719	726	727	828	827	11546	11746	11747	11744
720	727	728	829	828	11548	11748	11749	11746
721	728	729	830	829	11550	11750	11751	11748
722	729	730	831	830	11552	11752	11753	11750
723	730	731	832	831	11554	11754	11755	11752
724	731	732	833	832	11556	11756	11757	11754
725	732	733	834	833	11558	11758	11759	11756
726	733	734	835	834	11560	11760	11761	11758
727	734	735	836	835	11562	11762	11763	11760
728	735	736	837	836	11564	11764	11765	11762
729	736	737	838	837	11566	11766	11767	11764
730	737	738	839	838	11568	11768	11769	11766
731	738	739	840	839	11570	11770	11771	11768
732	739	740	841	840	11572	11772	11773	11770
733	740	741	842	841	11574	11774	11775	11772
734	741	742	843	842	11576	11776	11777	11774
735	742	743	844	843	11578	11778	11779	11776
736	743	744	845	844	11580	11780	11781	11778
737	744	745	846	845	11582	11782	11783	11780
738	745	746	847	846	11584	11784	11785	11782
739	746	747	848	847	11586	11786	11787	11784
740	747	748	849	848	11588	11788	11789	11786
741	748	749	850	849	11590	11790	11791	11788
742	749	750	851	850	11592	11792	11793	11790
743	750	751	852	851	11594	11794	11795	11792
744	751	752	853	852	11596	11796	11797	11794
745	752	753	854	853	11598	11798	11799	11796
746	753	754	855	854	11600	11800	11801	11798
747	754	755	856	855	11602	11802	11803	11800
748	755	756	857	856	11604	11804	11805	11802
749	756	757	858	857	11606	11806	11807	11804
750	757	758	859	858	11608	11808	11809	11806
751	758	759	860	859	11610	11810	11811	11808
752	759	760	861	860	11612	11812	11813	11810
753	760	761	862	861	11614	11814	11815	11812
754	761	762	863	862	11616	11816	11817	11814
755	762	763	864	863	11618	11818	11819	11816
756	763	764	865	864	11620	11820	11821	11818
757	764	765	866	865	11622	11822	11823	11820
758	765	766	867	866	11624	11824	11825	11822
759	766	767	868	867	11626	11826	11827	11824
760	767	768	869	868	11628	11828	11829	11826
761	768	769	870	869	11630	11830	11831	11828
762	769	770	871	870	11632	11832	11833	11830
763	770	771	872	871	11634	11834	11835	11832
764	771	772	873	872	11636	11836	11837	11834
765	772	773	874	873	11638	11838	11839	11836
766	773	774	875	874	11640	11840	11841	11838
767	774	775	876	875	11642	11842	11843	11840
768	775	776	877	876	11644	11844	11845	11842
769	776	777	878	877	11646	11846	11847	11844
770	777	778	879	878	11648	11848	11849	11846
771	778	779	880	879	11650	11850	11851	11848
772	779	780	881	880	11652	11852	11853	11850
773	780	781	882	881	11654	11854	11855	11852
774	781	782	883	882	11656	11856	11857	11854
775	782	783	884	883	11658	11858	11859	11856
776	783	784	885	884	11660	11860	11861	11858
777	784	785	886	885	11662	11862	11863	11860
778	785	786	887	886	11664	11864	11865	11862
779	786	787	888	887	11666	11866	11867	11864
780	787	788	889	888	11668	11868	11869	11866
781	788	789	890	889	11670	11870	11871	11868
782	789	790	891	890	11672	11872	11873	11870
783	790	791	892	891	11674	11874	11875	11872
784	791	792	893	892	11676	11876	11877	11874
785	792	793	894	893	11678	11878	11879	11876
786	793	794	895	894	11680	11880	11881	11878
787	794	795	896	895	11682	11882	11883	11880
788	795	796	897	896	11684	11884	11885	11882
789	796	797	898	897	11686	11886	11887	11884
790	797	798	899	898	11688	11888	11889	11886
791	798	799	900	899	11690	11890	11891	11888
792	799	800	901	900	11692	11892	11893	11890
793	800	801	902	901	11694	11894	11895	11892
794	801	802	903	902	11696	11896	11897	11894
795	802	803	904	903	11698	11898	11899	11896
796	803	804	905	904	11700	11900	11901	11898
797	804	805	906	905	11702	11902	11903	11900
798	805	806	907	906	11704	11904	11905	11902
799	806	807	908	907	11706	11906	11907	11904
800	807	808	909	908	11708	11908	11909	11906
801	809	810	911	910	11710	11910	11911	11912
802	810	811	912	911	11713	11913	11914	11910
803	811	812	913	912	11715	11915	11916	11913
804	812	813	914	913	11717	11917	11918	11915
805	813	814	915	914	11719	11919	11920	11917
806	814	815	916	915	11721	11921	11922	11919
807	815	816	917	916	11723	11923	11924	11921
808	816	817	918	917	11725	11925	11926	11923
809	817	818	919	918	11727	11927	11928	11925
810	818	819	920	919	11729	11929	11930	11927
811	819	820	921	920	11731	11931	11932	11929
812	820	821	922	921	11733	11933	11934	11931
813	821	822	923	922	11735	11935	11936	11933
814	822	823	924	923	11737	11937	11938	11935
815	823	824	925	924	11739	11939	11940	11937
816	824	825	926	925	11741	11941	11942	11939
817	825	826	927	926	11743	11943	11944	11941
818	826	827	928	927	11745	11945	11946	11943
819	827	828	929	928	11747	11947	11948	11945
820	828	829	930	929	11749	11949	11950	11947
821	829	830	931	930	11751	11951	11952	11949
822	830	831	932	931	11753	11953	11954	11951
823	831	832	933	932	11755	11955	11956	11953
824	832	833	934	933	11757	11957	11958	11955
825	833	834	935	934	11759	11959	11960	11957
826	834	835	936	935	11761	11961	11962	11959
827	835	836	937	936	11763	11963	11964	11961
828	836	837	938	937	11765	11965	11966	11963
829	837	838	939	938	11767	11967	11968	11965
830	838	839	940	939	11769	11969	11970	11967
831	839	840	941	940	11771	11971	11972	11969
832	840	841	942	941	11773	11973	11974	11971
833	841	842	943	942	11775	11975	11976	11973
834	842	843	944	943	11777	11977	11978	11975
835	843	844	945	944	11779	11979	11980	11977
836	844	845	946	945	11781	11981	11982	11979
837	845	846	947	946	11783	11983	11984	11981
838	846	847	948	947	11785	11985	11986	11983
839	847	848	949	948	11787	11987	11988	11985
840	848	849	950	949	11789	11989	11990	11987
841	849	850	951	950	11791	11991	11992	11989
842	850	851	952	951	11793	11993	11994	11991
843	851	852	953	952	11795	11995	11996	11993
844	852	853	954	953	11797	11997	11998	11995
845	853	854	955	954	11799	11999	12000	11997
846	854	855	956	955	11801	12001	12002	11999
847	855	856	957	956	11803	12003	12004	12001
848	856	857	958	957	11805	12005	12006	12003
849	857	858	959	958	11807	12007	12008	12005
850	858	859	960	959	11809	12009	12010	12007
851	859	860	961	960	11811	12011	12012	12009
852	860	861	962	961	11813	12013	12014	12011
853	861	862	963	962	11815	12015	12016	12013
854	862	863	964	963	11817	12017	12018	12015
855	863	864	965	964	11819	12019	12020	12017
856	864	865	966	965	11821	12021	12022	12019
857	865	866	967	966	11823	12023	12024	12021
858	866	867	968	967	11825	12025	12026	12023
859	867	868	969	968	11827	12027	12028	12025
860	868	869	970	969	11829	12029	12030	12027
861	869	870	971	970	11831	12031	12032	12029
862	870	871	972	971	11833	12033	12034	12031
863	871	872	973	972	11835	12035	12036	12033
864	872	873	974	973	11837	12037	12038	12035
865	873	874	975	974	11839	12039	12040	12037
866	874	875	976	975	11841	12041	12042	12039
867	875	876	977	976	11843	12043	12044	12041
868	876	877	978	977	11845	12045	12046	12043
869	877	878	979	978	11847	12047	12048	12045
870	878	879	980	979	11849	12049	12050	12047
871	879	880	981	980	11851	12051	12052	12049
872	880	881	982	981	11853	12053	12054	12051
873	881	882	983	982	11855	12055	12056	12053
874	882	883	984	983	11857	12057	12058	12055
875	883	884	985	984	11859	12059	12060	12057
876	884	885	986	985	11861	12061	12062	12059
877	885	886	987	986	11863	12063	12064	12061
878	886	887	988	987	11865	12065	12066	12063
879	887	888	989	988	11867	12067	12068	12065
880	888	889	990	989	11869	12069	12070	12067
881	889	890	991	990	11871	12071	12072	12069
882	890	891	992	991	11873	12073	12074	12071
883	891	892	993	992	11875	12075	12076	12073
884	892	893	994	993	11877	12077	12078	12075
885	893	894	995	994	11879	12079	12080	12077
886	894	895	996	995	11881	12081	12082	12079
887	895	896	997	996	11883	12083	12084	12081
888	896	897	998	997	11885	12085	12086	12083
889	897	898	999	998	11887	12087	12088	12085
890	898	899	1000	999	11889	12089	12090	12087
891	899	900	1001	1000	11891	12091	12092	12089
892	900	901	1002	1001	11893	12093	12094	12091
893	901	902	1003	1002	11895	12095	12096	12093
894	902	903	1004	1003	11897	12097	12098	12095
895	903	904	1005	1004	11899	12099	12100	12097
896	904	905	1006	1005	11901	12101	12102	12099
897	905	906	1007	1006	11903	12103	12104	12101
898	906	907	1008	1007	11905	12105	12106	12103
899	907	908	1009	1008	11907	12107	12108	12105
900	908	909	1010	1009	11909	12109	12110	12107
901	910	911	1012	1011	11911	12111	12112	12113
902	911	912	1013	1012	11914	12114	12115	12111
903	912	913	1014	1013	11916	12116	12117	12114
904	913	914	1015	1014	11918	12118	12119	12116
905	914	915	1016	1015	11920	12120	12121	12118
906	915	916	1017	1016	11922	12122	12123	12120
907	916	917	1018	1017	11924	12124	12125	12122
908	917	918	1019	1018	11926	12126	12127	12124
909	918	919	1020	1019	11928	12128	12129	12126
910	919	920	1021	1020	11930	12130	12131	12128
911	920	921	1022	1021	11932	12132	12133	12130
912	921	922	1023	1022	11934	12134	12135	12132
913	922	923	1024	1023	11936	12136	12137	12134
914	923	924	1025	1024	11938	12138	12139	12136
915	924	925	1026	1025	11940	12140	12141	12138
916	925	926	1027	1026	11942	12142	12143	12140
917	926	927	1028	1027	11944	12144	12145	12142
918	927	928	1029	1028	11946	12146	12147	12144
919	928	929	1030	1029	11948	12148	12149	12146
920	929	930	1031	1030	11950	12150	12151	12148
921	930	931	1032	1031	11952	12152	12153	12150
922	931	932	1033	1032	11954	12154	12155	12152
923	932	933	1034	1033	11956	12156	12157	12154
924	933	934	1035	1034	11958	12158	12159	12156
925	934	935	1036	1035	11960	12160	12161	12158
926	935	936	1037	1036	11962	12162	12163	12160
927	936	937	1038	1037	11964	12164	12165	12162
928	937	938	1039	1038	11966	12166	12167	12164
929	938	939	1040	1039	11968	12168	12169	12166
930	939	940	1041	1040	11970	12170	12171	12168
931	940	941	1042	1041	11972	12172	12173	12170
932	941	942	1043	1042	11974	12174	12175	12172
933	942	943	1044	1043	11976	12176	12177	12174
934	943	944	1045	1044	11978	12178	12179	12176
935	944	945	1046	1045	11980	12180	12181	12178
936	945	946	1047	1046	11982	12182	12183	12180
937	946	947	1048	1047	11984	12184	12185	12182
938	947	948	1049	1048	11986	12186	12187	12184
939	948	949	1050	1049	11988	12188	12189	12186
940	949	950	1051	1050	11990	12190	12191	12188
941	950	951	1052	1051	11992	12192	12193	12190
942	951	952	1053	1052	11994	12194	12195	12192
943	952	953	1054	1053	11996	12196	12197	12194
944	953	954	1055	1054	11998	12198	12199	12196
945	954	955	1056	1055	12000	12200	12201	12198
946	955	956	1057	1056	12002	12202	12203	12200
947	956	957	1058	1057	12004	12204	12205	12202
948	957	958	1059	1058	12006	12206	12207	12204
949	958	959	1060	1059	12008	12208	12209	12206
950	959	960	1061	1060	12010	12210	12211	12208
951	960	961	1062	1061	12012	12212	12213	12210
952	961	962	1063	1062	12014	12214	12215	12212
953	962	963	1064	1063	12016	12216	12217	12214
954	963	964	1065	1064	12018	12218	12219	12216
955	964	965	1066	1065	12020	12220	12221	12218
956	965	966	1067	1066	12022	12222	12223	12220
957	966	967	1068	1067	12024	12224	12225	12222
958	967	968	1069	1068	12026	12226	12227	12224
959	968	969	1070	1069	12028	12228	12229	12226
960	969	970	1071	1070	12030	12230	12231	12228
961	970	971	1072	1071	12032	12232	12233	12230
962	971	972	1073	1072	12034	12234	12235	12232
963	972	973	1074	1073	12036	12236	12237	12234
964	973	974	1075	1074	12038	12238	12239	12236
965	974	975	1076	1075	12040	12240	12241	12238
966	975	976	1077	1076	12042	12242	12243	12240
967	976	977	1078	1077	12044	12244	12245	12242
968	977	978	1079	1078	12046	12246	12247	12244
969	978	979	1080	1079	12048	12248	12249	12246
970	979	980	1081	1080	12050	12250	12251	12248
971	980	981	1082	1081	12052	12252	12253	12250
972	981	982	1083	1082	12054	12254	12255	12252
973	982	983	1084	1083	12056	12256	12257	12254
974	983	984	1085	1084	12058	12258	12259	12256
975	984	985	1086	1085	12060	12260	12261	12258
976	985	986	1087	1086	12062	12262	12263	12260
977	986	987	1088	1087	12064	12264	12265	12262
978	987	988	1089	1088	12066	12266	12267	12264
979	988	989	1090	1089	12068	12268	12269	12266
980	989	990	1091	1090	12070	12270	12271	12268
981	990	991	1092	1091	12072	12272	12273	12270
982	991	992	1093	1092	12074	12274	12275	12272
983	992	993	1094	1093	12076	12276	12277	12274
984	993	994	1095	1094	12078	12278	12279	12276
985	994	995	1096	1095	12080	12280	12281	12278
986	995	996	1097	1096	12082	12282	12283	12280
987	996	997	1098	1097	12084	12284	12285	12282
988	997	998	1099	1098	12086	12286	12287	12284
989	998	999	1100	1099	12088	12288	12289	12286
990	999	1000	1101	1100	12090	12290	12291	12288
991	1000	1001	1102	1101	12092	12292	12293	12290
992	1001	1002	1103	1102	12094	12294	12295	12292
993	1002	1003	1104	1103	12096	12296	12297	12294
994	1003	1004	1105	1104	12098	12298	12299	12296
995	1004	1005	1106	1105	12100	12300	12301	12298
996	1005	1006	1107	1106	12102	12302	12303	12300
997	1006	1007	1108	1107	12104	12304	12305	12302
998	1007	1008	1109	1108	12106	12306	12307	12304
999	1008	1009	1110	1109	12108	12308	12309	12306
1000	1009	1010	1111	1110	12110	12310	12311	12308
1001	1011	1012	1113	1112	12112	12312	12313	12314
1002	1012	1013	1114	1113	12115	12315	12316	12312
1003	1013	1014	1115	1114	12117	12317	12318	12315
1004	1014	1015	1116	1115	12119	12319	12320	12317
1005	1015	1016	1117	1116	12121	12321	12322	12319
1006	1016	1017	1118	1117	12123	12323	12324	12321
1007	1017	1018	1119	1118	12125	12325	12326	12323
1008	1018	1019	1120	1119	12127	12327	12328	12325
1009	1019	1020	1121	1120	12129	12329	12330	12327
1010	1020	1021	1122	1121	12131	12331	12332	12329
1011	1021	1022	1123	1122	12133	12333	12334	12331
1012	1022	1023	1124	1123	12135	12335	12336	12333
1013	1023	1024	1125	1124	12137	12337	12338	12335
1014	1024	1025	1126	1125	12139	12339	12340	12337
1015	1025	1026	1127	1126	12141	12341	12342	12339
1016	1026	1027	1128	1127	12143	12343	12344	12341
1017	1027	1028	1129	1128	12145	12345	12346	12343
1018	1028	1029	1130	1129	12147	12347	12348	12345
1019	1029	1030	1131	1130	12149	12349	12350	12347
1020	1030	1031	1132	1131	12151	12351	12352	12349
1021	1031	1032	1133	1132	12153	12353	12354	12351
1022	1032	1033	1134	1133	12155	12355	12356	12353
1023	1033	1034	1135	1134	12157	12357	12358	12355
1024	1034	1035	1136	1135	12159	12359	12360	12357
1025	1035	1036	1137	1136	12161	12361	12362	12359
1026	1036	1037	1138	1137	12163	12363	12364	12361
1027	1037	1038	1139	1138	12165	12365	12366	12363
1028	1038	1039	1140	1139	12167	12367	12368	12365
1029	1039	1040	1141	1140	12169	12369	12370	12367
1030	1040	1041	1142	1141	12171	12371	12372	12369
1031	1041	1042	1143	1142	12173	12373	12374	12371
1032	1042	1043	1144	1143	12175	12375	12376	12373
1033	1043	1044	1145	1144	12177	12377	12378	12375
1034	1044	1045	1146	1145	12179	12379	12380	12377
1035	1045	1046	1147	1146	12181	12381	12382	12379
1036	1046	1047	1148	1147	12183	12383	12384	12381
1037	1047	1048	1149	1148	12185	12385	12386	12383
1038	1048	1049	1150	1149	12187	12387	12388	12385
1039	1049	1050	1151	1150	12189	12389	12390	12387
1040	1050	1051	1152	1151	12191	12391	12392	12389
1041	1051	1052	1153	1152	12193	12393	12394	12391
1042	1052	1053	1154	1153	12195	12395	12396	12393
1043	1053	1054	1155	1154	12197	12397	12398	12395
1044	1054	1055	1156	1155	12199	12399	12400	12397
1045	1055	1056	1157	1156	12201	12401	12402	12399
1046	1056	1057	1158	1157	12203	12403	12404	12401
1047	1057	1058	1159	1158	12205	12405	12406	12403
1048	1058	1059	1160	1159	12207	12407	12408	12405
1049	1059	1060	1161	1160	12209	12409	12410	12407
1050	1060	1061	1162	1161	12211	12411	12412	12409
1051	1061	1062	1163	1162	12213	12413	12414	12411
1052	1062	1063	1164	1163	12215	12415	12416	12413
1053	1063	1064	1165	1164	12217	12417	12418	12415
1054	1064	1065	1166	1165	12219	12419	12420	12417
1055	1065	1066	1167	1166	12221	12421	12422	12419
1056	1066	1067	1168	1167	12223	12423	12424	12421
1057	1067	1068	1169	1168	12225	12425	12426	12423
1058	1068	1069	1170	1169	12227	12427	12428	12425
1059	1069	1070	1171	1170	12229	12429	12430	12427
1060	1070	1071	1172	1171	12231	12431	12432	12429
1061	1071	1072	1173	1172	12233	12433	12434	12431
1062	1072	1073	1174	1173	12235	12435	12436	12433
1063	1073	1074	1175	1174	12237	12437	12438	12435
1064	1074	1075	1176	1175	12239	12439	12440	12437
1065	1075	1076	1177	1176	12241	12441	12442	12439
1066	1076	1077	1178	1177	12243	12443	12444	12441
1067	1077	1078	1179	1178	12245	12445	12446	12443
1068	1078	1079	1180	1179	12247	12447	12448	12445
1069	1079	1080	1181	1180	12249	12449	12450	12447
1070	1080	1081	1182	1181	12251	12451	12452	12449
1071	1081	1082	1183	1182	12253	12453	12454	12451
1072	1082	1083	1184	1183	12255	12455	12456	12453
1073	1083	1084	1185	1184	12257	12457	12458	12455
1074	1084	1085	1186	1185	12259	12459	12460	12457
1075	1085	1086	1187	1186	12261	12461	12462	12459
1076	1086	1087	1188	1187	12263	12463	12464	12461
1077	1087	1088	1189	1188	12265	12465	12466	12463
1078	1088	1089	1190	1189	12267	12467	12468	12465
1079	1089	1090	1191	1190	12269	12469	12470	12467
1080	1090	1091	1192	1191	12271	12471	12472	12469
1081	1091	1092	1193	1192	12273	12473	12474	12471
1082	1092	1093	1194	1193	12275	12475	12476	12473
1083	1093	1094	1195	1194	12277	12477	12478	12475
1084	1094	1095	1196	1195	12279	12479	12480	12477
1085	1095	1096	1197	1196	12281	12481	12482	12479
1086	1096	1097	1198	1197	12283	12483	12484	12481
1087	1097	1098	1199	1198	12285	12485	12486	12483
1088	1098	1099	1200	1199	12287	12487	12488	12485
1089	1099	1100	1201	1200	12289	12489	12490	12487
1090	1100	1101	1202	1201	12291	12491	12492	12489
1091	1101	1102	1203	1202	12293	12493	12494	12491
1092	1102	1103	1204	1203	12295	12495	12496	12493
1093	1103	1104	1205	1204	12297	12497	12498	12495
1094	1104	1105	1206	1205	12299	12499	12500	12497
1095	1105	1106	1207	1206	12301	12501	12502	12499
1096	1106	1107	1208	1207	12303	12503	12504	12501
1097	1107	1108	1209	1208	12305	12505	12506	12503
1098	1108	1109	1210	1209	12307	12507	12508	12505
1099	1109	1110	1211	1210	12309	12509	12510	12507
1100	1110	1111	1212	1211	12311	12511	12512	12509
1101	1112	1113	1214	1213	12313	12513	12514	12515
1102	1113	1114	1215	1214	12316	12516	12517	12513
1103	1114	1115	1216	1215	12318	12518	12519	12516
1104	1115	1116	1217	1216	12320	12520	12521	12518
1105	1116	1117	1218	1217	12322	12522	12523	12520
1106	1117	1118	1219	1218	12324	12524	12525	12522
1107	1118	1119	1220	1219	12326	12526	12527	12524
1108	1119	1120	1221	1220	12328	12528	12529	12526
1109	1120	1121	1222	1221	12330	12530	12531	12528
1110	1121	1122	1223	1222	12332	12532	12533	12530
1111	1122	1123	1224	1223	12334	12534	12535	12532
1112	1123	1124	1225	1224	12336	12536	12537	12534
1113	1124	1125	1226	1225	12338	12538	12539	12536
1114	1125	1126	1227	1226	12340	12540	12541	12538
1115	1126	1127	1228	1227	12342	12542	12543	12540
1116	1127	1128	1229	1228	12344	12544	12545	12542
1117	1128	1129	1230	1229	12346	12546	12547	12544
1118	1129	1130	1231	1230	12348	12548	12549	12546
1119	1130	1131	1232	1231	12350	12550	12551	12548
1120	1131	1132	1233	1232	12352	12552	12553	12550
1121	1132	1133	1234	1233	12354	12554	12555	12552
1122	1133	1134	1235	1234	12356	12556	12557	12554
1123	1134	1135	1236	1235	12358	12558	12559	12556
1124	1135	1136	1237	1236	12360	12560	12561	12558
1125	1136	1137	1238	1237	12362	12562	12563	12560
1126	1137	1138	1239	1238	12364	12564	12565	12562
1127	1138	1139	1240	1239	12366	12566	12567	12564
1128	1139	1140	1241	1240	12368	12568	12569	12566
1129	1140	1141	1242	1241	12370	12570	12571	12568
1130	1141	1142	1243	1242	12372	12572	12573	12570
1131	1142	1143	1244	1243	12374	12574	12575	12572
1132	1143	1144	1245	1244	12376	12576	12577	12574
1133	1144	1145	1246	1245	12378	12578	12579	12576
1134	1145	1146	1247	1246	12380	12580	12581	12578
1135	1146	1147	1248	1247	12382	12582	12583	12580
1136	1147	1148	1249	1248	12384	12584	12585	12582
1137	1148	1149	1250	1249	12386	12586	12587	12584
1138	1149	1150	1251	1250	12388	12588	12589	12586
1139	1150	1151	1252	1251	12390	12590	12591	12588
1140	1151	1152	1253	1252	12392	12592	12593	12590
1141	1152	1153	1254	1253	12394	12594	12595	12592
1142	1153	1154	1255	1254	12396	12596	12597	12594
1143	1154	1155	1256	1255	12398	12598	12599	12596
1144	1155	1156	1257	1256	12400	12600	12601	12598
1145	1156	1157	1258	1257	12402	12602	12603	12600
1146	1157	1158	1259	1258	12404	12604	12605	12602
1147	1158	1159	1260	1259	12406	12606	12607	12604
1148	1159	1160	1261	1260	12408	12608	12609	12606
1149	1160	1161	1262	1261	12410	12610	12611	12608
1150	1161	1162	1263	1262	12412	12612	12613	12610
1151	1162	1163	1264	1263	12414	12614	12615	12612
1152	1163	1164	1265	1264	12416	12616	12617	12614
1153	1164	1165	1266	1265	12418	12618	12619	12616
1154	1165	1166	1267	1266	12420	12620	12621	12618
1155	1166	1167	1268	1267	12422	12622	12623	12620
1156	1167	1168	1269	1268	12424	12624	12625	12622
1157	1168	1169	1270	1269	12426	12626	12627	12624
1158	1169	1170	1271	1270	12428	12628	12629	12626
1159	1170	1171	1272	1271	12430	12630	12631	12628
1160	1171	1172	1273	1272	12432	12632	12633	12630
1161	1172	1173	1274	1273	12434	12634	12635	12632
1162	1173	1174	1275	1274	12436	12636	12637	12634
1163	1174	1175	1276	1275	12438	12638	12639	12636
1164	1175	1176	1277	1276	12440	12640	12641	12638
1165	1176	1177	1278	1277	12442	12642	12643	12640
1166	1177	1178	1279	1278	12444	12644	12645	12642
1167	1178	1179	1280	1279	12446	12646	12647	12644
1168	1179	1180	1281	1280	12448	12648	12649	12646
1169	1180	1181	1282	1281	12450	12650	12651	12648
1170	1181	1182	1283	1282	12452	12652	12653	12650
1171	1182	1183	1284	1283	12454	12654	12655	12652
1172	1183	1184	1285	1284	12456	12656	12657	12654
1173	1184	1185	1286	1285	12458	12658	12659	12656
1174	1185	1186	1287	1286	12460	12660	12661	12658
1175	1186	1187	1288	1287	12462	12662	12663	12660
1176	1187	1188	1289	1288	12464	12664	12665	12662
1177	1188	1189	1290	1289	12466	12666	12667	12664
1178	1189	1190	1291	1290	12468	12668	12669	12666
1179	1190	1191	1292	1291	12470	12670	12671	12668
1180	1191	1192	1293	1292	12472	12672	12673	12670
1181	1192	1193	1294	1293	12474	12674	12675	12672
1182	1193	1194	1295	1294	12476	12676	12677	12674
1183	1194	1195	1296	1295	12478	12678	12679	12676
1184	1195	1196	1297	1296	12480	12680	12681	12678
1185	1196	1197	1298	1297	12482	12682	12683	12680
1186	1197	1198	1299	1298	12484	12684	12685	12682
1187	1198	1199	1300	1299	12486	12686	12687	12684
1188	1199	1200	1301	1300	12488	12688	12689	12686
1189	1200	1201	1302	1301	12490	12690	12691	12688
1190	1201	1202	1303	1302	12492	12692	12693	12690
1191	1202	1203	1304	1303	12494	12694	12695	12692
1192	1203	1204	1305	1304	12496	12696	12697	12694
1193	1204	1205	1306	1305	12498	12698	12699	12696
1194	1205	1206	1307	1306	12500	12700	12701	12698
1195	1206	1207	1308	1307	12502	12702	12703	12700
1196	1207	1208	1309	1308	12504	12704	12705	12702
1197	1208	1209	1310	1309	12506	12706	12707	12704
1198	1209	1210	1311	1310	12508	12708	12709	12706
1199	1210	1211	1312	1311	12510	12710	12711	12708
1200	1211	1212	1313	1312	12512	12712	12713	12710
1201	1213	1214	1315	1314	12514	12714	12715	12716
1202	1214	1215	1316	1315	12517	12717	12718	12714
1203	1215	1216	1317	1316	12519	12719	12720	12717
1204	1216	1217	1318	1317	12521	12721	12722	12719
1205	1217	1218	1319	1318	12523	12723	12724	12721
1206	1218	1219	1320	1319	12525	12725	12726	12723
1207	1219	1220	1321	1320	12527	12727	12728	12725
1208	1220	1221	1322	1321	12529	12729	12730	12727
1209	1221	1222	1323	1322	12531	12731	12732	12729
1210	1222	1223	1324	1323	12533	12733	12734	12731
1211	1223	1224	1325	1324	12535	12735	12736	12733
1212	1224	1225	1326	1325	12537	12737	12738	12735
1213	1225	1226	1327	1326	12539	12739	12740	12737
1214	1226	1227	1328	1327	12541	12741	12742	12739
1215	1227	1228	1329	1328	12543	12743	12744	12741
1216	1228	1229	1330	1329	12545	12745	12746	12743
1217	1229	1230	1331	1330	12547	12747	12748	12745
1218	1230	1231	1332	1331	12549	12749	12750	12747
1219	1231	1232	1333	1332	12551	12751	12752	12749
1220	1232	1233	1334	1333	12553	12753	12754	12751
1221	1233	1234	1335	1334	12555	12755	12756	12753
1222	1234	1235	1336	1335	12557	12757	12758	12755
1223	1235	1236	1337	1336	12559	12759	12760	12757
1224	1236	1237	1338	1337	12561	12761	12762	12759
1225	1237	1238	1339	1338	12563	12763	12764	12761
1226	1238	1239	1340	1339	12565	12765	12766	12763
1227	1239	1240	1341	1340	12567	12767	12768	12765
1228	1240	1241	1342	1341	12569	12769	12770	12767
1229	1241	1242	1343	1342	12571	12771	12772	12769
1230	1242	1243	1344	1343	12573	12773	12774	12771
1231	1243	1244	1345	1344	12575	12775	12776	12773
1232	1244	1245	1346	1345	12577	12777	12778	12775
1233	1245	1246	1347	1346	12579	12779	12780	12777
1234	1246	1247	1348	1347	12581	12781	12782	12779
1235	1247	1248	1349	1348	12583	12783	12784	12781
1236	1248	1249	1350	1349	12585	12785	12786	12783
1237	1249	1250	1351	1350	12587	12787	12788	12785
1238	1250	1251	1352	1351	12589	12789	12790	12787
1239	1251	1252	1353	1352	12591	12791	12792	12789
1240	1252	1253	1354	1353	12593	12793	12794	12791
1241	1253	1254	1355	1354	12595	12795	12796	12793
1242	1254	1255	1356	1355	12597	12797	12798	12795
1243	1255	1256	1357	1356	12599	12799	12800	12797
1244	1256	1257	1358	1357	12601	12801	12802	12799
1245	1257	1258	1359	1358	12603	12803	12804	12801
1246	1258	1259	1360	1359	12605	12805	12806	12803
1247	1259	1260	1361	1360	12607	12807	12808	12805
1248	1260	1261	1362	1361	12609	12809	12810	12807
1249	1261	1262	1363	1362	12611	12811	12812	12809
1250	1262	1263	1364	1363	12613	12813	12814	12811
1251	1263	1264	1365	1364	12615	12815	12816	12813
1252	1264	1265	1366	1365	12617	12817	12818	12815
1253	1265	1266	1367	1366	12619	12819	12820	12817
1254	1266	1267	1368	1367	12621	12821	12822	12819
1255	1267	1268	1369	1368	12623	12823	12824	12821
1256	1268	1269	1370	1369	12625	12825	12826	12823
1257	1269	1270	1371	1370	12627	12827	12828	12825
1258	1270	1271	1372	1371	12629	12829	12830	12827
1259	1271	1272	1373	1372	12631	12831	12832	12829
1260	1272	1273	1374	1373	12633	12833	12834	12831
1261	1273	1274	1375	1374	12635	12835	12836	12833
1262	1274	1275	1376	1375	12637	12837	12838	12835
1263	1275	1276	1377	1376	12639	12839	12840	12837
1264	1276	1277	1378	1377	12641	12841	12842	12839
1265	1277	1278	1379	1378	12643	12843	12844	12841
1266	1278	1279	1380	1379	12645	12845	12846	12843
1267	1279	1280	1381	1380	12647	12847	12848	12845
1268	1280	1281	1382	1381	12649	12849	12850	12847
1269	1281	1282	1383	1382	12651	12851	12852	12849
1270	1282	1283	1384	1383	12653	12853	12854	12851
1271	1283	1284	1385	1384	12655	12855	12856	12853
1272	1284	1285	1386	1385	12657	12857	12858	12855
1273	1285	1286	1387	1386	12659	12859	12860	12857
1274	1286	1287	1388	1387	12661	12861	12862	12859
1275	1287	1288	1389	1388	12663	12863	12864	12861
1276	1288	1289	1390	1389	12665	12865	12866	12863
1277	1289	1290	1391	1390	12667	12867	12868	12865
1278	1290	1291	1392	1391	12669	12869	12870	12867
1279	1291	1292	1393	1392	12671	12871	12872	12869
1280	1292	1293	1394	1393	12673	12873	12874	12871
1281	1293	1294	1395	1394	12675	12875	12876	12873
1282	1294	1295	1396	1395	12677	12877	12878	12875
1283	1295	1296	1397	1396	12679	12879	12880	12877
1284	1296	1297	1398	1397	12681	12881	12882	12879
1285	1297	1298	1399	1398	12683	12883	12884	12881
1286	1298	1299	1400	1399	12685	12885	12886	12883
1287	1299	1300	1401	1400	12687	12887	12888	12885
1288	1300	1301	1402	1401	12689	12889	12890	12887
1289	1301	1302	1403	1402	12691	12891	12892	12889
1290	1302	1303	1404	1403	12693	12893	12894	12891
1291	1303	1304	1405	1404	12695	12895	12896	12893
1292	1304	1305	1406	1405	12697	12897	12898	12895
1293	1305	1306	1407	1406	12699	12899	12900	12897
1294	1306	1307	1408	1407	12701	12901	12902	12899
1295	1307	1308	1409	1408	12703	12903	12904	12901
1296	1308	1309	1410	1409	12705	12905	12906	12903
1297	1309	1310	1411	1410	12707	12907	12908	12905
1298	1310	1311	1412	1411	12709	12909	12910	12907
1299	1311	1312	1413	1412	12711	12911	12912	12909
1300	1312	1313	1414	1413	12713	12913	12914	12911
1301	1314	1315	1416	1415	12715	12915	12916	12917
1302	1315	1316	1417	1416	12718	12918	12919	12915
1303	1316	1317	1418	1417	12720	12920	12921	12918
1304	1317	1318	1419	1418	12722	12922	12923	12920
1305	1318	1319	1420	1419	12724	12924	12925	12922
1306	1319	1320	1421	1420	12726	12926	12927	12924
1307	1320	1321	1422	1421	12728	12928	12929	12926
1308	1321	1322	1423	1422	12730	12930	12931	12928
1309	1322	1323	1424	1423	12732	12932	12933	12930
1310	1323	1324	1425	1424	12734	12934	12935	12932
1311	1324	1325	1426	1425	12736	12936	12937	12934
1312	1325	1326	1427	1426	12738	12938	12939	12936
1313	1326	1327	1428	1427	12740	12940	12941	12938
1314	1327	1328	1429	1428	12742	12942	12943	12940
1315	1328	1329	1430	1429	12744	12944	12945	12942
1316	1329	1330	1431	1430	12746	12946	12947	12944
1317	1330	1331	1432	1431	12748	12948	12949	12946
1318	1331	1332	1433	1432	12750	12950	12951	12948
1319	1332	1333	1434	1433	12752	12952	12953	12950
1320	1333	1334	1435	1434	12754	12954	12955	12952
1321	1334	1335	1436	1435	12756	12956	12957	12954
1322	1335	1336	1437	1436	12758	12958	12959	12956
1323	1336	1337	1438	1437	12760	12960	12961	12958
1324	1337	1338	1439	1438	12762	12962	12963	12960
1325	1338	1339	1440	1439	12764	12964	12965	12962
1326	1339	1340	1441	1440	12766	12966	12967	12964
1327	1340	1341	1442	1441	12768	12968	12969	12966
1328	1341	1342	1443	1442	12770	12970	12971	12968
1329	1342	1343	1444	1443	12772	12972	12973	12970
1330	1343	1344	1445	1444	12774	12974	12975	12972
1331	1344	1345	1446	1445	12776	12976	12977	12974
1332	1345	1346	1447	1446	12778	12978	12979	12976
1333	1346	1347	1448	1447	12780	12980	12981	12978
1334	1347	1348	1449	1448	12782	12982	12983	12980
1335	1348	1349	1450	1449	12784	12984	12985	12982
1336	1349	1350	1451	1450	12786	12986	12987	12984
1337	1350	1351	1452	1451	12788	12988	12989	12986
1338	1351	1352	1453	1452	12790	12990	12991	12988
1339	1352	1353	1454	1453	12792	12992	12993	12990
1340	1353	1354	1455	1454	12794	12994	12995	12992
1341	1354	1355	1456	1455	12796	12996	12997	12994
1342	1355	1356	1457	1456	12798	12998	12999	12996
1343	1356	1357	1458	1457	12800	13000	13001	12998
1344	1357	1358	1459	1458	12802	13002	13003	13000
1345	1358	1359	1460	1459	12804	13004	13005	13002
1346	1359	1360	1461	1460	12806	13006	13007	13004
1347	1360	1361	1462	1461	12808	13008	13009	13006
1348	1361	1362	1463	1462	12810	13010	13011	13008
1349	1362	1363	1464	1463	12812	13012	13013	13010
1350	1363	1364	1465	1464	12814	13014	13015	13012
1351	1364	1365	1466	1465	12816	13016	13017	13014
1352	1365	1366	1467	1466	12818	13018	13019	13016
1353	1366	1367	1468	1467	12820	13020	13021	13018
1354	1367	1368	1469	1468	12822	13022	13023	13020
1355	1368	1369	1470	1469	12824	13024	13025	13022
1356	1369	1370	1471	1470	12826	13026	13027	13024
1357	1370	1371	1472	1471	12828	13028	13029	13026
1358	1371	1372	1473	1472	12830	13030	13031	13028
1359	1372	1373	1474	1473	12832	13032	13033	13030
1360	1373	1374	1475	1474	12834	13034	13035	13032
1361	1374	1375	1476	1475	12836	13036	13037	13034
1362	1375	1376	1477	1476	12838	13038	13039	13036
1363	1376	1377	1478	1477	12840	13040	13041	13038
1364	1377	1378	1479	1478	12842	13042	13043	13040
1365	1378	1379	1480	1479	12844	13044	13045	13042
1366	1379	1380	1481	1480	12846	13046	13047	13044
1367	1380	1381	1482	1481	12848	13048	13049	13046
1368	1381	1382	1483	1482	12850	13050	13051	13048
1369	1382	1383	1484	1483	12852	13052	13053	13050
1370	1383	1384	1485	1484	12854	13054	13055	13052
1371	1384	1385	1486	1485	12856	13056	13057	13054
1372	1385	1386	1487	1486	12858	13058	13059	13056
1373	1386	1387	1488	1487	12860	13060	13061	13058
1374	1387	1388	1489	1488	12862	13062	13063	13060
1375	1388	1389	1490	1489	12864	13064	13065	13062
1376	1389	1390	1491	1490	12866	13066	13067	13064
1377	1390	1391	1492	1491	12868	13068	13069	13066
1378	1391	1392	1493	1492	12870	13070	13071	13068
1379	1392	1393	1494	1493	12872	13072	13073	13070
1380	1393	1394	1495	1494	12874	13074	13075	13072
1381	1394	1395	1496	1495	12876	13076	13077	13074
1382	1395	1396	1497	1496	12878	13078	13079	13076
1383	1396	1397	1498	1497	12880	13080	13081	13078
1384	1397	1398	1499	1498	12882	13082	13083	13080
1385	1398	1399	1500	1499	12884	13084	13085	13082
1386	1399	1400	1501	1500	12886	13086	13087	13084
1387	1400	1401	1502	1501	12888	13088	13089	13086
1388	1401	1402	1503	1502	12890	13090	13091	13088
1389	1402	1403	1504	1503	12892	13092	13093	13090
1390	1403	1404	1505	1504	12894	13094	13095	13092
1391	1404	1405	1506	1505	12896	13096	13097	13094
1392	1405	1406	1507	1506	12898	13098	13099	13096
1393	1406	1407	1508	1507	12900	13100	13101	13098
1394	1407	1408	1509	1508	12902	13102	13103	13100
1395	1408	1409	1510	1509	12904	13104	13105	13102
1396	1409	1410	1511	1510	12906	13106	13107	13104
1397	1410	1411	1512	1511	12908	13108	13109	13106
1398	1411	1412	1513	1512	12910	13110	13111	13108
1399	1412	1413	1514	1513	12912	13112	13113	13110
1400	1413	1414	1515	1514	12914	13114	13115	13112
1401	1415	1416	1517	1516	12916	13116	13117	13118
1402	1416	1417	1518	1517	12919	13119	13120	13116
1403	1417	1418	1519	1518	12921	13121	13122	13119
1404	1418	1419	1520	1519	12923	13123	13124	13121
1405	1419	1420	1521	1520	12925	13125	13126	13123
1406	1420	1421	1522	1521	12927	13127	13128	13125
1407	1421	1422	1523	1522	12929	13129	13130	13127
1408	1422	1423	1524	1523	12931	13131	13132	13129
1409	1423	1424	1525	1524	12933	13133	13134	13131
1410	1424	1425	1526	1525	12935	13135	13136	13133
1411	1425	1426	1527	1526	12937	13137	13138	13135
1412	1426	1427	1528	1527	12939	13139	13140	13137
1413	1427	1428	1529	1528	12941	13141	13142	13139
1414	1428	1429	1530	1529	12943	13143	13144	13141
1415	1429	1430	1531	1530	12945	13145	13146	13143
1416	1430	1431	1532	1531	12947	13147	13148	13145
1417	1431	1432	1533	1532	12949	13149	13150	13147
1418	1432	1433	1534	1533	12951	13151	13152	13149
1419	1433	1434	1535	1534	12953	13153	13154	13151
1420	1434	1435	1536	1535	12955	13155	13156	13153
1421	1435	1436	1537	1536	12957	13157	13158	13155
1422	1436	1437	1538	1537	12959	13159	13160	13157
1423	1437	1438	1539	1538	12961	13161	13162	13159
1424	1438	1439	1540	1539	12963	13163	13164	13161
1425	1439	1440	1541	1540	12965	13165	13166	13163
1426	1440	1441	1542	1541	12967	13167	13168	13165
1427	1441	1442	1543	1542	12969	13169	13170	13167
1428	1442	1443	1544	1543	12971	13171	13172	13169
1429	1443	1444	1545	1544	12973	13173	13174	13171
1430	1444	1445	1546	1545	12975	13175	13176	13173
1431	1445	1446	1547	1546	12977	13177	13178	13175
1432	1446	1447	1548	1547	12979	13179	13180	13177
1433	1447	1448	1549	1548	12981	13181	13182	13179
1434	1448	1449	1550	1549	12983	13183	13184	13181
1435	1449	1450	1551	1550	12985	13185	13186	13183
1436	1450	1451	1552	1551	12987	13187	13188	13185
1437	1451	1452	1553	1552	12989	13189	13190	13187
1438	1452	1453	1554	1553	12991	13191	13192	13189
1439	1453	1454	1555	1554	12993	13193	13194	13191
1440	1454	1455	1556	1555	12995	13195	13196	13193
1441	1455	1456	1557	1556	12997	13197	13198	13195
1442	1456	1457	1558	1557	12999	13199	13200	13197
1443	1457	1458	1559	1558	13001	13201	13202	13199
1444	1458	1459	1560	1559	13003	13203	13204	13201
1445	1459	1460	1561	1560	13005	13205	13206	13203
1446	1460	1461	1562	1561	13007	13207	13208	13205
1447	1461	1462	1563	1562	13009	13209	13210	13207
1448	1462	1463	1564	1563	13011	13211	13212	13209
1449	1463	1464	1565	1564	13013	13213	13214	13211
1450	1464	1465	1566	1565	13015	13215	13216	13213
1451	1465	1466	1567	1566	13017	13217	13218	13215
1452	1466	1467	1568	1567	13019	13219	13220	13217
1453	1467	1468	1569	1568	13021	13221	13222	13219
1454	1468	1469	1570	1569	13023	13223	13224	13221
1455	1469	1470	1571	1570	13025	13225	13226	13223
1456	1470	1471	1572	1571	13027	13227	13228	13225
1457	1471	1472	1573	1572	13029	13229	13230	13227
1458	1472	1473	1574	1573	13031	13231	13232	13229
1459	1473	1474	1575	1574	13033	13233	13234	13231
1460	1474	1475	1576	1575	13035	13235	13236	13233
1461	1475	1476	1577	1576	13037	13237	13238	13235
1462	1476	1477	1578	1577	13039	13239	13240	13237
1463	1477	1478	1579	1578	13041	13241	13242	13239
1464	1478	1479	1580	1579	13043	13243	13244	13241
1465	1479	1480	1581	1580	13045	13245	13246	13243
1466	1480	1481	1582	1581	13047	13247	13248	13245
1467	1481	1482	1583	1582	13049	13249	13250	13247
1468	1482	1483	1584	1583	13051	13251	13252	13249
1469	1483	1484	1585	1584	13053	13253	13254	13251
1470	1484	1485	1586	1585	13055	13255	13256	13253
1471	1485	1486	1587	1586	13057	13257	13258	13255
1472	1486	1487	1588	1587	13059	13259	13260	13257
1473	1487	1488	1589	1588	13061	13261	13262	13259
1474	1488	1489	1590	1589	13063	13263	13264	13261
1475	1489	1490	1591	1590	13065	13265	13266	13263
1476	1490	1491	1592	1591	13067	13267	13268	13265
1477	1491	1492	1593	1592	13069	13269	13270	13267
1478	1492	1493	1594	1593	13071	13271	13272	13269
1479	1493	1494	1595	1594	13073	13273	13274	13271
1480	1494	1495	1596	1595	13075	13275	13276	13273
1481	1495	1496	1597	1596	13077	13277	13278	13275
1482	1496	1497	1598	1597	13079	13279	13280	13277
1483	1497	1498	1599	1598	13081	13281	13282	13279
1484	1498	1499	1600	1599	13083	13283	13284	13281
1485	1499	1500	1601	1600	13085	13285	13286	13283
1486	1500	1501	1602	1601	13087	13287	13288	13285
1487	1501	1502	1603	1602	13089	13289	13290	13287
1488	1502	1503	1604	1603	13091	13291	13292	13289
1489	1503	1504	1605	1604	13093	13293	13294	13291
1490	1504	1505	1606	1605	13095	13295	13296	13293
1491	1505	1506	1607	1606	13097	13297	13298	13295
1492	1506	1507	1608	1607	13099	13299	13300	13297
1493	1507	1508	1609	1608	13101	13301	13302	13299
1494	1508	1509	1610	1609	13103	13303	13304	13301
1495	1509	1510	1611	1610	13105	13305	13306	13303
1496	1510	1511	1612	1611	13107	13307	13308	13305
1497	1511	1512	1613	1612	13109	13309	13310	13307
1498	1512	1513	1614	1613	13111	13311	13312	13309
1499	1513	1514	1615	1614	13113	13313	13314	13311
1500	1514	1515	1616	1615	13115	13315	13316	13313
1501	1516	1517	1618	1617	13117	13317	13318	13319
1502	1517	1518	1619	1618	13120	13320	13321	13317
1503	1518	1519	1620	1619	13122	13322	13323	13320
1504	1519	1520	1621	1620	13124	13324	13325	13322
1505	1520	1521	1622	1621	13126	13326	13327	13324
1506	1521	1522	1623	1622	13128	13328	13329	13326
1507	1522	1523	1624	1623	13130	13330	13331	13328
1508	1523	1524	1625	1624	13132	13332	13333	13330
1509	1524	1525	1626	1625	13134	13334	13335	13332
1510	1525	1526	1627	1626	13136	13336	13337	13334
1511	1526	1527	1628	1627	13138	13338	13339	13336
1512	1527	1528	1629	1628	13140	13340	13341	13338
1513	1528	1529	1630	1629	13142	13342	13343	13340
1514	1529	1530	1631	1630	13144	13344	13345	13342
1515	1530	1531	1632	1631	13146	13346	13347	13344
1516	1531	1532	1633	1632	13148	13348	13349	13346
1517	1532	1533	1634	1633	13150	13350	13351	13348
1518	1533	1534	1635	1634	13152	13352	13353	13350
1519	1534	1535	1636	1635	13154	13354	13355	13352
1520	1535	1536	1637	1636	13156	13356	13357	13354
1521	1536	1537	1638	1637	13158	13358	13359	13356
1522	1537	1538	1639	1638	13160	13360	13361	13358
1523	1538	1539	1640	1639	13162	13362	13363	13360
1524	1539	1540	1641	1640	13164	13364	13365	13362
1525	1540	1541	1642	1641	13166	13366	13367	13364
1526	1541	1542	1643	1642	13168	13368	13369	13366
1527	1542	1543	1644	1643	13170	13370	13371	13368
1528	1543	1544	1645	1644	13172	13372	13373	13370
1529	1544	1545	1646	1645	13174	13374	13375	13372
1530	1545	1546	1647	1646	13176	13376	13377	13374
1531	1546	1547	1648	1647	13178	13378	13379	13376
1532	1547	1548	1649	1648	13180	13380	13381	13378
1533	1548	1549	1650	1649	13182	13382	13383	13380
1534	1549	1550	1651	1650	13184	13384	13385	13382
1535	1550	1551	1652	1651	13186	13386	13387	13384
1536	1551	1552	1653	1652	13188	13388	13389	13386
1537	1552	1553	1654	1653	13190	13390	13391	13388
1538	1553	1554	1655	1654	13192	13392	13393	13390
1539	1554	1555	1656	1655	13194	13394	13395	13392
1540	1555	1556	1657	1656	13196	13396	13397	13394
1541	1556	1557	1658	1657	13198	13398	13399	13396
1542	1557	1558	1659	1658	13200	13400	13401	13398
1543	1558	1559	1660	1659	13202	13402	13403	13400
1544	1559	1560	1661	1660	13204	13404	13405	13402
1545	1560	1561	1662	1661	13206	13406	13407	13404
1546	1561	1562	1663	1662	13208	13408	13409	13406
1547	1562	1563	1664	1663	13210	13410	13411	13408
1548	1563	1564	1665	1664	13212	13412	13413	13410
1549	1564	1565	1666	1665	13214	13414	13415	13412
1550	1565	1566	1667	1666	13216	13416	13417	13414
1551	1566	1567	1668	1667	13218	13418	13419	13416
1552	1567	1568	1669	1668	13220	13420	13421	13418
1553	1568	1569	1670	1669	13222	13422	13423	13420
1554	1569	1570	1671	1670	13224	13424	13425	13422
1555	1570	1571	1672	1671	13226	13426	13427	13424
1556	1571	1572	1673	1672	13228	13428	13429	13426
1557	1572	1573	1674	1673	13230	13430	13431	13428
1558	1573	1574	1675	1674	13232	13432	13433	13430
1559	1574	1575	1676	1675	13234	13434	13435	13432
1560	1575	1576	1677	1676	13236	13436	13437	13434
1561	1576	1577	1678	1677	13238	13438	13439	13436
1562	1577	1578	1679	1678	13240	13440	13441	13438
1563	1578	1579	1680	1679	13242	13442	13443	13440
1564	1579	1580	1681	1680	13244	13444	13445	13442
1565	1580	1581	1682	1681	13246	13446	13447	13444
1566	1581	1582	1683	1682	13248	13448	13449	13446
1567	1582	1583	1684	1683	13250	13450	13451	13448
1568	1583	1584	1685	1684	13252	13452	13453	13450
1569	1584	1585	1686	1685	13254	13454	13455	13452
1570	1585	1586	1687	1686	13256	13456	13457	13454
1571	1586	1587	1688	1687	13258	13458	13459	13456
1572	1587	1588	1689	1688	13260	13460	13461	13458
1573	1588	1589	1690	1689	13262	13462	13463	13460
1574	1589	1590	1691	1690	13264	13464	13465	13462
1575	1590	1591	1692	1691	13266	13466	13467	13464
1576	1591	1592	1693	1692	13268	13468	13469	13466
1577	1592	1593	1694	1693	13270	13470	13471	13468
1578	1593	1594	1695	1694	13272	13472	13473	13470
1579	1594	1595	1696	1695	13274	13474	13475	13472
1580	1595	1596	1697	1696	13276	13476	13477	13474
1581	1596	1597	1698	1697	13278	13478	13479	13476
1582	1597	1598	1699	1698	13280	13480	13481	13478
1583	1598	1599	1700	1699	13282	13482	13483	13480
1584	1599	1600	1701	1700	13284	13484	13485	13482
1585	1600	1601	1702	1701	13286	13486	13487	13484
1586	1601	1602	1703	1702	13288	13488	13489	13486
1587	1602	1603	1704	1703	13290	13490	13491	13488
1588	1603	1604	1705	1704	13292	13492	13493	13490
1589	1604	1605	1706	1705	13294	13494	13495	13492
1590	1605	1606	1707	1706	13296	13496	13497	13494
1591	1606	1607	1708	1707	13298	13498	13499	13496
1592	1607	1608	1709	1708	13300	13500	13501	13498
1593	1608	1609	1710	1709	13302	13502	13503	13500
1594	1609	1610	1711	1710	13304	13504	13505	13502
1595	1610	1611	1712	1711	13306	13506	13507	13504
1596	1611	1612	1713	1712	13308	13508	13509	13506
1597	1612	1613	1714	1713	13310	13510	13511	13508
1598	1613	1614	1715	1714	13312	13512	13513	13510
1599	1614	1615	1716	1715	13314	13514	13515	13512
1600	1615	1616	1717	1716	13316	13516	13517	13514
1601	1617	1618	1719	1718	13318	13518	13519	13520
1602	1618	1619	1720	1719	13321	13521	13522	13518
1603	1619	1620	1721	1720	13323	13523	13524	13521
1604	1620	1621	1722	1721	13325	13525	13526	13523
1605	1621	1622	1723	1722	13327	13527	13528	13525
1606	1622	1623	1724	1723	13329	13529	13530	13527
1607	1623	1624	1725	1724	13331	13531	13532	13529
1608	1624	1625	1726	1725	13333	13533	13534	13531
1609	1625	1626	1727	1726	13335	13535	13536	13533
1610	1626	1627	1728	1727	13337	13537	13538	13535
1611	1627	1628	1729	1728	13339	13539	13540	13537
1612	1628	1629	1730	1729	13341	13541	13542	13539
1613	1629	1630	1731	1730	13343	13543	13544	13541
1614	1630	1631	1732	1731	13345	13545	13546	13543
1615	1631	1632	1733	1732	13347	13547	13548	13545
1616	1632	1633	1734	1733	13349	13549	13550	13547
1617	1633	1634	1735	1734	13351	13551	13552	13549
1618	1634	1635	1736	1735	13353	13553	13554	13551
1619	1635	1636	1737	1736	13355	13555	13556	13553
1620	1636	1637	1738	1737	13357	13557	13558	13555
1621	1637	1638	1739	1738	13359	13559	13560	13557
1622	1638	1639	1740	1739	13361	13561	13562	13559
1623	1639	1640	1741	1740	13363	13563	13564	13561
1624	1640	1641	1742	1741	13365	13565	13566	13563
1625	1641	1642	1743	1742	13367	13567	13568	13565
1626	1642	1643	1744	1743	13369	13569	13570	13567
1627	1643	1644	1745	1744	13371	13571	13572	13569
1628	1644	1645	1746	1745	13373	13573	13574	13571
1629	1645	1646	1747	1746	13375	13575	13576	13573
1630	1646	1647	1748	1747	13377	13577	13578	13575
1631	1647	1648	1749	1748	13379	13579	13580	13577
1632	1648	1649	1750	1749	13381	13581	13582	13579
1633	1649	1650	1751	1750	13383	13583	13584	13581
1634	1650	1651	1752	1751	13385	13585	13586	13583
1635	1651	1652	1753	1752	13387	13587	13588	13585
1636	1652	1653	1754	1753	13389	13589	13590	13587
1637	1653	1654	1755	1754	13391	13591	13592	13589
1638	1654	1655	1756	1755	13393	13593	13594	13591
1639	1655	1656	1757	1756	13395	13595	13596	13593
1640	1656	1657	1758	1757	13397	13597	13598	13595
1641	1657	1658	1759	1758	13399	13599	13600	13597
1642	1658	1659	1760	1759	13401	13601	13602	13599
1643	1659	1660	1761	1760	13403	13603	13604	13601
1644	1660	1661	1762	1761	13405	13605	13606	13603
1645	1661	1662	1763	1762	13407	13607	13608	13605
1646	1662	1663	1764	1763	13409	13609	13610	13607
1647	1663	1664	1765	1764	13411	13611	13612	13609
1648	1664	1665	1766	1765	13413	13613	13614	13611
1649	1665	1666	1767	1766	13415	13615	13616	13613
1650	1666	1667	1768	1767	13417	13617	13618	13615
1651	1667	1668	1769	1768	13419	13619	13620	13617
1652	1668	1669	1770	1769	13421	13621	13622	13619
1653	1669	1670	1771	1770	13423	13623	13624	13621
1654	1670	1671	1772	1771	13425	13625	13626	13623
1655	1671	1672	1773	1772	13427	13627	13628	13625
1656	1672	1673	1774	1773	13429	13629	13630	13627
1657	1673	1674	1775	1774	13431	13631	13632	13629
1658	1674	1675	1776	1775	13433	13633	13634	13631
1659	1675	1676	1777	1776	13435	13635	13636	13633
1660	1676	1677	1778	1777	13437	13637	13638	13635
1661	1677	1678	1779	1778	13439	13639	13640	13637
1662	1678	1679	1780	1779	13441	13641	13642	13639
1663	1679	1680	1781	1780	13443	13643	13644	13641
1664	1680	1681	1782	1781	13445	13645	13646	13643
1665	1681	1682	1783	1782	13447	13647	13648	13645
1666	1682	1683	1784	1783	13449	13649	13650	13647
1667	1683	1684	1785	1784	13451	13651	13652	13649
1668	1684	1685	1786	1785	13453	13653	13654	13651
1669	1685	1686	1787	1786	13455	13655	13656	13653
1670	1686	1687	1788	1787	13457	13657	13658	13655
1671	1687	1688	1789	1788	13459	13659	13660	13657
1672	1688	1689	1790	1789	13461	13661	13662	13659
1673	1689	1690	1791	1790	13463	13663	13664	13661
1674	1690	1691	1792	1791	13465	13665	13666	13663
1675	1691	1692	1793	1792	13467	13667	13668	13665
1676	1692	1693	1794	1793	13469	13669	13670	13667
1677	1693	1694	1795	1794	13471	13671	13672	13669
1678	1694	1695	1796	1795	13473	13673	13674	13671
1679	1695	1696	1797	1796	13475	13675	13676	13673
1680	1696	1697	1798	1797	13477	13677	13678	13675
1681	1697	1698	1799	1798	13479	13679	13680	13677
1682	1698	1699	1800	1799	13481	13681	13682	13679
1683	1699	1700	1801	1800	13483	13683	13684	13681
1684	1700	1701	1802	1801	13485	13685	13686	13683
1685	1701	1702	1803	1802	13487	13687	13688	13685
1686	1702	1703	1804	1803	13489	13689	13690	13687
1687	1703	1704	1805	1804	13491	13691	13692	13689
1688	1704	1705	1806	1805	13493	13693	13694	13691
1689	1705	1706	1807	1806	13495	13695	13696	13693
1690	1706	1707	1808	1807	13497	13697	13698	13695
1691	1707	1708	1809	1808	13499	13699	13700	13697
1692	1708	1709	1810	1809	13501	13701	13702	13699
1693	1709	1710	1811	1810	13503	13703	13704	13701
1694	1710	1711	1812	1811	13505	13705	13706	13703
1695	1711	1712	1813	1812	13507	13707	13708	13705
1696	1712	1713	1814	1813	13509	13709	13710	13707
1697	1713	1714	1815	1814	13511	13711	13712	13709
1698	1714	1715	1816	1815	13513	13713	13714	13711
1699	1715	1716	1817	1816	13515	13715	13716	13713
1700	1716	1717	1818	1817	13517	13717	13718	13715
1701	1718	1719	1820	1819	13519	13719	13720	13721
1702	1719	1720	1821	1820	13522	13722	13723	13719
1703	1720	1721	1822	1821	13524	13724	13725	13722
1704	1721	1722	1823	1822	13526	13726	13727	13724
1705	1722	1723	1824	1823	13528	13728	13729	13726
1706	1723	1724	1825	1824	13530	13730	13731	13728
1707	1724	1725	1826	1825	13532	13732	13733	13730
1708	1725	1726	1827	1826	13534	13734	13735	13732
1709	1726	1727	1828	1827	13536	13736	13737	13734
1710	1727	1728	1829	1828	13538	13738	13739	13736
1711	1728	1729	1830	1829	13540	13740	13741	13738
1712	1729	1730	1831	1830	13542	13742	13743	13740
1713	1730	1731	1832	1831	13544	13744	13745	13742
1714	1731	1732	1833	1832	13546	13746	13747	13744
1715	1732	1733	1834	1833	13548	13748	13749	13746
1716	1733	1734	1835	1834	13550	13750	13751	13748
1717	1734	1735	1836	1835	13552	13752	13753	13750
1718	1735	1736	1837	1836	13554	13754	13755	13752
1719	1736	1737	1838	1837	13556	13756	13757	13754
1720	1737	1738	1839	1838	13558	13758	13759	13756
1721	1738	1739	1840	1839	13560	13760	13761	13758
1722	1739	1740	1841	1840	13562	13762	13763	13760
1723	1740	1741	1842	1841	13564	13764	13765	13762
1724	1741	1742	1843	1842	13566	13766	13767	13764
1725	1742	1743	1844	1843	13568	13768	13769	13766
1726	1743	1744	1845	1844	13570	13770	13771	13768
1727	1744	1745	1846	1845	13572	13772	13773	13770
1728	1745	1746	1847	1846	13574	13774	13775	13772
1729	1746	1747	1848	1847	13576	13776	13777	13774
1730	1747	1748	1849	1848	13578	13778	13779	13776
1731	1748	1749	1850	1849	13580	13780	13781	13778
1732	1749	1750	1851	1850	13582	13782	13783	13780
1733	1750	1751	1852	1851	13584	13784	13785	13782
1734	1751	1752	1853	1852	13586	13786	13787	13784
1735	1752	1753	1854	1853	13588	13788	13789	13786
1736	1753	1754	1855	1854	13590	13790	13791	13788
1737	1754	1755	1856	1855	13592	13792	13793	13790
1738	1755	1756	1857	1856	13594	13794	13795	13792
1739	1756	1757	1858	1857	13596	13796	13797	13794
1740	1757	1758	1859	1858	13598	13798	13799	13796
1741	1758	1759	1860	1859	13600	13800	13801	13798
1742	1759	1760	1861	1860	13602	13802	13803	13800
1743	1760	1761	1862	1861	13604	13804	13805	13802
1744	1761	1762	1863	1862	13606	13806	13807	13804
1745	1762	1763	1864	1863	13608	13808	13809	13806
1746	1763	1764	1865	1864	13610	13810	13811	13808
1747	1764	1765	1866	1865	13612	13812	13813	13810
1748	1765	1766	1867	1866	13614	13814	13815	13812
1749	1766	1767	1868	1867	13616	13816	13817	13814
1750	1767	1768	1869	1868	13618	13818	13819	13816
1751	1768	1769	1870	1869	13620	13820	13821	13818
1752	1769	1770	1871	1870	13622	13822	13823	13820
1753	1770	1771	1872	1871	13624	13824	13825	13822
1754	1771	1772	1873	1872	13626	13826	13827	13824
1755	1772	1773	1874	1873	13628	13828	13829	13826
1756	1773	1774	1875	1874	13630	13830	13831	13828
1757	1774	1775	1876	1875	13632	13832	13833	13830
1758	1775	1776	1877	1876	13634	13834	13835	13832
1759	1776	1777	1878	1877	13636	13836	13837	13834
1760	1777	1778	1879	1878	13638	13838	13839	13836
1761	1778	1779	1880	1879	13640	13840	13841	13838
1762	1779	1780	1881	1880	13642	13842	13843	13840
1763	1780	1781	1882	1881	13644	13844	13845	13842
1764	1781	1782	1883	1882	13646	13846	13847	13844
1765	1782	1783	1884	1883	13648	13848	13849	13846
1766	1783	1784	1885	1884	13650	13850	13851	13848
1767	1784	1785	1886	1885	13652	13852	13853	13850
1768	1785	1786	1887	1886	13654	13854	13855	13852
1769	1786	1787	1888	1887	13656	13856	13857	13854
1770	1787	1788	1889	1888	13658	13858	13859	13856
1771	1788	1789	1890	1889	13660	13860	13861	13858
1772	1789	1790	1891	1890	13662	13862	13863	13860
1773	1790	1791	1892	1891	13664	13864	13865	13862
1774	1791	1792	1893	1892	13666	13866	13867	13864
1775	1792	1793	1894	1893	13668	13868	13869	13866
1776	1793	1794	1895	1894	13670	13870	13871	13868
1777	1794	1795	1896	1895	13672	13872	13873	13870
1778	1795	1796	1897	1896	13674	13874	13875	13872
1779	1796	1797	1898	1897	13676	13876	13877	13874
1780	1797	1798	1899	1898	13678	13878	13879	13876
1781	1798	1799	1900	1899	13680	13880	13881	13878
1782	1799	1800	1901	1900	13682	13882	13883	13880
1783	1800	1801	1902	1901	13684	13884	13885	13882
1784	1801	1802	1903	1902	13686	13886	13887	13884
1785	1802	1803	1904	1903	13688	13888	13889	13886
1786	1803	1804	1905	1904	13690	13890	13891	13888
1787	1804	1805	1906	1905	13692	13892	13893	13890
1788	1805	1806	1907	1906	13694	13894	13895	13892
1789	1806	1807	1908	1907	13696	13896	13897	13894
1790	1807	1808	1909	1908	13698	13898	13899	13896
1791	1808	1809	1910	1909	13700	13900	13901	13898
1792	1809	1810	1911	1910	13702	13902	13903	13900
1793	1810	1811	1912	1911	13704	13904	13905	13902
1794	1811	1812	1913	1912	13706	13906	13907	13904
1795	1812	1813	1914	1913	13708	13908	13909	13906
1796	1813	1814	1915	1914	13710	13910	13911	13908
1797	1814	1815	1916	1915	13712	13912	13913	13910
1798	1815	1816	1917	1916	13714	13914	13915	13912
1799	1816	1817	1918	1917	13716	13916	13917	13914
1800	1817	1818	1919	1918	13718	13918	13919	13916
1801	1819	1820	1921	1920	13720	13920	13921	13922
1802	1820	1821	1922	1921	13723	13923	13924	13920
1803	1821	1822	1923	1922	13725	13925	13926	13923
1804	1822	1823	1924	1923	13727	13927	13928	13925
1805	1823	1824	1925	1924	13729	13929	13930	13927
1806	1824	1825	1926	1925	13731	13931	13932	13929
1807	1825	1826	1927	1926	13733	13933	13934	13931
1808	1826	1827	1928	1927	13735	13935	13936	13933
1809	1827	1828	1929	1928	13737	13937	13938	13935
1810	1828	1829	1930	1929	13739	13939	13940	13937
1811	1829	1830	1931	1930	13741	13941	13942	13939
1812	1830	1831	1932	1931	13743	13943	13944	13941
1813	1831	1832	1933	1932	13745	13945	13946	13943
1814	1832	1833	1934	1933	13747	13947	13948	13945
1815	1833	1834	1935	1934	13749	13949	13950	13947
1816	1834	1835	1936	1935	13751	13951	13952	13949
1817	1835	1836	1937	1936	13753	13953	13954	13951
1818	1836	1837	1938	1937	13755	13955	13956	13953
1819	1837	1838	1939	1938	13757	13957	13958	13955
1820	1838	1839	1940	1939	13759	13959	13960	13957
1821	1839	1840	1941	1940	13761	13961	13962	13959
1822	1840	1841	1942	1941	13763	13963	13964	13961
1823	1841	1842	1943	1942	13765	13965	13966	13963
1824	1842	1843	1944	1943	13767	13967	13968	13965
1825	1843	1844	1945	1944	13769	13969	13970	13967
1826	1844	1845	1946	1945	13771	13971	13972	13969
1827	1845	1846	1947	1946	13773	13973	13974	13971
1828	1846	1847	1948	1947	13775	13975	13976	13973
1829	1847	1848	1949	1948	13777	13977	13978	13975
1830	1848	1849	1950	1949	13779	13979	13980	13977
1831	1849	1850	1951	1950	13781	13981	13982	13979
1832	1850	1851	1952	1951	13783	13983	13984	13981
1833	1851	1852	1953	1952	13785	13985	13986	13983
1834	1852	1853	1954	1953	13787	13987	13988	13985
1835	1853	1854	1955	1954	13789	13989	13990	13987
1836	1854	1855	1956	1955	13791	13991	13992	13989
1837	1855	1856	1957	1956	13793	13993	13994	13991
1838	1856	1857	1958	1957	13795	13995	13996	13993
1839	1857	1858	1959	1958	13797	13997	13998	13995
1840	1858	1859	1960	1959	13799	13999	14000	13997
1841	1859	1860	1961	1960	13801	14001	14002	13999
1842	1860	1861	1962	1961	13803	14003	14004	14001
1843	1861	1862	1963	1962	13805	14005	14006	14003
1844	1862	1863	1964	1963	13807	14007	14008	14005
1845	1863	1864	1965	1964	13809	14009	14010	14007
1846	1864	1865	1966	1965	13811	14011	14012	14009
1847	1865	1866	1967	1966	13813	14013	14014	14011
1848	1866	1867	1968	1967	13815	14015	14016	14013
1849	1867	1868	1969	1968	13817	14017	14018	14015
1850	1868	1869	1970	1969	13819	14019	14020	14017
1851	1869	1870	1971	1970	13821	14021	14022	14019
1852	1870	1871	1972	1971	13823	14023	14024	14021
1853	1871	1872	1973	1972	13825	14025	14026	14023
1854	1872	1873	1974	1973	13827	14027	14028	14025
1855	1873	1874	1975	1974	13829	14029	14030	14027
1856	1874	1875	1976	1975	13831	14031	14032	14029
1857	1875	1876	1977	1976	13833	14033	14034	14031
1858	1876	1877	1978	1977	13835	14035	14036	14033
1859	1877	1878	1979	1978	13837	14037	14038	14035
1860	1878	1879	1980	1979	13839	14039	14040	14037
1861	1879	1880	1981	1980	13841	14041	14042	14039
1862	1880	1881	1982	1981	13843	14043	14044	14041
1863	1881	1882	1983	1982	13845	14045	14046	14043
1864	1882	1883	1984	1983	13847	14047	14048	14045
1865	1883	1884	1985	1984	13849	14049	14050	14047
1866	1884	1885	1986	1985	13851	14051	14052	14049
1867	1885	1886	1987	1986	13853	14053	14054	14051
1868	1886	1887	1988	1987	13855	14055	14056	14053
1869	1887	1888	1989	1988	13857	14057	14058	14055
1870	1888	1889	1990	1989	13859	14059	14060	14057
1871	1889	1890	1991	1990	13861	14061	14062	14059
1872	1890	1891	1992	1991	13863	14063	14064	14061
1873	1891	1892	1993	1992	13865	14065	14066	14063
1874	1892	1893	1994	1993	13867	14067	14068	14065
1875	1893	1894	1995	1994	13869	14069	14070	14067
1876	1894	1895	1996	1995	13871	14071	14072	14069
1877	1895	1896	1997	1996	13873	14073	14074	14071
1878	1896	1897	1998	1997	13875	14075	14076	14073
1879	1897	1898	1999	1998	13877	14077	14078	14075
1880	1898	1899	2000	1999	13879	14079	14080	14077
1881	1899	1900	2001	2000	13881	14081	14082	14079
1882	1900	1901	2002	2001	13883	14083	14084	14081
1883	1901	1902	2003	2002	13885	14085	14086	14083
1884	1902	1903	2004	2003	13887	14087	14088	14085
1885	1903	1904	2005	2004	13889	14089	14090	14087
1886	1904	1905	2006	2005	13891	14091	14092	14089
1887	1905	1906	2007	2006	13893	14093	14094	14091
1888	1906	1907	2008	2007	13895	14095	14096	14093
1889	1907	1908	2009	2008	13897	14097	14098	14095
1890	1908	1909	2010	2009	13899	14099	14100	14097
1891	1909	1910	2011	2010	13901	14101	14102	14099
1892	1910	1911	2012	2011	13903	14103	14104	14101
1893	1911	1912	2013	2012	13905	14105	14106	14103
1894	1912	1913	2014	2013	13907	14107	14108	14105
1895	1913	1914	2015	2014	13909	14109	14110	14107
1896	1914	1915	2016	2015	13911	14111	14112	14109
1897	1915	1916	2017	2016	13913	14113	14114	14111
1898	1916	1917	2018	2017	13915	14115	14116	14113
1899	1917	1918	2019	2018	13917	14117	14118	14115
1900	1918	1919	2020	2019	13919	14119	14120	14117
1901	1920	1921	2022	2021	13921	14121	14122	14123
1902	1921	1922	2023	2022	13924	14124	14125	14121
1903	1922	1923	2024	2023	13926	14126	14127	14124
1904	1923	1924	2025	2024	13928	14128	14129	14126
1905	1924	1925	2026	2025	13930	14130	14131	14128
1906	1925	1926	2027	2026	13932	14132	14133	14130
1907	1926	1927	2028	2027	13934	14134	14135	14132
1908	1927	1928	2029	2028	13936	14136	14137	14134
1909	1928	1929	2030	2029	13938	14138	14139	14136
1910	1929	1930	2031	2030	13940	14140	14141	14138
1911	1930	1931	2032	2031	13942	14142	14143	14140
1912	1931	1932	2033	2032	13944	14144	14145	14142
1913	1932	1933	2034	2033	13946	14146	14147	14144
1914	1933	1934	2035	2034	13948	14148	14149	14146
1915	1934	1935	2036	2035	13950	14150	14151	14148
1916	1935	1936	2037	2036	13952	14152	14153	14150
1917	1936	1937	2038	2037	13954	14154	14155	14152
1918	1937	1938	2039	2038	13956	14156	14157	14154
1919	1938	1939	2040	2039	13958	14158	14159	14156
1920	1939	1940	2041	2040	13960	14160	14161	14158
1921	1940	1941	2042	2041	13962	14162	14163	14160
1922	1941	1942	2043	2042	13964	14164	14165	14162
1923	1942	1943	2044	2043	13966	14166	14167	14164
1924	1943	1944	2045	2044	13968	14168	14169	14166
1925	1944	1945	2046	2045	13970	14170	14171	14168
1926	1945	1946	2047	2046	13972	14172	14173	14170
1927	1946	1947	2048	2047	13974	14174	14175	14172
1928	1947	1948	2049	2048	13976	14176	14177	14174
1929	1948	1949	2050	2049	13978	14178	14179	14176
1930	1949	1950	2051	2050	13980	14180	14181	14178
1931	1950	1951	2052	2051	13982	14182	14183	14180
1932	1951	1952	2053	2052	13984	14184	14185	14182
1933	1952	1953	2054	2053	13986	14186	14187	14184
1934	1953	1954	2055	2054	13988	14188	14189	14186
1935	1954	1955	2056	2055	13990	14190	14191	14188
1936	1955	1956	2057	2056	13992	14192	14193	14190
1937	1956	1957	2058	2057	13994	14194	14195	14192
1938	1957	1958	2059	2058	13996	14196	14197	14194
1939	1958	1959	2060	2059	13998	14198	14199	14196
1940	1959	1960	2061	2060	14000	14200	14201	14198
1941	1960	1961	2062	2061	14002	14202	14203	14200
1942	1961	1962	2063	2062	14004	14204	14205	14202
1943	1962	1963	2064	2063	14006	14206	14207	14204
1944	1963	1964	2065	2064	14008	14208	14209	14206
1945	1964	1965	2066	2065	14010	14210	14211	14208
1946	1965	1966	2067	2066	14012	14212	14213	14210
1947	1966	1967	2068	2067	14014	14214	14215	14212
1948	1967	1968	2069	2068	14016	14216	14217	14214
1949	1968	1969	2070	2069	14018	14218	14219	14216
1950	1969	1970	2071	2070	14020	14220	14221	14218
1951	1970	1971	2072	2071	14022	14222	14223	14220
1952	1971	1972	2073	2072	14024	14224	14225	14222
1953	1972	1973	2074	2073	14026	14226	14227	14224
1954	1973	1974	2075	2074	14028	14228	14229	14226
1955	1974	1975	2076	2075	14030	14230	14231	14228
1956	1975	1976	2077	2076	14032	14232	14233	14230
1957	1976	1977	2078	2077	14034	14234	14235	14232
1958	1977	1978	2079	2078	14036	14236	14237	14234
1959	1978	1979	2080	2079	14038	14238	14239	14236
1960	1979	1980	2081	2080	14040	14240	14241	14238
1961	1980	1981	2082	2081	14042	14242	14243	14240
1962	1981	1982	2083	2082	14044	14244	14245	14242
1963	1982	1983	2084	2083	14046	14246	14247	14244
1964	1983	1984	2085	2084	14048	14248	14249	14246
1965	1984	1985	2086	2085	14050	14250	14251	14248
1966	1985	1986	2087	2086	14052	14252	14253	14250
1967	1986	1987	2088	2087	14054	14254	14255	14252
1968	1987	1988	2089	2088	14056	14256	14257	14254
1969	1988	1989	2090	2089	14058	14258	14259	14256
1970	1989	1990	2091	2090	14060	14260	14261	14258
1971	1990	1991	2092	2091	14062	14262	14263	14260
1972	1991	1992	2093	2092	14064	14264	14265	14262
1973	1992	1993	2094	2093	14066	14266	14267	14264
1974	1993	1994	2095	2094	14068	14268	14269	14266
1975	1994	1995	2096	2095	14070	14270	14271	14268
1976	1995	1996	2097	2096	14072	14272	14273	14270
1977	1996	1997	2098	2097	14074	14274	14275	14272
1978	1997	1998	2099	2098	14076	14276	14277	14274
1979	1998	1999	2100	2099	14078	14278	14279	14276
1980	1999	2000	2101	2100	14080	14280	14281	14278
1981	2000	2001	2102	2101	14082	14282	14283	14280
1982	2001	2002	2103	2102	14084	14284	14285	14282
1983	2002	2003	2104	2103	14086	14286	14287	14284
1984	2003	2004	2105	2104	14088	14288	14289	14286
1985	2004	2005	2106	2105	14090	14290	14291	14288
1986	2005	2006	2107	2106	14092	14292	14293	14290
1987	2006	2007	2108	2107	14094	14294	14295	14292
1988	2007	2008	2109	2108	14096	14296	14297	14294
1989	2008	2009	2110	2109	14098	14298	14299	14296
1990	2009	2010	2111	2110	14100	14300	14301	14298
1991	2010	2011	2112	2111	14102	14302	14303	14300
1992	2011	2012	2113	2112	14104	14304	14305	14302
1993	2012	2013	2114	2113	14106	14306	14307	14304
1994	2013	2014	2115	2114	14108	14308	14309	14306
1995	2014	2015	2116	2115	14110	14310	14311	14308
1996	2015	2016	2117	2116	14112	14312	14313	14310
1997	2016	2017	2118	2117	14114	14314	14315	14312
1998	2017	2018	2119	2118	14116	14316	14317	14314
1999	2018	2019	2120	2119	14118	14318	14319	14316
2000	2019	2020	2121	2120	14120	14320	14321	14318
[truncated: 8,000 more rows]
