# Supplementary material for: Source codes and simulation data for the finite element implementation of the conventional and localizing gradient damage methods in ABAQUS
Source: Data Brief. 2019 Sep 18;26:104533. doi: 10.1016/j.dib.2019.104533 (PMC6812118; doi:10.1016/j.dib.2019.104533)
Supplement: Multimedia component 1 [file mmc1.zip › Data/Source codes/Localizing Gradient Model/localizing.for]

C ======================================================================
C User Subroutine UEL and UMAT for Localizing Gradient Damage
C Type: 8 noded SERENDIPITY element for displacement and e_eqv
C ======================================================================
C Please cite the related paper as:
C Authors- S Sarkar, IV Singh, BK Mishra, AS Shedbale, LH Poh
C Title- A comparative study and ABAQUS implementation of conventional and 
C        localizing gradient enhanced damage models
C Journal- Finite Elements in Analysis and Design 160 (2019) 1-31.
C DOI-10.1016/j.finel.2019.04.001
C ======================================================================
C Material properties to be given through the input file (*.inp), are
C
C For U1 element:
C PROPS(1) = Young's modulus (E)
C PROPS(2) = Poisson's ratio (nu)
C PROPS(3) = Averaging lenght parameter squared (c)
C PROPS(4) = Threshold fracture strain (ki)
C PROPS(5) = Second parameter in exp damage law (beta)
C
C ---- Used variables ---------------------
C N_ELEM - number of elements used in the model divided
C          by 2 - (N+N_UMAT)/2 (to be changed for each model)
C NSDV - solution dependent variables for the user element
C          strain(e)(x3)---> SDV = 1,2,3
C          loc_e_eqv(x1)---> SDV = 4
C          gp_e_eqv(x1) ---> SDV = 5
C          k_gp(x1)     ---> SDV = 6
C          k0(x1)       ---> SDV = 7
C          damage(D)(x1)---> SDV = 8
C          ....total=8
C NSDV - overall solution dependent variables (NSDV + 2), where
C        the additional 2 variables are the: time and iteration number
C ======================================================================
      SUBROUTINE UEL(RHS,AMATRX,SVARS,ENERGY,NDOFEL,NRHS,NSVARS,
     &     PROPS,NPROPS,COORDS,MCRD,NNODE,U,DU,V,A,JTYPE,TIME,DTIME,
     &     KSTEP,KINC,JELEM,PARAMS,NDLOAD,JDLTYP,ADLMAG,PREDEF,
     &     NPREDF,LFLAGS,MLVARX,DDLMAG,MDLOAD,PNEWDT,JPROPS,NJPROP,
     &     PERIOD)
C     ==================================================================
      INCLUDE 'ABA_PARAM.INC'
C     ==================================================================
      PARAMETER(N_ELEM=10000,NSDV=10,NGP=9)
C     ==================================================================
C     Initialization for all the element types
C     ==================================================================
      DIMENSION RHS(MLVARX,1),AMATRX(NDOFEL,NDOFEL),
     &     SVARS(NSVARS),ENERGY(8),PROPS(NPROPS),COORDS(MCRD,NNODE),
     &     U(NDOFEL),DU(MLVARX,1),V(NDOFEL),A(NDOFEL),TIME(2),
     &     PARAMS(3),JDLTYP(MDLOAD,*),ADLMAG(MDLOAD,*),
     &     DDLMAG(MDLOAD,*),PREDEF(2,NPREDF,NNODE),LFLAGS(*),
     &     JPROPS(*)
C
       DIMENSION GP(2,NGP),GW(2,NGP),XI(2),AJACOB(2,2),dNdxi(NNODE,2),
     & dHdxi(4,2),dNdx(NNODE,2),dHdx(4,2),AJABOBINV(2,2),AN(1,NNODE),
     & AH(1,4),BU(3,2*NNODE),BE(2,4),DMAT(3,3)
C
       DIMENSION E(3,NGP),ALOC_E_EQV(1,NGP),AK_GP(1,NGP),AK0(1,NGP)
       DIMENSION GP_E_EQV(1,NGP)
					  DIMENSION DISP(2*NNODE,1), E_EQV(4,1)
							DIMENSION DEEQV_DE(3), dJ2_de(3)
							DIMENSION del_oper(3), dI1_de(3), H_mat(3,3), del_E(2,1)
C
       DIMENSION AK_UU(2*NNODE,2*NNODE),AK_EE(4,4)
       DIMENSION AK_UE(2*NNODE,4),AK_EU(4,2*NNODE),F_EE(4,1)
C 
       COMMON/KUSER/USRVAR(N_ELEM,NSDV,NGP)
C
C     ******************************************************************
C     Constructing element U1
C     ******************************************************************
C     ==================================================================
C     Nodal variables saved in local array
C     ==================================================================
       DISP = 0.0
       E_EQV = 0.0
       DO I = 1, NNODE
        DISP(2*I-1,1) = U(3*I-2)
        DISP(2*I,1) = U(3*I-1)
							END DO
							DO I = 1, 4
        E_EQV(I,1) = U(3*I)
       END DO
C     ==================================================================
C     Saving time and increment no.
C     ==================================================================
       TIMEZ=USRVAR(JELEM,9,1)
       IF (TIMEZ.LT.TIME(2)) THEN
        USRVAR(JELEM,9,1)=TIME(2)
        USRVAR(JELEM,10,1)=0.0
       ELSE
        USRVAR(JELEM,10,1)=USRVAR(JELEM,10,1) + 1.0
       ENDIF
       STEPITER=USRVAR(JELEM,10,1)
C     ==================================================================
C     Material parameters
C     ==================================================================
       EMOD = PROPS(1)
       ENU = PROPS(2)
       C = PROPS(3)
       AKI = PROPS(4)
       beta = PROPS(5)
							alpha = 0.99 
							AK = 10.
							h = EMOD/1D9
							R = 0.005
							Anta = 5.
       c1 = (AK-1.)/(2.*AK*(1.-2.*ENU))
       c2 = (AK-1.)**2./(1.-2.*ENU)**2.
       c3 = 2.*AK/(1.+ENU)**2.
							del_oper(1:3) = (/1.0,1.0,0.0/)
							dI1_de(1:3) = (/1.0,1.0,0.0/)
C     ==================================================================
C     Calculating materials constitutive matrix (plane strain)
C     ==================================================================
       DMAT = 0.
       DMAT(1,1) = EMOD*(1.-ENU)/((1.+ENU)*(1.-2.*ENU))
       DMAT(2,2) = EMOD*(1.-ENU)/((1.+ENU)*(1.-2.*ENU))
       DMAT(3,3) = EMOD*(0.5-ENU)/((1.+ENU)*(1.-2.*ENU))
       DMAT(1,2) = EMOD*ENU/((1.+ENU)*(1.-2.*ENU))
       DMAT(2,1) = EMOD*ENU/((1.+ENU)*(1.-2.*ENU))
C     ==================================================================
C     Initialisation
C     ==================================================================
       RHS=0.;AMATRX=0.;AK_UU=0.;AK_EE=0.;AK_UE=0.;AK_EU=0.;F_EE=0.
C     ==================================================================
C     Local coordinates and weights
C     ==================================================================
C      Three Point Gauss Quadrature
       GW(1,1) = 5./9.; GW(2,1) = 5./9.
       GW(1,2) = 8./9.; GW(2,2) = 5./9.
       GW(1,3) = 5./9.; GW(2,3) = 5./9.
       GW(1,4) = 5./9.; GW(2,4) = 8./9.
       GW(1,5) = 8./9.; GW(2,5) = 8./9.
       GW(1,6) = 5./9.; GW(2,6) = 8./9.
       GW(1,7) = 5./9.; GW(2,7) = 5./9.
       GW(1,8) = 8./9.; GW(2,8) = 5./9.
       GW(1,9) = 5./9.; GW(2,9) = 5./9.
       GP(1,1) = -SQRT(3./5.); GP(2,1) = -SQRT(3./5.)
       GP(1,2) =  0.000000 ;   GP(2,2) = -SQRT(3./5.)
       GP(1,3) =  SQRT(3./5.); GP(2,3) = -SQRT(3./5.)
       GP(1,4) = -SQRT(3./5.); GP(2,4) =  0.0000000
       GP(1,5) =  0.000000 ;   GP(2,5) =  0.0000000
       GP(1,6) =  SQRT(3./5.); GP(2,6) =  0.0000000
       GP(1,7) = -SQRT(3./5.); GP(2,7) =  SQRT(3./5.)
       GP(1,8) =  0.000000 ;   GP(2,8) =  SQRT(3./5.)
       GP(1,9) =  SQRT(3./5.); GP(2,9) =  SQRT(3./5.)
C
      DO INPT=1,NGP!>>>>>>>>>>>>>>>>>>>>>>>>>>>>>>>>>>>>>>>GP LOOP BEGIN
C     ==================================================================
C      Shape Functions and derivatives
C     ==================================================================
C      Local coordinates of the integration point
       XI(1) = GP(1,INPT)
       XI(2) = GP(2,INPT) 
C      Shape functions and local derivatives
       CALL SHAPEFUN(AN,dNdxi,AH,dHdxi,XI)
C      Jacobian
       AJACOB = 0.0
       DO I = 1,2
        DO J = 1,2
         DO K = 1,NNODE
          AJACOB(I,J) = AJACOB(I,J) + COORDS(I,K)*dNdxi(K,J)
         END DO
        END DO
       END DO
C        
       DTM = 0.0
       DTM = AJACOB(1,1)*AJACOB(2,2)-AJACOB(1,2)*AJACOB(2,1)
       IF (DTM.LT.0.0) THEN
        WRITE(7,*) 'Negative Jacobian',DTM
        CALL XIT	
       END IF
C      Inverse of Jacobian
       AJABOBINV(1,1)=AJACOB(2,2)/DTM
       AJABOBINV(1,2)=-AJACOB(1,2)/DTM
       AJABOBINV(2,1)=-AJACOB(2,1)/DTM
       AJABOBINV(2,2)=AJACOB(1,1)/DTM       
C      Derivatives of shape functions Q8
       dNdx = 0.0
       DO K = 1,NNODE
        DO I = 1,2
         DO J = 1,2
          dNdx(K,I) = dNdx(K,I) + dNdxi(K,J)*AJABOBINV(J,I)
         END DO
        END DO
       END DO
C      Derivatives of shape functions Q4
       dHdx = 0.0
       DO K = 1,4
        DO I = 1,2
         DO J = 1,2
          dHdx(K,I) = dHdx(K,I) + dHdxi(K,J)*AJABOBINV(J,I)
         END DO
        END DO
       END DO
C
C      Calculating B matrix for disp and e_eqv
       BU = 0.0
       DO I = 1,NNODE
        BU(1,2*I-1) = dNdx(I,1)
        BU(2,2*I) = dNdx(I,2)
        BU(3,2*I-1) = dNdx(I,2)
        BU(3,2*I) = dNdx(I,1)
						 END DO
C
       BE = 0.0
						 DO I = 1,4
        BE(1,I) = dHdx(I,1)
        BE(2,I) = dHdx(I,2)
						 END DO
C
C     ==================================================================
C      Updating SVARS and USRVAR
C     ==================================================================
C      Transfering maximum of last LOAD increment K_GP->K0
       IF (STEPITER .EQ. 0.0) THEN
        AK0(1,INPT) = USRVAR(JELEM,6,INPT)
       ELSE
        AK0(1,INPT) = USRVAR(JELEM,7,INPT)
       ENDIF
C      Strains{1ST-3RD SDV}.............................................
       E(1,INPT) = DOT_PRODUCT(BU(1,:),DISP(:,1))
       E(2,INPT) = DOT_PRODUCT(BU(2,:),DISP(:,1))
       E(3,INPT) = DOT_PRODUCT(BU(3,:),DISP(:,1))
       SVARS(NSDV*(INPT-1)+1) = E(1,INPT)
       SVARS(NSDV*(INPT-1)+2) = E(2,INPT)
       SVARS(NSDV*(INPT-1)+3) = E(3,INPT)
       USRVAR(JELEM,1,INPT) = E(1,INPT)
       USRVAR(JELEM,2,INPT) = E(2,INPT)
       USRVAR(JELEM,3,INPT) = E(3,INPT)
C      ALOC_E_EQV{4TH SDV}..............................................
       ALOC_E_EQV(1,INPT) = c1*(E(1,INPT) + E(2,INPT)) + (1./(2.*AK))*
     &  SQRT((c2*(E(1,INPT)+E(2,INPT))**2.)+(c3*(E(1,INPT)**2. + 
     &   E(2,INPT)**2 - E(1,INPT)*E(2,INPT) + 3.*(E(3,INPT)**2.))))
					  SVARS(NSDV*(INPT-1)+4) = ALOC_E_EQV(1,INPT)
							USRVAR(JELEM,4,INPT) = ALOC_E_EQV(1,INPT)
C      GP_E_EQV(5TH SDV)................................................
       GP_E_EQV(1,INPT) = DOT_PRODUCT(AH(1,:),E_EQV(:,1))
       SVARS(NSDV*(INPT-1)+5) = GP_E_EQV(1,INPT)
       USRVAR(JELEM,5,INPT) = GP_E_EQV(1,INPT)
C      AK_GP(6TH SDV)...................................................
							IF (GP_E_EQV(1,INPT) .LT. AK0(1,INPT)) THEN
							  AK_GP(1,INPT) = AK0(1,INPT)
							ELSE
         AK_GP(1,INPT) = GP_E_EQV(1,INPT)
       END IF
							SVARS(NSDV*(INPT-1)+6) = AK_GP(1,INPT)
       USRVAR(JELEM,6,INPT) = AK_GP(1,INPT)
C      AK0(7th SDV).....................................................
							SVARS(NSDV*(INPT-1)+7) = AK0(1,INPT)!AK0_OUT
       USRVAR(JELEM,7,INPT) = AK0(1,INPT)!AK0_OUT
C      DAMAGE(8TH SDV)..................................................	
       IF (AK_GP(1,INPT) .LT. AKI) THEN
							  D = 0.
							ELSE
         D = 1.-(AKI/AK_GP(1,INPT))*(1.-alpha+alpha*
     &                                  DEXP(-beta*(AK_GP(1,INPT)-AKI)))		  
       END IF
							SVARS(NSDV*(INPT-1)+8) = D
       USRVAR(JELEM,8,INPT) = D
C     ==================================================================
C     Computing parameters for the integration point
C     ==================================================================
      AI1 = E(1,INPT) + E(2,INPT)
C						
						AJ2 = 2.*(E(1,INPT)**2. + E(2,INPT)**2. + 3.*E(3,INPT) - 
     &						  E(1,INPT)*E(2,INPT))
C
					 dJ2_de(1) = 4.*E(1,INPT) - 2.*E(2,INPT)
						dJ2_de(2) = 4.*E(2,INPT) - 2.*E(1,INPT)
						dJ2_de(3) = 12.*E(3,INPT)
C
      A_term=(((AK-1.)*AI1/(1.-2.*ENU))**2.)+(2.*AK/(1. + ENU)**2.)*AJ2
C
      IF (A_term .LT. 1D-10) THEN
						  H_mat = 0.
						ELSE
						  H_mat = RESHAPE((/2.,-1.,0.,-1.,2.,0.,0.,0.,1.5/), (/3, 3/))
						  H_mat = H_mat*(h/(((1. + ENU)**2.)*SQRT(A_term)))
      END IF								
      !Derivative of damage wrt history parameter 
						IF (AK_GP(1,INPT) .LT. AKI) THEN
						 dD_dK = 0.
      ELSEIF (AK_GP(1,INPT) .GT. AK0(1,INPT)) THEN
       dD_dk = ((AKI/(AK_GP(1,INPT)**2.))*
     & (1.-alpha+alpha*DEXP(-beta*(AK_GP(1,INPT)-AKI)))) +
     & ((alpha*beta*AKI*DEXP(-beta*(AK_GP(1,INPT)-AKI)))/AK_GP(1,INPT))
      ELSE
       dD_dk = 0.
      END IF
						! Parameter G
						G = (((1. - R)*DEXP(-Anta*D)) + R - DEXP(-Anta)) /
     &    (1. - DEXP(-Anta))
						dG_dk = dD_dk*(Anta*(R - 1.)*DEXP(-Anta*D))/
     &        (1. - DEXP(-Anta))
C     ==================================================================
C     Calculating element stiffness matrix
C     ==================================================================
      T_INT = GW(1,INPT)*GW(2,INPT)*DTM
						del_E = MATMUL(BE,E_EQV)
C     K_UU..............................................................
       DO K=1,2*NNODE
        DO L=1,2*NNODE
         DO I=1,3
          DO J=1,3
           AK_UU(K,L)=AK_UU(K,L)+BU(I,K)*DMAT(I,J)*BU(J,L)*(1.-D)*T_INT
          END DO
         END DO
        END DO
       END DO
C     K_EE..............................................................
       DO K=1,4
        DO L=1,4
         AK_EE(K,L) = AK_EE(K,L) + AH(1,K)*AH(1,L)*h*T_INT
         DO I=1,2
          AK_EE(K,L) = AK_EE(K,L) + BE(I,K)*del_E(I,1)*
     &     AH(1,L)*h*C*dG_dk*T_INT
          AK_EE(K,L) = AK_EE(K,L) + BE(I,K)*BE(I,L)*G*h*C*T_INT
         END DO
        END DO
       END DO
C     K_UE..............................................................
       DO K = 1, 2*NNODE
        DO L = 1, 4
         DO I = 1, 3
										AK_UE(K,L) = AK_UE(K,L) - 
     &                 BU(I,K)*h*del_oper(I)*AH(1,L)*T_INT
          DO J = 1, 3
									  AK_UE(K,L) = AK_UE(K,L) - 
     &                  BU(I,K)*H_mat(I,J)*E(J,INPT)*AH(1,L)*T_INT
									  AK_UE(K,L) = AK_UE(K,L) - 
     &                  BU(I,K)*DMAT(I,J)*E(J,INPT)*AH(1,L)*dD_dK*T_INT
					     END DO
         END DO
        END DO
       END DO
C     K_EU..............................................................
       Denominator = c2*(E(1,INPT) + E(2,INPT))**2. + 
     &     (c3*(E(1,INPT)**2. + E(2,INPT)**2. - 
     &     E(1,INPT)*E(2,INPT)+3.*(E(3,INPT)**2.)))
       IF (Denominator .LT. 1D-10) THEN ! for avoiding NaN
								DEEQV_DE(:) = 0.0
							ELSE
C      Computing derivatives of principal strains
       DEEQV_DE(1) = c1 + (c3*(2.*E(1,INPT) - E(2,INPT))
     &     + 2.*c2*(E(1,INPT) + E(2,INPT))) / 
     &     (4.*AK*(Denominator)**0.5)
       DEEQV_DE(2) = c1 + (c3*(2.*E(2,INPT) - E(1,INPT))
     &     + 2.*c2*(E(1,INPT) + E(2,INPT))) / 
     &     (4.*AK*(Denominator)**0.5)
       DEEQV_DE(3) = (3.*c3*E(3,INPT)) /
     &     (2.*AK*(Denominator)**0.5)
							END IF
							DO K=1,4
        DO L=1,2*NNODE
         DO J=1,3
          AK_EU(K,L) = AK_EU(K,L) - AH(1,K)*h*DEEQV_DE(J)*BU(J,L)*T_INT
         END DO
        END DO
       END DO
C     F_EE..............................................................	 
       DO K = 1,4
        F_EE(K,1) = F_EE(K,1) - (AH(1,K)*h*(GP_E_EQV(1,INPT)
     &   -ALOC_E_EQV(1,INPT)))*T_INT
					   DO I = 1, 2
					    F_EE(K,1) = F_EE(K,1) - BE(I,K)*del_E(I,1)*G*h*C*T_INT
					   END DO
       END DO
C
C       WRITE(6,201) D
      END DO!>>>>>>>>>>>>>>>>>>>>>>>>>>>>>>>>>>>>>>>>>>>>>>>>GP LOOP END
C     Assembly of K into AMATRX........................................
      !Assemble K_UU
      DO I=1,NNODE
       DO J=1,NNODE
        AMATRX(3*I-2,3*J-2) = AK_UU(2*I-1,2*J-1)
        AMATRX(3*I-1,3*J-2) = AK_UU(2*I,2*J-1)
        AMATRX(3*I-2,3*J-1) = AK_UU(2*I-1,2*J)
        AMATRX(3*I-1,3*J-1) = AK_UU(2*I,2*J)
							END DO
						END DO
		    !Assemble K_UE
						DO I=1,NNODE
							DO J=1,4
        AMATRX(3*I-2,3*J) = AK_UE(2*I-1,J)
        AMATRX(3*I-1,3*J) = AK_UE(2*I,J)
							END DO
						END DO
		    !Assemble K_EU
						DO I=1,4
							DO J=1,NNODE
        AMATRX(3*I,3*J-2) = AK_EU(I,2*J-1)
        AMATRX(3*I,3*J-1) = AK_EU(I,2*J)
							END DO
						END DO
		    !Assemble K_EE
						DO I=1,4
							DO J=1,4
        AMATRX(3*I,3*J) = AK_EE(I,J)
       END DO
      END DO
						!Conditioning
						AMATRX(15,15) = 1.0; AMATRX(18,18) = 1.0
						AMATRX(21,21) = 1.0; AMATRX(24,24) = 1.0
C     ==================================================================
C     Internal forces (residual vector)
C     ==================================================================
       RHS = 0.0
	      !FINT_U
       DO I=1,NNODE
        DO J=1,2*NNODE
         RHS(3*I-2,1) = RHS(3*I-2,1)-AK_UU(2*I-1,J)*(DISP(J,1))
         RHS(3*I-1,1) = RHS(3*I-1,1)-AK_UU(2*I,J)*(DISP(J,1))
        END DO
							END DO
	      !FINT_E
       DO I=1,4
        RHS(3*I,1) = RHS(3*I,1) + F_EE(I,1)
       END DO
C
      RETURN
      END
C***********************************************************************
C     ==================================================================
C     SHAPE FUNCTION SUBROUTINE
C     ==================================================================
      SUBROUTINE SHAPEFUN(AN,dNdxi,AH,dHdxi,XI)
      INCLUDE 'ABA_PARAM.INC'
      Real*8 AN(1,8),dNdxi(8,2)
						Real*8 AH(1,4),dHdxi(4,2)
      Real*8 XI(2)
C
C     Values of shape functions for Q8
						AN(1,1) = -0.25*(1.-XI(1))*(1.-XI(2))*(1.+XI(1)+XI(2))
      AN(1,2) = -0.25*(1.+XI(1))*(1.-XI(2))*(1.-XI(1)+XI(2))
      AN(1,3) = -0.25*(1.+XI(1))*(1.+XI(2))*(1.-XI(1)-XI(2))
      AN(1,4) = -0.25*(1.-XI(1))*(1.+XI(2))*(1.+XI(1)-XI(2))
      AN(1,5) =  0.5*(1.-XI(1))*(1.+XI(1))*(1.-XI(2))
      AN(1,6) =  0.5*(1.+XI(1))*(1.+XI(2))*(1.-XI(2))
      AN(1,7) =  0.5*(1.-XI(1))*(1.+XI(1))*(1.+XI(2))
      AN(1,8) =  0.5*(1.-XI(1))*(1.+XI(2))*(1.-XI(2))
C
C     Values of shape functions for Q4
      AH(1,1) = 0.25*(1.-XI(1))*(1.-XI(2))
      AH(1,2) = 0.25*(1.+XI(1))*(1.-XI(2))
      AH(1,3) = 0.25*(1.+XI(1))*(1.+XI(2))
      AH(1,4) = 0.25*(1.-XI(1))*(1.+XI(2))
C
C     Derivatives of shape functions Q8
      dNdxi = 0.0
      dNdxi(1,1) = -0.25*(-1.+XI(2))*(2.*XI(1)+XI(2))
      dNdxi(1,2) = -0.25*(-1.+XI(1))*(XI(1)+2.*XI(2))
      dNdxi(2,1) =  0.25*(-1.+XI(2))*(XI(2)-2.*XI(1))
      dNdxi(2,2) =  0.25*(1.+XI(1))*(2.*XI(2)-XI(1))
      dNdxi(3,1) =  0.25*(1.+XI(2))*(2.*XI(1)+XI(2))
      dNdxi(3,2) =  0.25*(1.+XI(1))*(XI(1)+2.*XI(2))
      dNdxi(4,1) = -0.25*(1.+XI(2))*(XI(2)-2.*XI(1))
      dNdxi(4,2) = -0.25*(-1.+XI(1))*(2.*XI(2)-XI(1))
						dNdxi(5,1) =  XI(1)*(-1.+XI(2))  
      dNdxi(5,2) =  0.5*(1.+XI(1))*(-1.+XI(1))
      dNdxi(6,1) = -0.5*(1.+XI(2))*(-1.+XI(2)) 
      dNdxi(6,2) = -XI(2)*(1.+XI(1))
      dNdxi(7,1) = -XI(1)*(1.+XI(2)) 
      dNdxi(7,2) = -0.5*(1.+XI(1))*(-1.+XI(1))
      dNdxi(8,1) =  0.5*(1.+XI(2))*(-1.+XI(2)) 
      dNdxi(8,2) =  XI(2)*(-1.+XI(1))
C
C     Derivatives of shape functions Q4
      dHdxi = 0.0
      dHdxi(1,1) = -0.25*(1.-XI(2))
      dHdxi(1,2) = -0.25*(1.-XI(1))
      dHdxi(2,1) =  0.25*(1.-XI(2))
      dHdxi(2,2) = -0.25*(1.+XI(1))
      dHdxi(3,1) =  0.25*(1.+XI(2))
      dHdxi(3,2) =  0.25*(1.+XI(1))
      dHdxi(4,1) = -0.25*(1.+XI(2))
      dHdxi(4,2) =  0.25*(1.-XI(1))
      RETURN
      END
C***********************************************************************      
C Subroutine UMAT  : 
C Dummy material
C
C ==============================================================
C !!! NOTE: N_ELEM has to be changed according to the UEL !!!!!
C ==============================================================
C
       SUBROUTINE UMAT(STRESS,STATEV,DDSDDE,SSE,SPD,SCD,
     1 RPL,DDSDDT,DRPLDE,DRPLDT,STRAN,DSTRAN,
     2 TIME,DTIME,TEMP,DTEMP,PREDEF,DPRED,MATERL,NDI,NSHR,NTENS,
     3 NSTATV,PROPS,NPROPS,COORDS,DROT,PNEWDT,CELENT,
     4 DFGRD0,DFGRD1,NOEL,NPT,KSLAY,KSPT,KSTEP,KINC)
C
      INCLUDE 'ABA_PARAM.INC'
C
       CHARACTER*80 CMNAME
       DIMENSION STRESS(NTENS),STATEV(NSTATV),
     1 DDSDDE(NTENS,NTENS),
     2 DDSDDT(NTENS),DRPLDE(NTENS),
     3 STRAN(NTENS),DSTRAN(NTENS),TIME(2),PREDEF(1),DPRED(1),
     4 PROPS(NPROPS),COORDS(3),DROT(3,3),DFGRD0(3,3),DFGRD1(3,3)
C 
       PARAMETER (ONE=1.0,TWO=2.0,THREE=3.0,SIX=6.0, HALF =0.5,
     1 N_ELEM=10000,NSDV=10)
       DATA NEWTON,TOLER/40,1.D-2/ 
C       
       COMMON/KUSER/USRVAR(N_ELEM,NSDV,9)
C 
C ----------------------------------------------------------- 
C          Material properties
C ----------------------------------------------------------- 
C          PROPS(1) - Young's modulus 
C          PROPS(2) - Poisson ratio 
C ----------------------------------------------------------- 
C
C	Elastic properties
C
       EMOD=PROPS(1)
       ENU=PROPS(2)
       EG=EMOD/(TWO*(ONE+ENU))
       EG2=EG*TWO
       ELAM=EG2*ENU/(ONE-TWO*ENU)
C
C	Stiffness tensor
C
       DO K1=1, NTENS
        DO K2=1, NTENS
         DDSDDE(K2, K1)=0.0
        END DO
       END DO
C
       DO K1=1, NDI
        DO K2=1, NDI
         DDSDDE(K2, K1)=ELAM
        END DO
        DDSDDE(K1, K1)=EG2+ELAM
       END DO 
C
       DO K1=NDI+1, NTENS
        DDSDDE(K1, K1)=EG
       END DO
C
C	Calculate Stresses
C
       DO K1=1, NTENS
        DO K2=1, NTENS
         STRESS(K2)=STRESS(K2)+DDSDDE(K2, K1)*DSTRAN(K1)
        END DO
       END DO 
C
       NELEMAN=NOEL-N_ELEM

       DO I=1,NSTATV
        STATEV(I)=USRVAR(NELEMAN,I,NPT)
       END DO
C       
       RETURN
       END      
